# Supplementary material for: Tunable hydrogel-based micropillar arrays for myelination studies
Source: Nat Methods. 2026 Mar 30;23(4):854–64. doi: 10.1038/s41592-026-03048-3 (PMC13076230; doi:10.1038/s41592-026-03048-3)
Supplement: Supplementary file 4 — Statistical source data. [file 41592_2026_3048_MOESM4_ESM.xlsx]

## Sheet: g
	Swelling
	22.6667
	20.9302
	24
	27.027
	29.0323
	32.5301

## Sheet: j
Young's modulus PAA in Pa
	Ultrasoft1	Ultrasoft2	Ultrasoft3		Soft1	Soft2	Soft3		Intermediate1	Intermediate2	Intermediate3		Stiff1	Stiff2	Stiff3
	347.552	460.217	524.221		5205.37	5058.66	4705.51		18451.3	21448.9	19154.2		52931.8	55242.6	59069.3
	585.975	555.079	526.616		5154.62	5070.46	4758.19		24032.1	18320.1	14822.6		50736.6	54505.2	56372.6
	410.507	469.344	504.768		5138.34	5000.89	4960.91		20984.6	22956.4	21330.5		54560.8	55267.5	60113.2
	497.07	587.664	593.313		5169.07	5036.42	4901.76		23117.4	19012.8	15671.2		50416.3	53918.2	56659.6
	508.148	477.612	588.46		5105.89	5131.89	4879.17		21506.3	17894.2	20045.8		52633.9	56478.3	56348.7
	668.343	496.005	453.184		5093.04	5065.39	5085.41		19223.6	23561	17429.5		51383.8	54750.5	54830.3
	534.272	486.403	499.993		5290.8	5148.51	4984.9		25441.1	20445.8	22018.4		48970	56129.5	52595.1
	410.632	561.784	576.522		5196.99	5331.64	5218.77		21755.8	21155.4	16552.1		51922.4	58421.4	53204.6
	514.295	532.547	567.989		5252.39	5142.96	4862.34		21919.2	21032.4	16724.6		51400.6	60452.7	61696.8
Average	497.422	514.073	537.23		5178.5	5109.65	4928.55		21825.7	20647.4	18194.3		51661.8	56129.5	56765.6
