# Supplementary material for: Tunable hydrogel-based micropillar arrays for myelination studies
Source: Nat Methods. 2026 Mar 30;23(4):854–64. doi: 10.1038/s41592-026-03048-3 (PMC13076230; doi:10.1038/s41592-026-03048-3)
Supplement: Supplementary file 5 — Statistical source data. [file 41592_2026_3048_MOESM5_ESM.xlsx]

## Sheet: Fig. 2j
	Section 1				Section 2				Section 3
		Number of non-multilayered pillars	Number of multilayered pillars			Number of non-multilayered pillars	Number of multilayered pillars			Number of non-multilayered pillars	Number of multilayered pillars
		4	2			4	2			5	1
		3	3			4	2			5	1
		3	3			3	3			5	1
		4	2			2	4			5	1
		0	6			5	1			3	3
		0	6			4	2			1	5
		1	5			6	0			4	2
		0	6			1	5			5	1
		1	5			4	2			5	1
		0	6			5	1			1	5
		3	3			6	0			2	4
		2	4			4	2			4	2
		3	3			4	2			5	1
		1	5			3	3			4	2
		3	3			1	5			3	3
		1	5			2	4			5	1
		4	2			3	3			5	1
		3	3			0	6			3	3
		0	6			3	3			1	5
		1	5			1	5			0	6
	Total	37	83		Total	65	55		Total	71	49
	Percentage	30.8333	69.1667		Percentage	54.1667	45.8333		Percentage	59.1667	40.8333
										Section 3
		Section 1				Section 2				Number of myelin sheaths	Myelin thickness
		Number of myelin sheaths	Myelin thickness			Number of myelin sheaths	Myelin thickness			4	49.6
		3	35.9			4	44.5			2	23.1
		2.5	28.5			2.5	29.7			4	43.7
		3	34.9			2.5	33			3	37.1
		2	29.5			7	99			2.5	32.6
		4	41.2			2	30.7			3	35.9
		3	41.1			2	33.5			2.5	28.7
		4	45			2.5	33			5	62.4
		3	39			2	33			4	47
		2	23.9			6	73			2	28.9
		3	38.1			9	109.3			4	48.2
		3	44.3			4	53.9			3	35.8
		3	40.9			3.5	42.7			3	38
		9	114.4			3.5	43.5			4	57.1
		4	62.2
		4	47.6		Average	3.88462	50.6769		Average	3.28571	40.5786
		5	67.2
	Average	3.59375	45.8563

## Sheet: Fig. 2k
	Section 1			Section 2			Section 3
	Number of myelin sheaths	Myelin thickness		Number of myelin sheaths	Myelin thickness		Number of myelin sheaths	Myelin thickness
	3	35.9		4	44.5		4	49.6
	2.5	28.5		2.5	29.7		2	23.1
	3	34.9		2.5	33		4	43.7
	2	29.5		7	99		3	37.1
	4	41.2		2	30.7		2.5	32.6
	3	41.1		2	33.5		3	35.9
	4	45		2.5	33		2.5	28.7
	3	39		2	33		5	62.4
	2	23.9		6	73		4	47
	3	38.1		9	109.3		2	28.9
	3	44.3		4	53.9		4	48.2
	3	40.9		3.5	42.7		3	35.8
	9	114.4		3.5	43.5		3	38
	4	62.2					4	57.1
	4	47.6
	5	67.2
	Statistic
		Section 1	Section 2	Section 3
	F	239.5	303.7	139.6
	DFn, DFd	1, 14	1, 11	1, 12
	P value	3.367e-10	2.328e-09	5.738e-08
	Sample size (n)	16	13	14
	Pearson correlation (r)	0.972	0.9824	0.9596
	r²	0.9448	0.965	0.9209
