# Supplementary material for: Tunable hydrogel-based micropillar arrays for myelination studies
Source: Nat Methods. 2026 Mar 30;23(4):854–64. doi: 10.1038/s41592-026-03048-3 (PMC13076230; doi:10.1038/s41592-026-03048-3)
Supplement: Supplementary file 6 — Statistical source data. [file 41592_2026_3048_MOESM6_ESM.xlsx]

## Sheet: a-left panel
source	term_name	term_id	adjusted_p_value	negative_log10_of_adjusted_p_value	term_size	query_size	intersection_size	effective_domain_size	intersections
GO:MF	identical protein binding	GO:0042802	5.28292e-05	4.277126288541195	2166	379	75	20196	VWA1,PYGL,PFKL,CLDN14,ANGPTL4,COL2A1,VEGFA,ACHE,BNIP3,EID2B,TGFB3,ITGB3,COL9A3,GPR62,AOC1,PKM,PDGFB,MVD,ABCG1,AQP5,SRM,PTX3,BORCS6,NECTIN2,CRYAB,SCUBE1,HCN2,TRIP10,SEMA4D,SHTN1,GAS7,ZHX2,C1QL3,USF1,MGST3,CRYM,ADAMTSL4,FKBP8,APOH,JUN,TPPP,MAG,MVK,KEAP1,PYCR1,EMILIN1,DHRS4,CEP131,GRIPAP1,MID1IP1,TMEM132A,NOL3,ANXA2,PLA2G6,WHRN,ROM1,ERP29,TRADD,BOK,STUB1,CPT1A,ZBTB4,HEXIM2,PACSIN3,LONP1,MAP3K10,FLNB…
GO:MF	protein binding	GO:0005515	0.000125742	3.900520685627995	14865	379	320	20196	SLC16A3,MGARP,ATP2A3,SNCG,VWA1,PDE4C,SNCB,MRC2,PYGL,PFKL,BCAM,IGF2BP1,APLNR,WNT4,GIPR,GAS1,KCNG1,AEBP1,SGCG,CLDN14,SEC14L5,ALKAL1,BMP7,ESPN,ANGPTL4,IGFBP4,MARCKSL1,COL2A1,RAB3B,POMC,DOK7,CDC42BPG,CFAP77,VEGFA,DUSP26,ACHE,PPP2R2C,CRLF2,PCK2,GALK1,ALDH1L2,GRIP2,DIRAS1,ANP32A,GSN,TF,FKBP2,BNIP3,PLIN2,EID2B,TPPP3,AK4,EPHA10,KCNA5,TGFB3,IFITM1,TMEM160,ITGB3,SH2D3C,DUSP23,RAMP3,BSPRY,EMILIN2,NKD1,COL9A…
GO:MF	cytoskeletal protein binding	GO:0008092	0.000562957	3.249524391863995	1008	379	42	20196	ESPN,MARCKSL1,RAB3B,GSN,TPPP3,KCNA5,RMDN3,ATF5,GAS2L1,CRYAB,KIF5A,EML3,VBP1,HSPA2,TPGS1,SHTN1,GAS7,ARHGEF10,EML2,TPPP,GAS8,KIF1C,LARP6,ANXA2,SPTBN4,PIN1,MYO18A,KLC1,STUB1,PACSIN3,FLNB,NKD2,MIB2,CROCC,SETD3,FSCN1,CORO2B,CLIP2,KLC4,PICK1,INF2,ALDOA
GO:MF	monosaccharide binding	GO:0048029	0.000837741	3.0768902342957087	77	379	10	20196	PYGL,PFKL,GALK1,PLOD2,HK3,P4HA2,PLOD1,MRC1,PFKM,ALDOA
GO:BP	response to decreased oxygen levels	GO:0036293	4.984203989066628e-7	6.302404191566967	316	357	25	21017	MGARP,BMP7,ANGPTL4,VEGFA,BNIP3,AK4,KCNA5,TGFB3,DDIT4,PLOD2,ACAA2,CRYAB,USF1,PDK1,CYP1A1,PLOD1,NOL3,PIN1,PGK1,STUB1,CPT1A,LONP1,CASR,ADM,PICK1
GO:BP	response to hypoxia	GO:0001666	1.05674e-06	5.976029942666934	302	357	24	21017	MGARP,BMP7,ANGPTL4,VEGFA,BNIP3,AK4,KCNA5,TGFB3,DDIT4,PLOD2,ACAA2,CRYAB,USF1,PDK1,CYP1A1,PLOD1,NOL3,PIN1,PGK1,STUB1,CPT1A,LONP1,CASR,ADM
GO:BP	response to oxygen levels	GO:0070482	3.11385e-06	5.5067024892761545	345	357	25	21017	MGARP,BMP7,ANGPTL4,VEGFA,BNIP3,AK4,KCNA5,TGFB3,DDIT4,PLOD2,ACAA2,CRYAB,USF1,PDK1,CYP1A1,PLOD1,NOL3,PIN1,PGK1,STUB1,CPT1A,LONP1,CASR,ADM,PICK1
GO:BP	neurogenesis	GO:0022008	4.85667e-05	4.313661016071826	1746	357	62	21017	MGARP,IGF2BP1,WNT4,ALKAL1,BMP7,VEGFA,BNIP3,NKX6-2,EPHA10,NKD1,DDIT4,DPYSL5,CRTAC1,PEX5,ATF5,KIF5A,OBSL1,FAIM,SEMA4D,MDGA1,SHTN1,GAS7,LAMB2,ITGB4,ZHX2,FSTL4,BCAN,ARHGEF10,SEZ6,ADARB1,HES6,FKBP8,PHGDH,TPPP,MAG,EPOP,SEMA5B,JADE2,CNTN2,CUL7,GPC2,ANXA2,SPTBN4,PIN1,S1PR5,WHRN,B4GALT5,GAS6,ROM1,TUBB3,FA2H,BOK,HDAC11,LGI4,MEGF8,CDK5RAP3,DVL1,LZTS3,ERBB2,ADM,PICK1,RASSF10
GO:BP	regulation of cellular component organization	GO:0051128	5.38581e-05	4.268749344624711	2398	357	77	21017	MGARP,NPR1,APLNR,WNT4,AEBP1,ALKAL1,BMP7,IGFBP4,VEGFA,GSN,TF,BNIP3,TPPP3,TGFB3,ITGB3,DPYSL5,PEX5,PDGFB,ACAA2,ATF5,GAS2L1,PTX3,CRYAB,EML3,VBP1,OBSL1,SEMA4D,HSPA2,LDLRAP1,MDGA1,SHTN1,LAMB2,FSTL4,C1QL3,ARHGEF10,SEZ6,LRFN1,EML2,TPPP,MAG,SEMA5B,JADE2,IGF1,RABEP2,TECPR1,EMILIN1,CUL7,PFDN6,CEP131,GRIPAP1,MID1IP1,NOL3,GPC2,ANXA2,SPTBN4,PIN1,GAS6,ASAP3,MYO18A,BOK,STUB1,WIPI1,MEGF8,SVIP,PACSIN3,RHOB,CROCC,F…
GO:BP	cell junction organization	GO:0034330	7.60061e-05	4.119151815171856	760	357	36	21017	SNCG,SNCB,APLNR,WNT4,CLDN14,DOK7,VEGFA,ACHE,TGFB3,ITGB3,GJA5,MPP2,SEMA4D,MDGA1,LAMB2,ITGB4,C1QL3,BCAN,SEZ6,LRFN1,NRXN2,CNTN2,SLC8A2,GRIPAP1,SPTBN4,PIN1,WHRN,RHOB,PPFIA3,OCEL1,FSCN1,CORO2B,DVL1,LZTS3,ERBB2,PICK1
GO:BP	cell differentiation	GO:0030154	0.000353639	3.451440127536176	4381	357	116	21017	MGARP,MRC2,IGF2BP1,APLNR,WNT4,GAS1,ALKAL1,BMP7,COL2A1,VEGFA,ACHE,PCK2,TF,BNIP3,EID2B,NKX6-2,EPHA10,TGFB3,IFITM1,ITGB3,NKD1,DDIT4,DPYSL5,CRTAC1,ANPEP,PEX5,PDGFB,ABCG1,RMDN3,ATF5,STEAP4,RXRG,PTX3,SLC39A7,NECTIN2,KIF5A,ADAMTS9,CCDC136,SULF1,OBSL1,TSSK6,SCUBE1,TNFRSF11A,FAIM,SEMA4D,HSPA2,TPGS1,MDGA1,SHTN1,GAS7,LAMB2,ITGB4,ZHX2,FSTL4,BCAN,ARHGEF10,SEZ6,ADAMTSL4,ADARB1,HES6,FKBP8,PHGDH,CYP1A1,MAPK12,HI…
GO:BP	cellular developmental process	GO:0048869	0.000358108	3.4459861852032483	4382	357	116	21017	MGARP,MRC2,IGF2BP1,APLNR,WNT4,GAS1,ALKAL1,BMP7,COL2A1,VEGFA,ACHE,PCK2,TF,BNIP3,EID2B,NKX6-2,EPHA10,TGFB3,IFITM1,ITGB3,NKD1,DDIT4,DPYSL5,CRTAC1,ANPEP,PEX5,PDGFB,ABCG1,RMDN3,ATF5,STEAP4,RXRG,PTX3,SLC39A7,NECTIN2,KIF5A,ADAMTS9,CCDC136,SULF1,OBSL1,TSSK6,SCUBE1,TNFRSF11A,FAIM,SEMA4D,HSPA2,TPGS1,MDGA1,SHTN1,GAS7,LAMB2,ITGB4,ZHX2,FSTL4,BCAN,ARHGEF10,SEZ6,ADAMTSL4,ADARB1,HES6,FKBP8,PHGDH,CYP1A1,MAPK12,HI…
GO:BP	regulation of cellular localization	GO:0060341	0.000391052	3.4077659327958014	997	357	41	21017	PFKL,GIPR,GAS1,VEGFA,ACHE,PCK2,GSN,KCNA5,TGFB3,ITGB3,RAMP3,ABCG1,CRYAB,DDRGK1,AACS,LDLRAP1,IGF1,GAS8,CEP131,GRIPAP1,TMEM132A,GPC2,ANXA2,PIN1,PLA2G6,GAS6,ERP29,MYO18A,CPT1A,SVIP,SLC35D3,CDK5RAP3,NKD2,CROCC,CORO2B,CASR,DVL1,PFKM,ERBB2,PICK1,ABCA7
GO:BP	regulation of protein localization	GO:0032880	0.000464335	3.333168122668623	891	357	38	21017	PFKL,GIPR,VEGFA,ACHE,PCK2,GSN,KCNA5,TGFB3,ITGB3,RAMP3,ABCG1,DDRGK1,AACS,LDLRAP1,IGF1,GAS8,CEP131,GRIPAP1,TMEM132A,GPC2,PIN1,PLA2G6,GAS6,ERP29,MYO18A,CPT1A,SVIP,SLC35D3,CDK5RAP3,NKD2,CROCC,CORO2B,CASR,DVL1,PFKM,ERBB2,PICK1,ABCA7
GO:BP	system development	GO:0048731	0.000696155	3.157293931038319	3985	357	107	21017	MGARP,NPR1,ACP5,IGF2BP1,APLNR,WNT4,GIPR,SGCG,ALKAL1,BMP7,ANGPTL4,MARCKSL1,COL2A1,VEGFA,ACHE,PCK2,GSN,BNIP3,NKX6-2,EPHA10,TGFB3,CRIP1,ITGB3,EMILIN2,NKD1,GJA5,DDIT4,RCN3,DPYSL5,CRTAC1,ANPEP,PKM,PEX5,PDGFB,ATF5,AQP5,PTX3,CRYAB,KIF5A,ADAMTS9,SULF1,OBSL1,SCUBE1,TNFRSF11A,DDRGK1,FAIM,SEMA4D,MDGA1,SHTN1,GAS7,LAMB2,ITGB4,ZHX2,FSTL4,C1QL3,BCAN,ARHGEF10,SEZ6,ADARB1,LRFN1,HES6,FKBP8,PHGDH,CYP1A1,NRXN2,APOH,…
GO:BP	positive regulation of protein localization	GO:1903829	0.000911752	3.040123134723744	493	357	26	21017	GIPR,VEGFA,ACHE,PCK2,TGFB3,RAMP3,ABCG1,DDRGK1,AACS,IGF1,GAS8,CEP131,TMEM132A,PLA2G6,GAS6,MYO18A,SLC35D3,CDK5RAP3,NKD2,CROCC,CORO2B,CASR,DVL1,PFKM,ERBB2,ABCA7
GO:BP	glial cell development	GO:0021782	0.00107068	2.97034	133	357	13	21017	NKX6-2,LAMB2,ITGB4,ARHGEF10,PHGDH,TPPP,MAG,B4GALT5,FA2H,HDAC11,LGI4,ERBB2,PICK1
GO:BP	purine nucleoside diphosphate metabolic process	GO:0009135	0.00121256	2.9162969569490715	113	357	12	21017	PFKL,GALK1,AK4,DDIT4,PKM,HK3,IGF1,PGK1,DLG2,PFKM,NUDT9,ALDOA
GO:BP	purine ribonucleoside diphosphate metabolic process	GO:0009179	0.00121256	2.9162969569490715	113	357	12	21017	PFKL,GALK1,AK4,DDIT4,PKM,HK3,IGF1,PGK1,DLG2,PFKM,NUDT9,ALDOA
GO:BP	organic acid metabolic process	GO:0006082	0.00145507	2.837115936795011	933	357	38	21017	SLC16A3,PFKL,PCK2,GALK1,ALDH1L2,CYP27A1,DDIT4,PLOD2,PKM,PEX5,HK3,ACAA2,LDHD,AACS,PDK1,MGST3,CRYM,PHGDH,CYP1A1,IGF1,ETFB,PYCR1,GLS2,MID1IP1,DDAH2,BCKDHA,PGK1,STAT5A,FA2H,AZIN2,ACSF2,CPT1A,ALDH1L1,FASN,SDSL,PFKM,PNPLA3,ALDOA
GO:BP	small molecule catabolic process	GO:0044282	0.00150343	2.8229166297503063	379	357	22	21017	SLC16A3,PFKL,PCK2,GALK1,ALDH1L2,CYP27A1,PKM,PEX5,HK3,ACAA2,LDHD,CRYM,CYP1A1,ETFB,GLS2,BCKDHA,PGK1,ALDH2,CPT1A,ALDH1L1,SDSL,PFKM
GO:BP	glycolytic process through glucose-6-phosphate	GO:0061620	0.00173839	2.759851549186072	20	357	6	21017	PFKL,GALK1,PKM,HK3,PGK1,PFKM
GO:BP	regulation of biological quality	GO:0065008	0.00183438	2.736509688694532	2847	357	82	21017	NPR1,PFKL,IGF2BP1,APLNR,WNT4,GIPR,RAB3B,POMC,KCNK12,VEGFA,PCK2,GRIP2,GSN,TF,BNIP3,KCNA5,ITGB3,EMILIN2,GJA5,MPP2,PDGFB,ABCG1,ACAA2,AQP5,BORCS6,CRYAB,CHST9,SCUBE1,GNG3,DDRGK1,HCN2,SEMA4D,AACS,MDGA1,SHTN1,FSTL4,C1QL3,USF1,SEZ6,BDKRB2,CRYM,LRFN1,CYP1A1,FGD2,APOH,MAG,SEMA5B,IGF1,PYCR1,EMILIN1,PFDN6,DHRS4,SLC8A2,GRIPAP1,NOL3,JPH3,ANXA2,SPTBN4,PIN1,PLA2G6,B4GALT5,GAS6,STAT5A,BOK,STUB1,NTSR2,CPT1A,MEGF8,…
GO:BP	carboxylic acid metabolic process	GO:0019752	0.00188804	2.7239880096355944	905	357	37	21017	SLC16A3,PFKL,PCK2,GALK1,ALDH1L2,CYP27A1,DDIT4,PLOD2,PKM,PEX5,HK3,ACAA2,LDHD,AACS,PDK1,MGST3,CRYM,PHGDH,CYP1A1,IGF1,ETFB,PYCR1,GLS2,MID1IP1,DDAH2,BCKDHA,PGK1,FA2H,AZIN2,ACSF2,CPT1A,ALDH1L1,FASN,SDSL,PFKM,PNPLA3,ALDOA
GO:BP	pyruvate metabolic process	GO:0006090	0.00232609	2.633374146089322	120	357	12	21017	SLC16A3,PFKL,PCK2,GALK1,DDIT4,PKM,HK3,PDK1,IGF1,PGK1,PFKM,ALDOA
GO:BP	synapse organization	GO:0050808	0.00232989	2.6326646882362557	485	357	25	21017	SNCG,SNCB,DOK7,ACHE,ITGB3,MPP2,SEMA4D,MDGA1,LAMB2,C1QL3,BCAN,SEZ6,LRFN1,NRXN2,CNTN2,SLC8A2,GRIPAP1,SPTBN4,PIN1,RHOB,PPFIA3,DVL1,LZTS3,ERBB2,PICK1
GO:BP	ADP metabolic process	GO:0046031	0.00281735	2.5501590568763683	101	357	11	21017	PFKL,GALK1,AK4,DDIT4,PKM,HK3,IGF1,PGK1,PFKM,NUDT9,ALDOA
GO:BP	regulation of localization	GO:0032879	0.00287144	2.541900255753998	2005	357	63	21017	NPR1,SNCG,PFKL,APLNR,GIPR,GAS1,KCNG1,RAB3B,POMC,VEGFA,ACHE,PCK2,GSN,TF,PLIN2,KCNA5,TGFB3,ITGB3,RAMP3,PDGFB,ABCG1,ACAA2,PTX3,CRYAB,TNFRSF11A,DDRGK1,AACS,LDLRAP1,PLIN3,IGF1,GAS8,LRRC55,CEP131,GRIPAP1,TMEM132A,NOL3,JPH3,GPC2,ANXA2,SPTBN4,SLC6A9,PIN1,PLA2G6,GAS6,ERP29,MYO18A,BOK,AZIN2,CPT1A,SVIP,SLC35D3,PACSIN3,CDK5RAP3,NKD2,CROCC,CORO2B,CASR,DVL1,PFKM,ERBB2,PICK1,ABCA7,ARFGAP1
GO:BP	ribonucleoside diphosphate metabolic process	GO:0009185	0.0030322	2.5182419868087518	123	357	12	21017	PFKL,GALK1,AK4,DDIT4,PKM,HK3,IGF1,PGK1,DLG2,PFKM,NUDT9,ALDOA
GO:BP	anatomical structure development	GO:0048856	0.00310911	2.507363651959482	5924	357	142	21017	MGARP,NPR1,ACP5,IGF2BP1,APLNR,WNT4,GIPR,SGCG,ALKAL1,BMP7,ANGPTL4,MARCKSL1,COL2A1,VEGFA,ACHE,PCK2,GSN,TF,BNIP3,EID2B,TPPP3,NKX6-2,EPHA10,TGFB3,CRIP1,ITGB3,EMILIN2,NKD1,GJA5,DDIT4,RCN3,DPYSL5,CRTAC1,ANPEP,PKM,PEX5,PDGFB,ATF5,RXRG,AQP5,PTX3,SLC39A7,NECTIN2,CRYAB,KIF5A,ADAMTS9,CCDC136,SULF1,OBSL1,TSSK6,SCUBE1,TNFRSF11A,DDRGK1,FAIM,SEMA4D,HSPA2,TPGS1,MDGA1,SHTN1,GAS7,LAMB2,ITGB4,ZHX2,FSTL4,C1QL3,BCAN,…
GO:BP	oxoacid metabolic process	GO:0043436	0.00333339	2.477113514729501	927	357	37	21017	SLC16A3,PFKL,PCK2,GALK1,ALDH1L2,CYP27A1,DDIT4,PLOD2,PKM,PEX5,HK3,ACAA2,LDHD,AACS,PDK1,MGST3,CRYM,PHGDH,CYP1A1,IGF1,ETFB,PYCR1,GLS2,MID1IP1,DDAH2,BCKDHA,PGK1,FA2H,AZIN2,ACSF2,CPT1A,ALDH1L1,FASN,SDSL,PFKM,PNPLA3,ALDOA
GO:BP	small molecule metabolic process	GO:0044281	0.00343339	2.464277108155168	1795	357	58	21017	SLC16A3,NPR1,PDE4C,PFKL,WNT4,IGFBP4,PCK2,GALK1,ALDH1L2,AK4,CYP27A1,DDIT4,PLOD2,PKM,PEX5,HK3,MVD,ABCG1,ACAA2,LDHD,AACS,LDLRAP1,PDK1,MGST3,CRYM,PHGDH,CYP1A1,PMVK,NTHL1,MACROD1,MVK,IGF1,ETFB,PYCR1,GLS2,DHRS4,MID1IP1,AIFM2,DDAH2,BCKDHA,PLA2G6,PGK1,ALDH2,TM7SF2,STAT5A,FA2H,AZIN2,ACSF2,CPT1A,ALDH1L1,FASN,DLG2,SDSL,PFKM,ADM,NUDT9,PNPLA3,ALDOA
GO:BP	protein secretion	GO:0009306	0.00371971	2.429491169312255	369	357	21	21017	SNCG,PFKL,GIPR,RAB3B,ACHE,PCK2,KCNA5,TGFB3,RCN3,ABCG1,AACS,IGF1,TMEM132A,PLA2G6,ERP29,MYO18A,CPT1A,NAGPA,CASR,PFKM,PICK1
GO:BP	establishment of protein localization to extracellular region	GO:0035592	0.00388321	2.4108087308989328	370	357	21	21017	SNCG,PFKL,GIPR,RAB3B,ACHE,PCK2,KCNA5,TGFB3,RCN3,ABCG1,AACS,IGF1,TMEM132A,PLA2G6,ERP29,MYO18A,CPT1A,NAGPA,CASR,PFKM,PICK1
GO:BP	protein localization to extracellular region	GO:0071692	0.0052242	2.2819804364083764	377	357	21	21017	SNCG,PFKL,GIPR,RAB3B,ACHE,PCK2,KCNA5,TGFB3,RCN3,ABCG1,AACS,IGF1,TMEM132A,PLA2G6,ERP29,MYO18A,CPT1A,NAGPA,CASR,PFKM,PICK1
GO:BP	generation of neurons	GO:0048699	0.0053128	2.2746763771214087	1517	357	51	21017	MGARP,IGF2BP1,WNT4,ALKAL1,BMP7,VEGFA,NKX6-2,EPHA10,NKD1,DDIT4,DPYSL5,CRTAC1,PEX5,ATF5,KIF5A,OBSL1,SEMA4D,MDGA1,SHTN1,GAS7,LAMB2,ZHX2,FSTL4,BCAN,SEZ6,ADARB1,FKBP8,PHGDH,MAG,EPOP,SEMA5B,JADE2,CNTN2,CUL7,GPC2,SPTBN4,PIN1,S1PR5,WHRN,B4GALT5,GAS6,ROM1,TUBB3,LGI4,MEGF8,CDK5RAP3,DVL1,LZTS3,ERBB2,ADM,PICK1
GO:BP	nucleoside diphosphate metabolic process	GO:0009132	0.0054633	2.262545117880419	130	357	12	21017	PFKL,GALK1,AK4,DDIT4,PKM,HK3,IGF1,PGK1,DLG2,PFKM,NUDT9,ALDOA
GO:BP	neuron differentiation	GO:0030182	0.00548841	2.2605532117688574	1434	357	49	21017	MGARP,IGF2BP1,WNT4,ALKAL1,BMP7,VEGFA,NKX6-2,EPHA10,NKD1,DDIT4,DPYSL5,CRTAC1,PEX5,ATF5,KIF5A,OBSL1,SEMA4D,MDGA1,SHTN1,GAS7,LAMB2,ZHX2,FSTL4,SEZ6,ADARB1,FKBP8,PHGDH,MAG,EPOP,SEMA5B,JADE2,CNTN2,CUL7,GPC2,SPTBN4,PIN1,S1PR5,WHRN,B4GALT5,ROM1,TUBB3,LGI4,MEGF8,CDK5RAP3,DVL1,LZTS3,ERBB2,ADM,PICK1
GO:BP	glycolytic process through fructose-6-phosphate	GO:0061615	0.00569963	2.2441530183033622	24	357	6	21017	PFKL,GALK1,PKM,HK3,PGK1,PFKM
GO:BP	developmental process	GO:0032502	0.00612668	2.2127745886551775	6478	357	151	21017	MGARP,NPR1,MRC2,ACP5,IGF2BP1,APLNR,WNT4,GIPR,GAS1,SGCG,ALKAL1,BMP7,ANGPTL4,MARCKSL1,COL2A1,VEGFA,ACHE,PCK2,GSN,TF,BNIP3,EID2B,TPPP3,NKX6-2,EPHA10,TGFB3,IFITM1,CRIP1,ITGB3,EMILIN2,NKD1,GJA5,DDIT4,RCN3,DPYSL5,CRTAC1,ANPEP,PKM,PEX5,PDGFB,ABCG1,RMDN3,ATF5,STEAP4,RXRG,AQP5,PTX3,SLC39A7,NECTIN2,CRYAB,KIF5A,ADAMTS9,CCDC136,SULF1,OBSL1,TSSK6,SCUBE1,TNFRSF11A,DDRGK1,FAIM,SEMA4D,HSPA2,TPGS1,MDGA1,SHTN1,GAS…
GO:BP	regulation of biological process	GO:0050789	0.00764378	2.11669	12278	357	250	21017	MGARP,NPR1,ATP2A3,SNCG,PDE4C,SNCB,ACP5,PFKL,BCAM,IGF2BP1,APLNR,WNT4,GIPR,GAS1,KCNG1,AEBP1,ALKAL1,BMP7,ANGPTL4,IGFBP4,MARCKSL1,CERS1,COL2A1,RAB3B,POMC,DOK7,VEGFA,DUSP26,ACHE,CRLF2,PCK2,GRIP2,DIRAS1,ANP32A,GSN,TF,BNIP3,RASGEF1C,PLIN2,EID2B,TPPP3,AK4,NKX6-2,EPHA10,KCNA5,TGFB3,IFITM1,CRIP1,ITGB3,SH2D3C,RAMP3,EMILIN2,NKD1,GPR62,RHBDL1,GJA5,DDIT4,RCN3,DPYSL5,MPP2,PKM,PEX5,PDGFB,MVD,ABCG1,ACAA2,ATF5,RGL…
GO:BP	regulation of protein secretion	GO:0050708	0.0080195	2.0958527287663573	266	357	17	21017	PFKL,GIPR,ACHE,PCK2,KCNA5,TGFB3,ABCG1,AACS,IGF1,TMEM132A,PLA2G6,ERP29,MYO18A,CPT1A,CASR,PFKM,PICK1
GO:BP	positive regulation of biological process	GO:0048518	0.00804997	2.094205965719466	6235	357	146	21017	NPR1,IGF2BP1,APLNR,WNT4,GIPR,ALKAL1,BMP7,ANGPTL4,IGFBP4,MARCKSL1,CERS1,RAB3B,POMC,DOK7,VEGFA,DUSP26,ACHE,CRLF2,PCK2,GSN,TF,BNIP3,PLIN2,TPPP3,NKX6-2,KCNA5,TGFB3,IFITM1,ITGB3,SH2D3C,RAMP3,EMILIN2,NKD1,GPR62,GJA5,RCN3,MPP2,PKM,PEX5,PDGFB,MVD,ABCG1,ATF5,RGL2,RXRG,PTX3,NECTIN2,ADAMTS9,SULF1,OBSL1,SCUBE1,TNFRSF11A,MBLAC1,DDRGK1,FAIM,SEMA4D,HSPA2,AACS,LDLRAP1,SHTN1,LAMB2,TMEM198,BCAN,FCHO1,ARHGEF10,PLIN…
GO:BP	biological regulation	GO:0065007	0.00877351	2.0568264658128403	12671	357	256	21017	MGARP,NPR1,ATP2A3,SNCG,PDE4C,SNCB,ACP5,PFKL,BCAM,IGF2BP1,APLNR,WNT4,GIPR,GAS1,KCNG1,AEBP1,ALKAL1,BMP7,ANGPTL4,IGFBP4,MARCKSL1,CERS1,COL2A1,RAB3B,POMC,KCNK12,DOK7,VEGFA,DUSP26,ACHE,CRLF2,PCK2,GRIP2,DIRAS1,ANP32A,GSN,TF,BNIP3,RASGEF1C,PLIN2,EID2B,TPPP3,AK4,NKX6-2,EPHA10,KCNA5,TGFB3,IFITM1,CRIP1,ITGB3,SH2D3C,RAMP3,EMILIN2,NKD1,GPR62,RHBDL1,GJA5,DDIT4,RCN3,DPYSL5,MPP2,PKM,PEX5,PDGFB,MVD,ABCG1,ACAA2,A…
GO:BP	multicellular organism development	GO:0007275	0.00887152	2.052001846073475	4658	357	116	21017	MGARP,NPR1,ACP5,IGF2BP1,APLNR,WNT4,GIPR,SGCG,ALKAL1,BMP7,ANGPTL4,MARCKSL1,COL2A1,VEGFA,ACHE,PCK2,GSN,BNIP3,TPPP3,NKX6-2,EPHA10,TGFB3,CRIP1,ITGB3,EMILIN2,NKD1,GJA5,DDIT4,RCN3,DPYSL5,CRTAC1,ANPEP,PKM,PEX5,PDGFB,ATF5,AQP5,PTX3,CRYAB,KIF5A,ADAMTS9,SULF1,OBSL1,SCUBE1,TNFRSF11A,DDRGK1,FAIM,SEMA4D,MDGA1,SHTN1,GAS7,LAMB2,ITGB4,ZHX2,FSTL4,C1QL3,BCAN,ARHGEF10,SEZ6,ADARB1,LRFN1,HES6,FKBP8,PHGDH,CYP1A1,NRXN2…
GO:BP	response to abiotic stimulus	GO:0009628	0.00953702	2.020587165387683	1130	357	41	21017	MGARP,BMP7,ANGPTL4,CERS1,VEGFA,GSN,BNIP3,AK4,KCNA5,TGFB3,CRIP1,ITGB3,DDIT4,PLOD2,ACAA2,AQP5,CRYAB,TNFRSF11A,HSPA2,USF1,PDK1,BDKRB2,CYP1A1,PLOD1,NRXN2,MAG,SEMA5B,IGF1,NOL3,PIN1,WHRN,PGK1,ROM1,STUB1,CPT1A,LONP1,RHOB,CASR,ADM,PICK1,ABCA7
GO:BP	monocarboxylic acid metabolic process	GO:0032787	0.010290310932357103	1.987571502383652	633	357	28	21017	SLC16A3,PFKL,PCK2,GALK1,ALDH1L2,CYP27A1,DDIT4,PKM,PEX5,HK3,ACAA2,LDHD,AACS,PDK1,MGST3,PHGDH,CYP1A1,IGF1,ETFB,MID1IP1,PGK1,FA2H,ACSF2,CPT1A,FASN,PFKM,PNPLA3,ALDOA
GO:BP	ADP catabolic process	GO:0046032	0.0107103	1.970200220606157	94	357	10	21017	PFKL,GALK1,DDIT4,PKM,HK3,IGF1,PGK1,PFKM,NUDT9,ALDOA
GO:BP	negative regulation of mitochondrial membrane permeability involved in apoptotic process	GO:1902109	0.011573030518945525	1.9365529016084835	3	357	3	21017	BNIP3,ACAA2,NOL3
GO:BP	isopentenyl diphosphate biosynthetic process, mevalonate pathway	GO:0019287	0.011573030518945525	1.9365529016084835	3	357	3	21017	MVD,PMVK,MVK
GO:BP	purine nucleoside diphosphate catabolic process	GO:0009137	0.014242292837065984	1.8464200889064537	97	357	10	21017	PFKL,GALK1,DDIT4,PKM,HK3,IGF1,PGK1,PFKM,NUDT9,ALDOA
GO:BP	purine ribonucleoside diphosphate catabolic process	GO:0009181	0.014242292837065984	1.8464200889064537	97	357	10	21017	PFKL,GALK1,DDIT4,PKM,HK3,IGF1,PGK1,PFKM,NUDT9,ALDOA
GO:BP	negative regulation of cellular component organization	GO:0051129	0.014774726106391991	1.830480561315413	719	357	30	21017	MGARP,BMP7,VEGFA,GSN,BNIP3,ITGB3,DPYSL5,PEX5,ACAA2,CRYAB,VBP1,SEMA4D,HSPA2,FSTL4,EML2,MAG,SEMA5B,IGF1,EMILIN1,PFDN6,MID1IP1,NOL3,ANXA2,SPTBN4,BOK,SVIP,PACSIN3,CORO2B,PICK1,ABCA7
GO:BP	regulation of anatomical structure morphogenesis	GO:0022603	0.015699903360165118	1.8041030208567659	835	357	33	21017	NPR1,APLNR,WNT4,BMP7,ANGPTL4,VEGFA,BNIP3,ITGB3,EMILIN2,DPYSL5,PKM,ADAMTS9,SULF1,OBSL1,SEMA4D,SHTN1,FSTL4,FGD2,APOH,MAG,SEMA5B,EPN1,EMILIN1,CUL7,PGK1,MEGF8,RHOB,DVL1,LZTS3,ERBB2,ADM,INF2,ALDOA
GO:BP	generation of precursor metabolites and energy	GO:0006091	0.017653869498157636	1.7531600881508271	509	357	24	21017	COX4I2,PYGL,PFKL,GIPR,POMC,GALK1,ALDH1L2,BNIP3,AK4,DDIT4,PKM,HK3,STEAP4,AACS,P4HA2,PHGDH,IGF1,ETFB,AIFM2,PGK1,ALDH2,ALDH1L1,PFKM,ALDOA
GO:BP	regulation of protein transport	GO:0051223	0.017703967524859362	1.751929395724908	441	357	22	21017	PFKL,GIPR,ACHE,PCK2,KCNA5,TGFB3,ABCG1,AACS,IGF1,CEP131,GRIPAP1,TMEM132A,PLA2G6,GAS6,ERP29,MYO18A,CPT1A,SVIP,SLC35D3,CASR,PFKM,PICK1
GO:BP	nervous system development	GO:0007399	0.018603280805764944	1.730410458459872	2541	357	72	21017	MGARP,IGF2BP1,WNT4,ALKAL1,BMP7,MARCKSL1,COL2A1,VEGFA,ACHE,GSN,BNIP3,NKX6-2,EPHA10,NKD1,DDIT4,DPYSL5,CRTAC1,PEX5,ATF5,KIF5A,SULF1,OBSL1,FAIM,SEMA4D,MDGA1,SHTN1,GAS7,LAMB2,ITGB4,ZHX2,FSTL4,C1QL3,BCAN,ARHGEF10,SEZ6,ADARB1,LRFN1,HES6,FKBP8,PHGDH,NRXN2,TPPP,MAG,EPOP,SEMA5B,JADE2,CNTN2,GAS8,CUL7,GPC2,ANXA2,SPTBN4,PIN1,S1PR5,WHRN,B4GALT5,GAS6,ROM1,TUBB3,FA2H,BOK,IGSF8,HDAC11,LGI4,MEGF8,CDK5RAP3,DVL1,LZT…
GO:BP	ribonucleoside diphosphate catabolic process	GO:0009191	0.018740572557520464	1.727217144783716	100	357	10	21017	PFKL,GALK1,DDIT4,PKM,HK3,IGF1,PGK1,PFKM,NUDT9,ALDOA
GO:BP	supramolecular fiber organization	GO:0097435	0.0205811	1.6865319160065813	846	357	33	21017	WNT4,AEBP1,ESPN,MARCKSL1,COL2A1,GSN,TF,TPPP3,TGFB3,GAS2L1,CRYAB,VBP1,OBSL1,SHTN1,GAS7,ARHGEF10,EML2,TPPP,EMILIN1,PFDN6,MID1IP1,ANXA2,SPTBN4,ASAP3,RHOB,FSCN1,CORO2B,CLIP2,DVL1,PICK1,INF2,ALDOA,CCDC13
GO:BP	positive regulation of protein secretion	GO:0050714	0.021046274886073524	1.6768247615663803	148	357	12	21017	GIPR,ACHE,PCK2,TGFB3,ABCG1,AACS,IGF1,TMEM132A,PLA2G6,MYO18A,CASR,PFKM
GO:BP	regulation of glomerular filtration	GO:0003093	0.022959508153042447	1.6390374197892021	9	357	4	21017	GJA5,PDGFB,GAS6,CORO2B
GO:BP	canonical glycolysis	GO:0061621	0.0233836	1.631088262018337	18	357	5	21017	PFKL,PKM,HK3,PGK1,PFKM
GO:BP	glucose catabolic process to pyruvate	GO:0061718	0.0233836	1.631088262018337	18	357	5	21017	PFKL,PKM,HK3,PGK1,PFKM
GO:BP	NADH regeneration	GO:0006735	0.0233836	1.631088262018337	18	357	5	21017	PFKL,PKM,HK3,PGK1,PFKM
GO:BP	cellular response to decreased oxygen levels	GO:0036294	0.024137743409576473	1.6173033336826517	150	357	12	21017	MGARP,BMP7,VEGFA,BNIP3,AK4,ACAA2,PDK1,NOL3,PGK1,STUB1,CASR,PICK1
GO:BP	transport	GO:0006810	0.0242952	1.6144799461438857	4341	357	108	21017	SLC16A3,MGARP,COX4I2,NPR1,ATP2A3,SNCG,SNCB,MRC2,PFKL,IGF2BP1,APLNR,GIPR,GAS1,KCNG1,RAB3B,POMC,KCNK12,VEGFA,ACHE,PCK2,GRIP2,ANP32A,GSN,TF,BNIP3,PLIN2,KCNA5,TGFB3,ITGB3,RAMP3,BSPRY,GJA5,RCN3,NUDC,PEX5,PDGFB,ABCG1,ACAA2,STEAP4,AQP5,PTX3,SLC29A4,SLC39A7,BORCS6,CRYAB,KIF5A,ADAMTS9,KCNA6,TNFRSF11A,HCN2,TRIP10,AACS,LDLRAP1,TRAPPC6A,FCHO1,PLIN3,BDKRB2,CRYM,NRXN2,APOH,MRC1,RFTN2,IGF1,RABEP2,GAS8,KIF1C,EPN…
GO:BP	purine ribonucleotide catabolic process	GO:0009154	0.024692883060013184	1.6074282003087925	126	357	11	21017	PDE4C,PFKL,GALK1,DDIT4,PKM,HK3,IGF1,PGK1,PFKM,NUDT9,ALDOA
GO:BP	catabolic process	GO:0009056	0.024726791368583766	1.606832235491782	2562	357	72	21017	SLC16A3,PDE4C,MRC2,PYGL,PFKL,IGF2BP1,CERS1,ACHE,PCK2,GALK1,ALDH1L2,BNIP3,CYP27A1,NKD1,DDIT4,RCN3,ANPEP,PKM,PEX5,HK3,ACAA2,LDHD,DDRGK1,ITGB4,ZHX2,CRYM,FKBP8,CYP1A1,NTHL1,UBXN1,IGF1,KEAP1,ETFB,CTSF,TFEB,TECPR1,CUL7,FBXO2,GLS2,RNF43,TMEM132A,BCKDHA,ANXA2,PIN1,PLA2G6,PGK1,ALDH2,BOK,AZIN2,STUB1,SOGA3,WIPI1,CPT1A,SVIP,SLC35D3,PNPLA6,PACSIN3,CDK5RAP3,ALDH1L1,LONP1,NKD2,SKIV2L,SDSL,CUL9,DVL1,PFKM,ANKRD9,…
GO:BP	glial cell differentiation	GO:0010001	0.025040304471511204	1.6013603947310449	260	357	16	21017	BNIP3,NKX6-2,LAMB2,ITGB4,BCAN,ARHGEF10,PHGDH,TPPP,MAG,B4GALT5,FA2H,BOK,HDAC11,LGI4,ERBB2,PICK1
GO:BP	cytoskeleton organization	GO:0007010	0.025441063247946295	1.5944647423527627	1517	357	49	21017	WNT4,ESPN,MARCKSL1,CDC42BPG,GSN,TF,TPPP3,TGFB3,ITGB3,NUDC,ATF5,GAS2L1,NECTIN2,CRYAB,EML3,OBSL1,TRIP10,TPGS1,SHTN1,GAS7,ARHGEF10,EML2,FGD2,TPPP,GAS8,CCDC120,CUL7,CEP131,MID1IP1,SPTBN4,ASAP3,TUBB3,MYO18A,PACSIN3,RHOB,FLNB,CROCC,SETD3,FSCN1,CORO2B,CUL9,CLIP2,DVL1,NTMT1,PICK1,DNAI2,INF2,ALDOA,CCDC13
GO:BP	nucleoside diphosphate catabolic process	GO:0009134	0.026612637715464987	1.5749120781544002	104	357	10	21017	PFKL,GALK1,DDIT4,PKM,HK3,IGF1,PGK1,PFKM,NUDT9,ALDOA
GO:BP	cellular response to stress	GO:0033554	0.0274847	1.560908953252784	1786	357	55	21017	MGARP,ATP2A3,IGF2BP1,WNT4,BMP7,VEGFA,BNIP3,PLIN2,AK4,CRIP1,DDIT4,AOC1,RCN3,PEX5,ACAA2,AQP5,GAS2L1,CRYAB,TSSK6,TNFRSF11A,DDRGK1,LAMB2,PLIN3,PDK1,BDKRB2,MAPK12,NTHL1,UBXN1,JUN,MACROD1,MAG,KEAP1,PYCR1,TFEB,CCS,AIFM2,NOL3,PGK1,GAS6,ERP29,BOK,STUB1,WIPI1,ZBTB4,FANCF,SVIP,CDK5RAP3,LONP1,RHOB,CORO2B,CASR,ADM,PICK1,ABCA7,CCDC13
GO:BP	positive regulation of cellular process	GO:0048522	0.029299440838500463	1.533140667805309	5886	357	137	21017	NPR1,IGF2BP1,APLNR,WNT4,GIPR,ALKAL1,BMP7,IGFBP4,MARCKSL1,CERS1,POMC,DOK7,VEGFA,DUSP26,ACHE,CRLF2,PCK2,GSN,TF,BNIP3,TPPP3,NKX6-2,KCNA5,TGFB3,IFITM1,ITGB3,SH2D3C,RAMP3,EMILIN2,NKD1,GPR62,GJA5,RCN3,MPP2,PKM,PDGFB,MVD,ABCG1,ATF5,RGL2,RXRG,PTX3,NECTIN2,ADAMTS9,SULF1,OBSL1,SCUBE1,TNFRSF11A,MBLAC1,DDRGK1,FAIM,SEMA4D,HSPA2,AACS,LDLRAP1,SHTN1,LAMB2,TMEM198,BCAN,FCHO1,ARHGEF10,USF1,ADAMTSL4,FKBP8,CYP1A1,MA…
GO:BP	plasma membrane bounded cell projection organization	GO:0120036	0.03097	1.5090581127279101	1572	357	50	21017	MGARP,IGF2BP1,ALKAL1,BMP7,ESPN,VEGFA,GSN,EPHA10,TGFB3,DUSP23,DPYSL5,CRTAC1,NECTIN2,KIF5A,OBSL1,SEMA4D,TPGS1,SHTN1,GAS7,LAMB2,ITGB4,FSTL4,SEZ6,ADARB1,PHGDH,FGD2,MAG,SEMA5B,JADE2,CNTN2,RABEP2,GAS8,CUL7,CEP131,GPC2,SPTBN4,WHRN,B4GALT5,TUBB3,ARHGEF4,MEGF8,CROCC,FSCN1,DVL1,LZTS3,ERBB2,ADM,PICK1,DNAI2,CCDC13
GO:BP	regulation of vasculature development	GO:1901342	0.031448095909298285	1.5024056446898912	295	357	17	21017	NPR1,APLNR,WNT4,ANGPTL4,VEGFA,ITGB3,EMILIN2,PKM,ADAMTS9,SULF1,APOH,EPN1,EMILIN1,PGK1,RHOB,ERBB2,ADM
GO:BP	carbohydrate metabolic process	GO:0005975	0.037987015180285695	1.4203648296792337	569	357	25	21017	PYGL,PFKL,IGFBP4,NDST4,POMC,PCK2,GALK1,DDIT4,PKM,ST6GALNAC5,HK3,PDGFB,CHST9,B3GALT4,PDK1,YDJC,IGF1,PGK1,B4GALT5,ALDH2,CPT1A,NAGPA,CHST2,PFKM,ALDOA
GO:BP	regulation of developmental process	GO:0050793	0.0383941	1.4157360361058902	2453	357	69	21017	MGARP,NPR1,APLNR,WNT4,BMP7,ANGPTL4,VEGFA,BNIP3,EID2B,NKX6-2,TGFB3,IFITM1,ITGB3,EMILIN2,DPYSL5,PKM,PEX5,PDGFB,ABCG1,ADAMTS9,SULF1,OBSL1,TNFRSF11A,FAIM,SEMA4D,SHTN1,LAMB2,ZHX2,FSTL4,BCAN,SEZ6,HES6,MAPK12,FGD2,APOH,TPPP,MAG,SEMA5B,JADE2,IGF1,KEAP1,EPN1,EMILIN1,CUL7,JUND,TMEM178A,ANXA2,SPTBN4,S1PR5,PGK1,B4GALT5,GAS6,TRADD,STAT5A,LGI4,MEGF8,CDK5RAP3,RHOB,SETD3,MTURN,DVL1,LZTS3,ERBB2,FLOT2,ADM,LEO1,INF…
GO:BP	NADH metabolic process	GO:0006734	0.041224	1.3848493978505094	33	357	6	21017	PFKL,PCK2,PKM,HK3,PGK1,PFKM
GO:BP	ribonucleotide catabolic process	GO:0009261	0.041266448404346276	1.384402907055887	133	357	11	21017	PDE4C,PFKL,GALK1,DDIT4,PKM,HK3,IGF1,PGK1,PFKM,NUDT9,ALDOA
GO:BP	nucleotide catabolic process	GO:0009166	0.0435086	1.3614252111985243	159	357	12	21017	PDE4C,PFKL,GALK1,DDIT4,PKM,HK3,NTHL1,IGF1,PGK1,PFKM,NUDT9,ALDOA
GO:BP	regulation of establishment of protein localization	GO:0070201	0.0453178	1.343730947421534	539	357	24	21017	PFKL,GIPR,ACHE,PCK2,KCNA5,TGFB3,ABCG1,AACS,IGF1,CEP131,GRIPAP1,TMEM132A,PLA2G6,GAS6,ERP29,MYO18A,CPT1A,SVIP,SLC35D3,CORO2B,CASR,PFKM,ERBB2,PICK1
GO:BP	regulation of cellular process	GO:0050794	0.0454012	1.3429323850952988	11876	357	240	21017	MGARP,NPR1,ATP2A3,SNCG,PDE4C,SNCB,ACP5,PFKL,BCAM,IGF2BP1,APLNR,WNT4,GIPR,GAS1,KCNG1,AEBP1,ALKAL1,BMP7,ANGPTL4,IGFBP4,MARCKSL1,CERS1,COL2A1,RAB3B,POMC,DOK7,VEGFA,DUSP26,ACHE,CRLF2,PCK2,GRIP2,DIRAS1,ANP32A,GSN,TF,BNIP3,RASGEF1C,EID2B,TPPP3,AK4,NKX6-2,EPHA10,KCNA5,TGFB3,IFITM1,CRIP1,ITGB3,SH2D3C,RAMP3,EMILIN2,NKD1,GPR62,RHBDL1,GJA5,DDIT4,RCN3,DPYSL5,MPP2,PKM,PEX5,PDGFB,MVD,ABCG1,ACAA2,ATF5,RGL2,RXRG…
GO:BP	purine nucleotide catabolic process	GO:0006195	0.0474923	1.3233765244641733	135	357	11	21017	PDE4C,PFKL,GALK1,DDIT4,PKM,HK3,IGF1,PGK1,PFKM,NUDT9,ALDOA
GO:BP	regulation of signaling	GO:0023051	0.0498636	1.302215973331366	3446	357	89	21017	NPR1,SNCG,PFKL,APLNR,WNT4,GIPR,GAS1,ALKAL1,BMP7,IGFBP4,COL2A1,POMC,VEGFA,DUSP26,ACHE,CRLF2,PCK2,KCNA5,TGFB3,ITGB3,RAMP3,NKD1,GPR62,DDIT4,RCN3,MPP2,PDGFB,ACAA2,RGL2,NECTIN2,GRAP2,SULF1,TSSK6,SCUBE1,TNFRSF11A,DDRGK1,FAIM,SEMA4D,AACS,LAMB2,TMEM198,FSTL4,ARHGEF10,SEZ6,BDKRB2,GNG7,FKBP8,FGD2,IGF1,PYCR1,GAS8,EMILIN1,FBXO2,SLC8A2,RNF43,TMEM132A,NOL3,JPH3,GPC2,ANXA2,SLC6A9,PIN1,PLA2G6,GAS6,ERP29,TRADD,BO…
GO:CC	cytoplasm	GO:0005737	8.571661501469785e-14	13.066934987763956	12394	385	292	22115	MGARP,COX4I2,ATP2A3,SNCG,VWA1,PDE4C,SNCB,PYGL,ACP5,PFKL,IGF2BP1,WNT4,AEBP1,SGCG,CLDN14,SEC14L5,ESPN,IGFBP4,ARMCX6,MARCKSL1,NDST4,CERS1,COL2A1,RAB3B,POMC,DOK7,CDC42BPG,CFAP77,VEGFA,DUSP26,ACHE,PPP2R2C,PCK2,GALK1,ALDH1L2,GRIP2,ANP32A,GSN,TF,FKBP2,BNIP3,PIGZ,PLIN2,TPPP3,AK4,KCNA5,TGFB3,IFITM1,CRIP1,TMEM160,CYP27A1,ITGB3,SH2D3C,DUSP23,TMEM151A,RAMP3,BSPRY,NKD1,COL9A3,GPR62,DDIT4,AOC1,PLOD2,RCN3,DPYSL…
GO:CC	endomembrane system	GO:0012505	1.6548419271325697e-9	8.781243484337049	4803	385	142	22115	SLC16A3,ATP2A3,VWA1,PYGL,PFKL,WNT4,CLDN14,IGFBP4,NDST4,CERS1,COL2A1,RAB3B,POMC,VEGFA,DUSP26,ACHE,ANP32A,GSN,TF,FKBP2,BNIP3,PIGZ,PLIN2,KCNA5,TGFB3,ITGB3,TMEM151A,COL9A3,GPR62,AOC1,PLOD2,RCN3,GALNT6,ANPEP,PKM,PEX5,ST6GALNAC5,HK3,PDGFB,ABCG1,STEAP4,ARSG,AQP5,PTX3,EMID1,SLC39A7,ADAMTS9,CCDC136,GRAP2,SULF1,OBSL1,CHST9,B3GALT4,DDRGK1,TRIP10,LDLRAP1,MDGA1,TRAPPC6A,LAMB2,ITGB4,P4HA2,FSTL4,BCAN,FCHO1,PLIN…
GO:CC	extracellular matrix	GO:0031012	1.06113e-06	5.974230992076763	555	385	32	22115	VWA1,BCAM,WNT4,AEBP1,BMP7,ANGPTL4,COL2A1,VEGFA,ACHE,TGFB3,EMILIN2,COL9A3,PKM,PDGFB,PCOLCE,PTX3,EMID1,ADAMTS9,SULF1,LAMB2,ITGB4,BCAN,GFOD2,ADAMTSL4,LINGO3,APOH,CTSF,FBLN2,EMILIN1,GPC2,ANXA2,CRELD1
GO:CC	external encapsulating structure	GO:0030312	1.10825e-06	5.955361164862277	556	385	32	22115	VWA1,BCAM,WNT4,AEBP1,BMP7,ANGPTL4,COL2A1,VEGFA,ACHE,TGFB3,EMILIN2,COL9A3,PKM,PDGFB,PCOLCE,PTX3,EMID1,ADAMTS9,SULF1,LAMB2,ITGB4,BCAN,GFOD2,ADAMTSL4,LINGO3,APOH,CTSF,FBLN2,EMILIN1,GPC2,ANXA2,CRELD1
GO:CC	collagen-containing extracellular matrix	GO:0062023	1.00069e-05	4.999700790277369	425	385	26	22115	VWA1,BCAM,AEBP1,BMP7,ANGPTL4,COL2A1,ACHE,TGFB3,EMILIN2,COL9A3,PKM,PDGFB,PCOLCE,ADAMTS9,SULF1,LAMB2,ITGB4,BCAN,ADAMTSL4,APOH,CTSF,FBLN2,EMILIN1,GPC2,ANXA2,CRELD1
GO:CC	membrane	GO:0016020	1.24006e-05	4.9065570336262265	9912	385	225	22115	SLC16A3,MGARP,COX4I2,NPR1,ATP2A3,MRC2,ACP5,PFKL,BCAM,APLNR,WNT4,GIPR,GAS1,KCNG1,SGCG,CLDN14,ALKAL1,ARMCX6,MARCKSL1,NDST4,CERS1,RAB3B,KCNK12,DOK7,VEGFA,ACHE,CRLF2,GALK1,GRIP2,DIRAS1,GSN,TF,FKBP2,BNIP3,RASGEF1C,PIGZ,PLIN2,EPHA10,KCNA5,TGFB3,IFITM1,TMEM160,CYP27A1,ITGB3,SH2D3C,TMEM151A,RAMP3,BSPRY,NKD1,GPR62,RHBDL1,GJA5,AOC1,PLOD2,GALNT6,NUDC,MPP2,ANPEP,PEX5,ST6GALNAC5,PDGFB,TMEM158,ABCG1,RMDN3,TMEM…
GO:CC	cell periphery	GO:0071944	2.48315e-05	4.604996774189287	6269	385	157	22115	SLC16A3,NPR1,VWA1,BCAM,APLNR,WNT4,GIPR,GAS1,KCNG1,AEBP1,SGCG,CLDN14,ALKAL1,BMP7,ANGPTL4,MARCKSL1,COL2A1,RAB3B,DOK7,VEGFA,ACHE,CRLF2,GRIP2,DIRAS1,GSN,TF,RASGEF1C,PLIN2,EPHA10,KCNA5,TGFB3,IFITM1,ITGB3,SH2D3C,RAMP3,EMILIN2,NKD1,COL9A3,GPR62,RHBDL1,GJA5,AOC1,MPP2,ANPEP,PKM,PDGFB,ABCG1,KLHDC8B,STEAP4,PCOLCE,AQP5,PTX3,EMID1,SLC29A4,NECTIN2,CRYAB,ADAMTS9,GRAP2,SULF1,KCNA6,SCUBE1,TNFRSF11A,GNG3,HCN2,TRIP…
GO:CC	endoplasmic reticulum	GO:0005783	6.02709e-05	4.21989	2066	385	68	22115	ATP2A3,VWA1,WNT4,CLDN14,IGFBP4,CERS1,COL2A1,VEGFA,ANP32A,TF,FKBP2,BNIP3,PIGZ,PLIN2,TMEM151A,COL9A3,PLOD2,RCN3,PKM,PDGFB,ABCG1,ARSG,AQP5,EMID1,SLC39A7,ADAMTS9,SULF1,DDRGK1,TRAPPC6A,LAMB2,P4HA2,SEZ6,MGST3,ADAMTSL4,FKBP8,CYP1A1,PLOD1,UBXN1,KEAP1,CTSF,KIF1C,FBXO2,GHDC,FKBP9,DHRS4,TMEM178A,RNF43,TMEM132A,NOL3,JPH3,GPC2,TOR4A,GAS6,ERP29,TM7SF2,FA2H,BOK,SBF1,STUB1,SVIP,SLC35D3,PNPLA6,GOLM1,RRBP1,COPZ2,T…
GO:CC	vesicle	GO:0031982	0.000153499	3.813894519985597	4012	385	109	22115	SNCG,VWA1,PYGL,PFKL,BCAM,WNT4,AEBP1,BMP7,MARCKSL1,RAB3B,POMC,VEGFA,DUSP26,GALK1,ALDH1L2,GSN,TF,TGFB3,ITGB3,GPR62,AOC1,PLOD2,CRTAC1,ANPEP,PKM,HK3,PDGFB,ABCG1,STEAP4,PCOLCE,AQP5,PTX3,NECTIN2,CRYAB,CCDC136,GRAP2,TRIP10,HSPA2,LDLRAP1,LAMB2,ITGB4,TMEM198,FSTL4,PLIN3,BDKRB2,CRYM,ART3,GNG7,PHGDH,PLOD1,PMVK,DCST2,FGD2,APOH,MRC1,JADE2,IGF1,CTSF,RABEP2,FBLN2,CCDC120,TECPR1,EPN1,EMILIN1,GHDC,CEP131,GRIPAP1,…
GO:CC	cell junction	GO:0030054	0.000249595	3.602764378768972	2236	385	70	22115	SLC16A3,SNCG,SNCB,MRC2,IGF2BP1,CLDN14,RAB3B,DOK7,VEGFA,ACHE,GRIP2,GSN,BNIP3,KCNA5,ITGB3,GJA5,AOC1,MPP2,SLC29A4,NECTIN2,CRYAB,KIF5A,KCNA6,OBSL1,GNG3,ZMYND19,TPGS1,MDGA1,LAMB2,ITGB4,C1QL3,BCAN,SEZ6,ADARB1,LRFN1,NRXN2,TPPP,CAMK2N2,CNTN2,CD99,FBXO2,SLC8A2,GRIPAP1,GPC2,ANXA2,SPTBN4,SLC6A9,PIN1,WHRN,ASAP3,SLC35D3,DLG2,RHOB,FLNB,PPFIA3,SLC39A3,OCEL1,FSCN1,CORO2B,RIMBP2,CASR,DVL1,LZTS3,ERBB2,FLOT2,NUDT9,…
GO:CC	secretory granule lumen	GO:0034774	0.000293734	3.53205	321	385	20	22115	PYGL,PFKL,POMC,VEGFA,GSN,TF,TGFB3,AOC1,PKM,HK3,PDGFB,PTX3,APOH,IGF1,GHDC,ANXA2,TOR4A,GAS6,CPPED1,ALDOA
GO:CC	cytoplasmic vesicle lumen	GO:0060205	0.000339307	3.469407117956422	324	385	20	22115	PYGL,PFKL,POMC,VEGFA,GSN,TF,TGFB3,AOC1,PKM,HK3,PDGFB,PTX3,APOH,IGF1,GHDC,ANXA2,TOR4A,GAS6,CPPED1,ALDOA
GO:CC	vesicle lumen	GO:0031983	0.000355874	3.448703763978102	325	385	20	22115	PYGL,PFKL,POMC,VEGFA,GSN,TF,TGFB3,AOC1,PKM,HK3,PDGFB,PTX3,APOH,IGF1,GHDC,ANXA2,TOR4A,GAS6,CPPED1,ALDOA
GO:CC	extracellular region	GO:0005576	0.000375793	3.425051471728439	4232	385	112	22115	SNCG,VWA1,PDE4C,PYGL,PFKL,BCAM,WNT4,AEBP1,ALKAL1,BMP7,ANGPTL4,IGFBP4,MARCKSL1,COL2A1,RAB3B,POMC,VEGFA,DUSP26,ACHE,CRLF2,GALK1,ALDH1L2,GSN,TF,PLIN2,EPHA10,TGFB3,ITGB3,EMILIN2,COL9A3,AOC1,PLOD2,CRTAC1,ANPEP,PKM,HK3,PDGFB,STEAP4,PCOLCE,ARSG,AQP5,PTX3,EMID1,NECTIN2,CRYAB,ADAMTS9,SULF1,CHST9,SCUBE1,TRIP10,SEMA4D,HSPA2,MDGA1,LAMB2,ITGB4,FSTL4,C1QL3,BCAN,CRYM,GFOD2,ADAMTSL4,LINGO3,ART3,GNG7,PHGDH,PLOD1,…
GO:CC	extracellular space	GO:0005615	0.000588005	3.230618630446414	3303	385	92	22115	SNCG,VWA1,PDE4C,PYGL,PFKL,BCAM,WNT4,AEBP1,ALKAL1,BMP7,ANGPTL4,IGFBP4,MARCKSL1,COL2A1,RAB3B,POMC,VEGFA,DUSP26,ACHE,GALK1,ALDH1L2,GSN,TF,TGFB3,ITGB3,COL9A3,AOC1,PLOD2,CRTAC1,ANPEP,PKM,PDGFB,STEAP4,PCOLCE,ARSG,AQP5,PTX3,NECTIN2,CRYAB,ADAMTS9,SULF1,SCUBE1,TRIP10,SEMA4D,HSPA2,MDGA1,LAMB2,ITGB4,BCAN,CRYM,LINGO3,ART3,GNG7,PHGDH,PLOD1,PMVK,APOH,JADE2,IGF1,CTSF,EMILIN1,GRIPAP1,TMEM132A,AIFM2,DDAH2,ANXA2,S…
GO:CC	synapse	GO:0045202	0.00137919	2.8603755763649623	1475	385	50	22115	SLC16A3,SNCG,SNCB,IGF2BP1,RAB3B,DOK7,ACHE,GRIP2,BNIP3,ITGB3,MPP2,SLC29A4,CRYAB,KIF5A,KCNA6,GNG3,ZMYND19,TPGS1,MDGA1,LAMB2,C1QL3,BCAN,SEZ6,ADARB1,LRFN1,NRXN2,TPPP,CAMK2N2,CNTN2,FBXO2,SLC8A2,GRIPAP1,GPC2,SLC6A9,PIN1,WHRN,SLC35D3,DLG2,RHOB,PPFIA3,SLC39A3,RIMBP2,CASR,DVL1,LZTS3,ERBB2,FLOT2,PICK1,ARFGAP1,RGS12
GO:CC	extracellular vesicle	GO:1903561	0.00323227	2.490492155091475	2134	385	64	22115	SNCG,VWA1,PYGL,PFKL,BCAM,WNT4,AEBP1,MARCKSL1,RAB3B,DUSP26,GALK1,ALDH1L2,GSN,TF,ITGB3,AOC1,PLOD2,CRTAC1,ANPEP,PKM,STEAP4,PCOLCE,AQP5,NECTIN2,CRYAB,TRIP10,HSPA2,LAMB2,ITGB4,CRYM,ART3,GNG7,PHGDH,PLOD1,PMVK,APOH,JADE2,CTSF,FBLN2,EMILIN1,TMEM132A,DDAH2,ANXA2,SPTBN4,PGK1,GAS6,ALDH2,TUBB3,IGSF8,MEGF8,SVIP,PACSIN3,ALDH1L1,FASN,RHOB,FLNB,CROCC,PPFIA3,FSCN1,SLC12A9,FLOT2,NUDT9,ARRDC1,ALDOA
GO:CC	extracellular organelle	GO:0043230	0.00328039	2.4840744554117444	2135	385	64	22115	SNCG,VWA1,PYGL,PFKL,BCAM,WNT4,AEBP1,MARCKSL1,RAB3B,DUSP26,GALK1,ALDH1L2,GSN,TF,ITGB3,AOC1,PLOD2,CRTAC1,ANPEP,PKM,STEAP4,PCOLCE,AQP5,NECTIN2,CRYAB,TRIP10,HSPA2,LAMB2,ITGB4,CRYM,ART3,GNG7,PHGDH,PLOD1,PMVK,APOH,JADE2,CTSF,FBLN2,EMILIN1,TMEM132A,DDAH2,ANXA2,SPTBN4,PGK1,GAS6,ALDH2,TUBB3,IGSF8,MEGF8,SVIP,PACSIN3,ALDH1L1,FASN,RHOB,FLNB,CROCC,PPFIA3,FSCN1,SLC12A9,FLOT2,NUDT9,ARRDC1,ALDOA
GO:CC	extracellular membrane-bounded organelle	GO:0065010	0.00328039	2.4840744554117444	2135	385	64	22115	SNCG,VWA1,PYGL,PFKL,BCAM,WNT4,AEBP1,MARCKSL1,RAB3B,DUSP26,GALK1,ALDH1L2,GSN,TF,ITGB3,AOC1,PLOD2,CRTAC1,ANPEP,PKM,STEAP4,PCOLCE,AQP5,NECTIN2,CRYAB,TRIP10,HSPA2,LAMB2,ITGB4,CRYM,ART3,GNG7,PHGDH,PLOD1,PMVK,APOH,JADE2,CTSF,FBLN2,EMILIN1,TMEM132A,DDAH2,ANXA2,SPTBN4,PGK1,GAS6,ALDH2,TUBB3,IGSF8,MEGF8,SVIP,PACSIN3,ALDH1L1,FASN,RHOB,FLNB,CROCC,PPFIA3,FSCN1,SLC12A9,FLOT2,NUDT9,ARRDC1,ALDOA
GO:CC	axon	GO:0030424	0.00378335	2.422123714237348	655	385	28	22115	MGARP,SNCG,SNCB,IGF2BP1,SH2D3C,TMEM151A,CRYAB,KIF5A,KCNA6,HCN2,TPGS1,LDLRAP1,SHTN1,MAG,CNTN2,CCDC120,KIF1C,SLC8A2,GRIPAP1,SPTBN4,WHRN,TUBB3,KLC1,AZIN2,DLG2,FSCN1,CASR,DVL1
GO:CC	Golgi apparatus	GO:0005794	0.00560345	2.2515442299157096	1640	385	52	22115	WNT4,NDST4,RAB3B,VEGFA,DUSP26,ACHE,KCNA5,GALNT6,PEX5,ST6GALNAC5,PDGFB,ABCG1,STEAP4,EMID1,SLC39A7,SULF1,OBSL1,CHST9,B3GALT4,TRIP10,MDGA1,TRAPPC6A,BCAN,PLIN3,USF1,BDKRB2,FGD2,TPPP,GAS8,KIF1C,CUL7,TMEM132A,PODXL2,GPC2,B3GNT9,B4GALT5,GAS6,MYO18A,BOK,AZIN2,CHPF2,WIPI1,NAGPA,SVIP,SLC35D3,FASN,GOLM1,CHST2,COPZ2,PICK1,ABCA7,ARFGAP1
GO:CC	extracellular exosome	GO:0070062	0.00840608	2.075406572943559	2110	385	62	22115	SNCG,VWA1,PYGL,PFKL,BCAM,WNT4,AEBP1,MARCKSL1,RAB3B,DUSP26,GALK1,ALDH1L2,GSN,TF,ITGB3,AOC1,PLOD2,CRTAC1,ANPEP,PKM,STEAP4,PCOLCE,AQP5,NECTIN2,CRYAB,TRIP10,HSPA2,LAMB2,ITGB4,CRYM,ART3,GNG7,PHGDH,PLOD1,PMVK,APOH,JADE2,CTSF,EMILIN1,TMEM132A,DDAH2,ANXA2,SPTBN4,PGK1,GAS6,ALDH2,TUBB3,IGSF8,MEGF8,SVIP,PACSIN3,ALDH1L1,FASN,RHOB,FLNB,CROCC,FSCN1,SLC12A9,FLOT2,NUDT9,ARRDC1,ALDOA
GO:CC	endoplasmic reticulum lumen	GO:0005788	0.010697644495297025	1.9707118386990103	312	385	17	22115	VWA1,WNT4,IGFBP4,COL2A1,TF,COL9A3,RCN3,PDGFB,ARSG,LAMB2,P4HA2,ADAMTSL4,TMEM132A,TOR4A,GAS6,ERP29,GOLM1
GO:CC	somatodendritic compartment	GO:0036477	0.011916323862138282	1.923857702030658	852	385	32	22115	SNCG,SNCB,IGF2BP1,GRIP2,BNIP3,EPHA10,TGFB3,TMEM151A,DPYSL5,MPP2,CRYAB,KIF5A,GNG3,HCN2,TPGS1,SHTN1,TMPRSS5,SEZ6,KIF1C,FBXO2,SLC8A2,GRIPAP1,SPTBN4,WHRN,TUBB3,AZIN2,DLG2,CASR,DVL1,LZTS3,FLOT2,RGS12
GO:CC	supramolecular fiber	GO:0099512	0.0123172	1.9094892006453694	1053	385	37	22115	ESPN,COL2A1,CFAP77,TPPP3,KCNA5,NUDC,RMDN3,GAS2L1,CRYAB,KIF5A,EML3,OBSL1,VMAC,TPGS1,LDLRAP1,SHTN1,GAS7,EML2,TPPP,KEAP1,GAS8,KIF1C,MID1IP1,SPTBN4,WHRN,TUBB3,MYO18A,KLC1,STUB1,CDK5RAP3,FLNB,CLIP2,DVL1,KLC4,DNAI2,INF2,ALDOA
GO:CC	supramolecular polymer	GO:0099081	0.014423809337237426	1.8409200270186663	1061	385	37	22115	ESPN,COL2A1,CFAP77,TPPP3,KCNA5,NUDC,RMDN3,GAS2L1,CRYAB,KIF5A,EML3,OBSL1,VMAC,TPGS1,LDLRAP1,SHTN1,GAS7,EML2,TPPP,KEAP1,GAS8,KIF1C,MID1IP1,SPTBN4,WHRN,TUBB3,MYO18A,KLC1,STUB1,CDK5RAP3,FLNB,CLIP2,DVL1,KLC4,DNAI2,INF2,ALDOA
GO:CC	microtubule	GO:0005874	0.030491312445536073	1.5158238817813274	477	385	21	22115	CFAP77,TPPP3,NUDC,RMDN3,GAS2L1,KIF5A,EML3,TPGS1,SHTN1,EML2,TPPP,GAS8,KIF1C,MID1IP1,TUBB3,KLC1,CDK5RAP3,CLIP2,DVL1,KLC4,DNAI2
GO:CC	cell projection	GO:0042995	0.0330782	1.4804578918190725	2399	385	66	22115	MGARP,SNCG,PDE4C,SNCB,IGF2BP1,ESPN,CFAP77,GRIP2,GSN,BNIP3,EPHA10,ITGB3,SH2D3C,TMEM151A,GJA5,DPYSL5,MPP2,PKM,AQP5,CRYAB,KIF5A,KCNA6,GNG3,HCN2,TRIP10,TPGS1,LDLRAP1,SHTN1,SEZ6,NRXN2,FGD2,MAG,CNTN2,RABEP2,GAS8,CCDC120,KIF1C,FBXO2,SLC8A2,CEP131,GRIPAP1,CYS1,SPTBN4,PIN1,PLA2G6,WHRN,ASAP3,ROM1,TUBB3,KLC1,AZIN2,ARHGEF4,DLG2,CROCC,FSCN1,CASR,DVL1,PFKM,LZTS3,ERBB2,FLOT2,PICK1,DNAI2,ABCA7,CCDC13,RGS12
GO:CC	bounding membrane of organelle	GO:0098588	0.0350413	1.4554203583283294	2217	385	62	22115	MGARP,ATP2A3,WNT4,ARMCX6,NDST4,RAB3B,TF,BNIP3,IFITM1,ITGB3,GPR62,PLOD2,GALNT6,ANPEP,PEX5,ST6GALNAC5,PDGFB,ABCG1,RMDN3,STEAP4,BORCS6,CCDC136,CHST9,B3GALT4,LDLRAP1,PLIN3,MGST3,PLOD1,DCST2,FGD2,MRC1,TFEB,TECPR1,EPN1,DHRS4,GRIPAP1,TMEM132A,AIFM2,JPH3,CYS1,ANXA2,SLC6A9,B3GNT9,B4GALT5,ROM1,MYO18A,BOK,AZIN2,CHPF2,WIPI1,CPT1A,SVIP,SLC35D3,MSTO1,RHOB,CHST2,COPZ2,ERBB2,FLOT2,PICK1,ABCA7,ARFGAP1
GO:CC	cell surface	GO:0009986	0.035935598085908724	1.4444751226661914	904	385	32	22115	BCAM,WNT4,VEGFA,ACHE,CRLF2,TF,KCNA5,TGFB3,ITGB3,RAMP3,ANPEP,PDGFB,ABCG1,NECTIN2,CRYAB,ADAMTS9,SULF1,SCUBE1,TNFRSF11A,HSPA2,ITGB4,LRFN1,APOH,MRC1,GPC2,ANXA2,ERP29,MYO18A,CASR,AAMP,DNAI2,ABCA7
GO:CC	basal plasma membrane	GO:0009925	0.0381317	1.4187137141439483	281	385	15	22115	SLC16A3,TF,PDGFB,AQP5,SLC29A4,LDLRAP1,ITGB4,SLC8A2,ANXA2,SLC6A9,DLG2,NKD2,CASR,ERBB2,FLOT2
GO:CC	plasma membrane	GO:0005886	0.041462798810673655	1.3823413856235838	5783	385	133	22115	SLC16A3,NPR1,BCAM,APLNR,WNT4,GIPR,GAS1,KCNG1,SGCG,CLDN14,ALKAL1,MARCKSL1,RAB3B,DOK7,ACHE,CRLF2,GRIP2,DIRAS1,GSN,TF,RASGEF1C,PLIN2,EPHA10,KCNA5,TGFB3,IFITM1,ITGB3,SH2D3C,RAMP3,NKD1,GPR62,RHBDL1,GJA5,AOC1,MPP2,ANPEP,PDGFB,ABCG1,KLHDC8B,STEAP4,AQP5,SLC29A4,NECTIN2,CRYAB,GRAP2,SULF1,KCNA6,SCUBE1,TNFRSF11A,GNG3,HCN2,TRIP10,SEMA4D,HSPA2,ZMYND19,PAQR6,LDLRAP1,MDGA1,GAS7,ITGB4,TMEM198,TMPRSS5,FCHO1,SEZ6,…
GO:CC	platelet alpha granule lumen	GO:0031093	0.0467186	1.3305101237578778	67	385	7	22115	VEGFA,TGFB3,PDGFB,IGF1,TOR4A,GAS6,ALDOA
GO:CC	neuron projection	GO:0043005	0.0467962	1.3297893265478034	1338	385	42	22115	MGARP,SNCG,SNCB,IGF2BP1,ESPN,GRIP2,BNIP3,EPHA10,SH2D3C,TMEM151A,DPYSL5,MPP2,CRYAB,KIF5A,KCNA6,GNG3,HCN2,TPGS1,LDLRAP1,SHTN1,SEZ6,MAG,CNTN2,CCDC120,KIF1C,FBXO2,SLC8A2,GRIPAP1,SPTBN4,WHRN,ROM1,TUBB3,KLC1,AZIN2,DLG2,FSCN1,CASR,DVL1,LZTS3,FLOT2,PICK1,RGS12
GO:CC	cytoplasmic vesicle	GO:0031410	0.047048174989224055	1.3274572183043467	2523	385	68	22115	PYGL,PFKL,WNT4,RAB3B,POMC,VEGFA,GSN,TF,TGFB3,ITGB3,GPR62,AOC1,ANPEP,PKM,HK3,PDGFB,ABCG1,STEAP4,AQP5,PTX3,CCDC136,GRAP2,LDLRAP1,TMEM198,FSTL4,PLIN3,BDKRB2,DCST2,FGD2,APOH,MRC1,IGF1,RABEP2,CCDC120,TECPR1,EPN1,GHDC,CEP131,GRIPAP1,ANXA2,SLC6A9,TOR4A,GAS6,ERP29,BOK,KLC1,AZIN2,WIPI1,SVIP,SLC35D3,PACSIN3,FASN,RHOB,FLNB,NKD2,MIB2,PPFIA3,OCEL1,COPZ2,DVL1,ANKRD9,ERBB2,FLOT2,ARRDC1,CPPED1,PICK1,ALDOA,ABCA7
KEGG	Glycolysis / Gluconeogenesis	KEGG:00010	0.00857875	2.066575906073537	67	182	8	8484	PFKL,PCK2,PKM,HK3,PGK1,ALDH2,PFKM,ALDOA
KEGG	HIF-1 signaling pathway	KEGG:04066	0.011035534825770618	1.9572066143598286	109	182	10	8484	PFKL,VEGFA,TF,HK3,PDK1,IGF1,PGK1,PFKM,ERBB2,ALDOA
KEGG	Central carbon metabolism in cancer	KEGG:05230	0.011755301752056566	1.9297662182982018	70	182	8	8484	SLC16A3,PFKL,PKM,HK3,PDK1,GLS2,PFKM,ERBB2
KEGG	Biosynthesis of amino acids	KEGG:01230	0.0174471	1.7582762217855958	74	182	8	8484	PFKL,PKM,PHGDH,PYCR1,PGK1,SDSL,PFKM,ALDOA
KEGG	Metabolic pathways	KEGG:01100	0.031898224797019585	1.4962334856673032	1537	182	52	8484	COX4I2,NPR1,PYGL,ACP5,PFKL,NDST4,CERS1,PCK2,GALK1,ALDH1L2,AK4,CYP27A1,AOC1,PLOD2,GALNT6,ANPEP,PKM,ST6GALNAC5,HK3,MVD,ACAA2,SRM,LDHD,CHST9,B3GALT4,AACS,P4HA2,MGST3,PHGDH,CYP1A1,PLOD1,PMVK,MVK,PYCR1,GLS2,DHRS4,BCKDHA,PLA2G6,PGK1,B4GALT5,STS,ALDH2,TM7SF2,AZIN2,CHPF2,ALDH1L1,FASN,SDSL,PFKM,NUDT9,PNPLA3,ALDOA
WP	Clear cell renal cell carcinoma pathways	WP:WP4018	1.89904e-06	5.721465536012053	85	206	14	8722	PFKL,VEGFA,TGFB3,PLOD2,PKM,HK3,PDGFB,LDHD,PHGDH,PGK1,FASN,SDSL,PFKM,ALDOA
WP	Metabolic reprogramming in colon cancer	WP:WP4290	0.0100188	1.999183774127066	42	206	7	8722	SLC16A3,PFKL,PKM,HK3,PYCR1,PGK1,FASN
WP	Cholesterol metabolism with Bloch and Kandutsch Russell pathways	WP:WP4718	0.0211335	1.6750286733686413	47	206	7	8722	CYP27A1,MVD,ABCG1,PMVK,MVK,TM7SF2,FASN
WP	Aerobic glycolysis	WP:WP4629	0.026098420408567233	1.5833857772825084	12	206	4	8722	PKM,PGK1,PFKM,ALDOA
WP	Aerobic glycolysis augmented	WP:WP4628	0.0370029	1.4317645122848786	13	206	4	8722	PKM,PGK1,PFKM,ALDOA
WP	Photodynamic therapy induced HIF 1 survival signaling	WP:WP3614	0.0412026	1.3850755529872472	37	206	6	8722	PFKL,VEGFA,BNIP3,TGFB3,PKM,PGK1
TF	Factor: Churchill; motif: CGGGNN; match class: 1	TF:M00986_1	3.3034355332527777e-21	20.481034164056442	10709	393	307	20044	SLC16A3,COX4I2,NPR1,ATP2A3,VWA1,PDE4C,SNCB,MRC2,PYGL,PFKL,BCAM,IGF2BP1,APLNR,WNT4,GAS1,KCNG1,AEBP1,ALKAL1,BMP7,ESPN,ANGPTL4,IGFBP4,MARCKSL1,CERS1,COL2A1,RAB3B,POMC,KCNK12,DOK7,CDC42BPG,CFAP77,VEGFA,DUSP26,ACHE,PPP2R2C,TCEAL6,PCK2,GALK1,GRIP2,DIRAS1,ANP32A,FKBP2,BNIP3,RASGEF1C,PIGZ,PLIN2,EID2B,PRR18,TPPP3,AK4,NKX6-2,EPHA10,KCNA5,TGFB3,IFITM1,CRIP1,TMEM160,CYP27A1,ITGB3,SH2D3C,DUSP23,TMEM151A,RAMP3…
TF	Factor: Sp1; motif: NGGGGGCGGGGYN; match class: 1	TF:M00196_1	4.2736162763855634e-20	19.369204475276703	6137	393	215	20044	SLC16A3,ATP2A3,SNCB,MRC2,PYGL,PFKL,BCAM,IGF2BP1,WNT4,AEBP1,SEC14L5,BMP7,ESPN,MARCKSL1,COL2A1,RAB3B,KCNK12,DOK7,CDC42BPG,VEGFA,ACHE,PPP2R2C,GALK1,ALDH1L2,FKBP2,BNIP3,PRR18,TPPP3,NKX6-2,IFITM1,CRIP1,TMEM160,SH2D3C,DUSP23,TMEM151A,RAMP3,BSPRY,NKD1,COL9A3,RCN3,MPP2,PEX5,PDGFB,TMEM158,MVD,ABCG1,RMDN3,ACAA2,ATF5,TMEM141,RGL2,KLHDC8B,ARSG,AQP5,SRM,GAS2L1,RPS6KL1,EMID1,SLC29A4,SLC39A7,NECTIN2,KIF5A,EML3,…
TF	Factor: Sp1; motif: NGGGGGCGGGGCCNGGGGGGGG	TF:M10071	6.935185546875505e-20	19.15894191513775	8777	393	269	20044	SLC16A3,MGARP,COX4I2,ATP2A3,SNCG,VWA1,PDE4C,SNCB,MRC2,PYGL,PFKL,BCAM,IGF2BP1,WNT4,GIPR,KCNG1,AEBP1,SEC14L5,BMP7,ESPN,MARCKSL1,CERS1,COL2A1,RAB3B,KCNK12,DOK7,CDC42BPG,ACHE,PPP2R2C,TCEAL6,PCK2,GALK1,ALDH1L2,GRIP2,ANP32A,FKBP2,BNIP3,PRR18,TPPP3,AK4,NKX6-2,IFITM1,CRIP1,TMEM160,SH2D3C,DUSP23,TMEM151A,RAMP3,BSPRY,EMILIN2,NKD1,COL9A3,GPR62,DDIT4,RCN3,DPYSL5,CRTAC1,MPP2,PKM,PEX5,ST6GALNAC5,PDGFB,TMEM158,…
TF	Factor: ZNF670; motif: SNGGGCRGRG; match class: 1	TF:M13124_1	2.890164440795119e-19	18.53907744662123	8436	393	261	20044	SLC16A3,ATP2A3,SNCG,VWA1,SNCB,MRC2,PYGL,ACP5,PFKL,BCAM,IGF2BP1,APLNR,WNT4,GIPR,GAS1,AEBP1,SEC14L5,BMP7,ESPN,ANGPTL4,MARCKSL1,CERS1,COL2A1,RAB3B,KCNK12,DOK7,CDC42BPG,VEGFA,ACHE,PPP2R2C,TCEAL6,PCK2,GALK1,ALDH1L2,GRIP2,ANP32A,FKBP2,BNIP3,PIGZ,PRR18,TPPP3,AK4,NKX6-2,EPHA10,TGFB3,IFITM1,CRIP1,TMEM160,SH2D3C,DUSP23,TMEM151A,RAMP3,BSPRY,NKD1,COL9A3,RHBDL1,DDIT4,AOC1,RCN3,CRTAC1,MPP2,PEX5,ST6GALNAC5,PDGF…
TF	Factor: BTEB3; motif: CCNNSCCNSCCCCKCCCCC; match class: 1	TF:M09826_1	1.5955380308306063e-18	17.797092839616486	7769	393	246	20044	SLC16A3,ATP2A3,SNCG,VWA1,PDE4C,SNCB,MRC2,PFKL,BCAM,WNT4,GIPR,GAS1,AEBP1,SEC14L5,BMP7,ESPN,ANGPTL4,ARMCX6,MARCKSL1,CERS1,RAB3B,KCNK12,DOK7,CDC42BPG,VEGFA,ACHE,PPP2R2C,TCEAL6,CRLF2,GALK1,ALDH1L2,GRIP2,ANP32A,FKBP2,BNIP3,PRR18,TPPP3,AK4,NKX6-2,EPHA10,TGFB3,IFITM1,CRIP1,TMEM160,ITGB3,SH2D3C,DUSP23,RAMP3,BSPRY,EMILIN2,NKD1,COL9A3,RHBDL1,DPYSL5,CRTAC1,MPP2,ANPEP,PEX5,TMEM158,MVD,ABCG1,RMDN3,ATF5,TMEM14…
TF	Factor: HA95; motif: CCSNSSCCNSCNCCWSCCNS; match class: 1	TF:M13127_1	1.8160114759081047e-18	17.740881411372303	8631	393	263	20044	SLC16A3,COX4I2,NPR1,ATP2A3,VWA1,PDE4C,SNCB,MRC2,PYGL,ACP5,PFKL,BCAM,IGF2BP1,WNT4,GAS1,KCNG1,AEBP1,SEC14L5,ALKAL1,BMP7,ESPN,ANGPTL4,IGFBP4,ARMCX6,MARCKSL1,CERS1,COL2A1,RAB3B,KCNK12,DOK7,CDC42BPG,VEGFA,ACHE,PPP2R2C,TCEAL6,CRLF2,PCK2,GALK1,ALDH1L2,DIRAS1,FKBP2,BNIP3,PIGZ,EID2B,PRR18,AK4,NKX6-2,EPHA10,IFITM1,CRIP1,ITGB3,SH2D3C,DUSP23,TMEM151A,BSPRY,EMILIN2,NKD1,COL9A3,GPR62,RHBDL1,DPYSL5,CRTAC1,MPP2,…
TF	Factor: ZNF670; motif: SNGGGCRGRG	TF:M13124	7.447231355924465e-18	17.12800515414097	13091	393	339	20044	SLC16A3,MGARP,ATP2A3,SNCG,VWA1,PDE4C,SNCB,MRC2,PYGL,ACP5,PFKL,BCAM,IGF2BP1,APLNR,WNT4,GIPR,GAS1,KCNG1,AEBP1,SEC14L5,BMP7,ESPN,ANGPTL4,IGFBP4,ARMCX6,MARCKSL1,CERS1,COL2A1,RAB3B,POMC,KCNK12,DOK7,CDC42BPG,VEGFA,ACHE,PPP2R2C,TCEAL6,PCK2,GALK1,ALDH1L2,GRIP2,DIRAS1,ANP32A,GSN,FKBP2,BNIP3,PIGZ,PLIN2,PRR18,TPPP3,AK4,NKX6-2,EPHA10,KCNA5,TGFB3,IFITM1,CRIP1,TMEM160,CYP27A1,ITGB3,SH2D3C,DUSP23,TMEM151A,RAMP3…
TF	Factor: Sp1; motif: NNGGGGCGGGGNN; match class: 1	TF:M00932_1	1.675562903249319e-17	16.775839263429262	6271	393	212	20044	SLC16A3,ATP2A3,VWA1,SNCB,MRC2,PFKL,BCAM,IGF2BP1,WNT4,AEBP1,SEC14L5,BMP7,ESPN,MARCKSL1,COL2A1,RAB3B,KCNK12,DOK7,CDC42BPG,VEGFA,ACHE,PPP2R2C,GALK1,ALDH1L2,ANP32A,FKBP2,BNIP3,PIGZ,PRR18,TPPP3,AK4,NKX6-2,IFITM1,CRIP1,TMEM160,SH2D3C,DUSP23,TMEM151A,RAMP3,BSPRY,NKD1,COL9A3,RCN3,DPYSL5,MPP2,ANPEP,PEX5,TMEM158,MVD,ABCG1,RMDN3,ATF5,TMEM141,RGL2,ANKRD37,KLHDC8B,AQP5,GAS2L1,RPS6KL1,EMID1,SLC29A4,SLC39A7,NEC…
TF	Factor: Sp1; motif: CCCCGCCCCN; match class: 1	TF:M00933_1	2.7575690337013275e-17	16.55947360651052	5359	393	191	20044	SLC16A3,SNCB,MRC2,PFKL,BCAM,IGF2BP1,WNT4,AEBP1,SEC14L5,BMP7,ESPN,MARCKSL1,COL2A1,RAB3B,KCNK12,CDC42BPG,VEGFA,ACHE,PPP2R2C,CRLF2,GALK1,ALDH1L2,ANP32A,FKBP2,BNIP3,PRR18,TPPP3,NKX6-2,IFITM1,CRIP1,TMEM160,SH2D3C,DUSP23,TMEM151A,RAMP3,NKD1,RCN3,DPYSL5,MPP2,ANPEP,PEX5,TMEM158,MVD,ABCG1,RMDN3,ATF5,TMEM141,RGL2,ANKRD37,KLHDC8B,PCOLCE,AQP5,RPS6KL1,EMID1,SLC29A4,SLC39A7,NECTIN2,CRYAB,KIF5A,EML3,ADAMTS9,LDH…
TF	Factor: PHB; motif: NCCCAGCCCCY	TF:M12725	8.767358227532223e-17	16.057131248143723	10004	393	285	20044	SLC16A3,ATP2A3,SNCG,VWA1,PDE4C,SNCB,MRC2,PYGL,PFKL,BCAM,IGF2BP1,APLNR,WNT4,GIPR,GAS1,AEBP1,ALKAL1,BMP7,ESPN,ANGPTL4,IGFBP4,ARMCX6,MARCKSL1,COL2A1,RAB3B,KCNK12,DOK7,CDC42BPG,VEGFA,ACHE,PPP2R2C,TCEAL6,PCK2,GALK1,ALDH1L2,GRIP2,DIRAS1,ANP32A,FKBP2,PIGZ,PLIN2,PRR18,TPPP3,NKX6-2,TGFB3,IFITM1,CRIP1,CYP27A1,ITGB3,SH2D3C,TMEM151A,RAMP3,BSPRY,EMILIN2,NKD1,COL9A3,RHBDL1,DDIT4,PLOD2,RCN3,DPYSL5,CRTAC1,MPP2,P…
TF	Factor: Sp1; motif: NGGGGCGGGGN; match class: 1	TF:M07395_1	8.915876365975528e-17	16.04983596239311	6581	393	217	20044	SLC16A3,COX4I2,ATP2A3,VWA1,SNCB,MRC2,PYGL,PFKL,BCAM,IGF2BP1,WNT4,AEBP1,SEC14L5,BMP7,ESPN,ANGPTL4,IGFBP4,MARCKSL1,COL2A1,RAB3B,KCNK12,DOK7,CDC42BPG,VEGFA,ACHE,PPP2R2C,PCK2,GALK1,ALDH1L2,FKBP2,BNIP3,PIGZ,PRR18,TPPP3,NKX6-2,IFITM1,CRIP1,TMEM160,SH2D3C,DUSP23,TMEM151A,RAMP3,BSPRY,NKD1,COL9A3,RCN3,MPP2,PEX5,PDGFB,TMEM158,MVD,ABCG1,RMDN3,ACAA2,ATF5,TMEM141,RGL2,ANKRD37,KLHDC8B,ARSG,AQP5,GAS2L1,RPS6KL1,…
TF	Factor: SP1; motif: GGCCCCGCCCCCN	TF:M12666	9.4015506429641e-17	16.02680051021486	8941	393	265	20044	SLC16A3,MGARP,ATP2A3,SNCG,VWA1,PDE4C,SNCB,MRC2,PYGL,PFKL,BCAM,IGF2BP1,WNT4,GIPR,AEBP1,SEC14L5,BMP7,ESPN,ANGPTL4,MARCKSL1,CERS1,COL2A1,RAB3B,DOK7,CDC42BPG,ACHE,PCK2,GALK1,ALDH1L2,GRIP2,ANP32A,FKBP2,BNIP3,PIGZ,PRR18,TPPP3,AK4,EPHA10,CRIP1,TMEM160,ITGB3,SH2D3C,DUSP23,TMEM151A,RAMP3,BSPRY,EMILIN2,NKD1,COL9A3,GPR62,RHBDL1,DDIT4,PLOD2,RCN3,CRTAC1,MPP2,PEX5,PDGFB,TMEM158,MVD,RMDN3,ACAA2,ATF5,TMEM141,RGL…
TF	Factor: E2F-3; motif: GGCGGGN; match class: 1	TF:M02089_1	9.411424621315505e-17	16.02634463179627	9682	393	279	20044	SLC16A3,MGARP,ATP2A3,VWA1,PDE4C,SNCB,MRC2,PFKL,BCAM,IGF2BP1,WNT4,GAS1,KCNG1,AEBP1,SEC14L5,BMP7,ESPN,ANGPTL4,IGFBP4,MARCKSL1,CERS1,COL2A1,RAB3B,KCNK12,DOK7,CDC42BPG,VEGFA,ACHE,PPP2R2C,TCEAL6,PCK2,GALK1,ALDH1L2,GRIP2,ANP32A,FKBP2,BNIP3,PIGZ,PLIN2,PRR18,TPPP3,AK4,NKX6-2,EPHA10,KCNA5,IFITM1,CRIP1,TMEM160,SH2D3C,DUSP23,TMEM151A,RAMP3,BSPRY,EMILIN2,NKD1,COL9A3,DDIT4,RCN3,DPYSL5,CRTAC1,MPP2,ANPEP,PEX5,S…
TF	Factor: ETF; motif: CCCCGCCCCYN; match class: 1	TF:M07039_1	1.3288903654556205e-16	15.87651084723009	13994	393	350	20044	SLC16A3,COX4I2,ATP2A3,SNCG,VWA1,PDE4C,SNCB,MRC2,PYGL,ACP5,PFKL,BCAM,IGF2BP1,APLNR,WNT4,GIPR,GAS1,KCNG1,AEBP1,SEC14L5,ALKAL1,BMP7,ESPN,ANGPTL4,IGFBP4,ARMCX6,MARCKSL1,CERS1,COL2A1,RAB3B,POMC,KCNK12,DOK7,CDC42BPG,CFAP77,VEGFA,ACHE,PPP2R2C,TCEAL6,CRLF2,PCK2,GALK1,ALDH1L2,GRIP2,DIRAS1,ANP32A,FKBP2,BNIP3,PIGZ,PLIN2,PRR18,TPPP3,AK4,NKX6-2,EPHA10,TGFB3,IFITM1,CRIP1,TMEM160,ITGB3,SH2D3C,DUSP23,TMEM151A,RA…
TF	Factor: BTEB3; motif: CCNNSCCNSCCCCKCCCCC	TF:M09826	2.415216367598249e-16	15.617043956819376	11837	393	316	20044	SLC16A3,COX4I2,ATP2A3,SNCG,VWA1,PDE4C,SNCB,MRC2,ACP5,PFKL,BCAM,WNT4,GIPR,GAS1,AEBP1,SEC14L5,ALKAL1,BMP7,ESPN,ANGPTL4,IGFBP4,ARMCX6,MARCKSL1,CERS1,COL2A1,RAB3B,POMC,KCNK12,DOK7,CDC42BPG,VEGFA,ACHE,PPP2R2C,TCEAL6,CRLF2,PCK2,GALK1,ALDH1L2,GRIP2,ANP32A,FKBP2,BNIP3,PLIN2,PRR18,TPPP3,AK4,NKX6-2,EPHA10,KCNA5,TGFB3,IFITM1,CRIP1,TMEM160,ITGB3,SH2D3C,DUSP23,TMEM151A,RAMP3,BSPRY,EMILIN2,NKD1,COL9A3,GPR62,RH…
TF	Factor: Sp1; motif: NGGGGCGGGGN	TF:M07395	3.7256550265051395e-16	15.428797360663939	10981	393	301	20044	SLC16A3,MGARP,COX4I2,ATP2A3,SNCG,VWA1,PDE4C,SNCB,MRC2,PYGL,PFKL,BCAM,IGF2BP1,WNT4,GIPR,KCNG1,AEBP1,SEC14L5,BMP7,ESPN,ANGPTL4,IGFBP4,MARCKSL1,CERS1,COL2A1,RAB3B,POMC,KCNK12,DOK7,CDC42BPG,VEGFA,ACHE,PPP2R2C,TCEAL6,PCK2,GALK1,ALDH1L2,GRIP2,ANP32A,FKBP2,BNIP3,PIGZ,PLIN2,PRR18,TPPP3,AK4,NKX6-2,EPHA10,TGFB3,IFITM1,CRIP1,TMEM160,CYP27A1,ITGB3,SH2D3C,DUSP23,TMEM151A,RAMP3,BSPRY,EMILIN2,NKD1,COL9A3,PLOD2,…
TF	Factor: WT1; motif: CGCCCCCNCN	TF:M02036	6.202540183409984e-16	15.207430413452094	10058	393	284	20044	SLC16A3,COX4I2,ATP2A3,SNCG,VWA1,PDE4C,SNCB,MRC2,PYGL,ACP5,PFKL,BCAM,IGF2BP1,WNT4,GIPR,GAS1,KCNG1,AEBP1,ALKAL1,BMP7,ESPN,ANGPTL4,IGFBP4,MARCKSL1,CERS1,COL2A1,RAB3B,POMC,KCNK12,DOK7,CDC42BPG,CFAP77,VEGFA,ACHE,PPP2R2C,TCEAL6,PCK2,GALK1,ALDH1L2,GRIP2,DIRAS1,ANP32A,FKBP2,BNIP3,PIGZ,PRR18,TPPP3,AK4,NKX6-2,EPHA10,IFITM1,CRIP1,TMEM160,CYP27A1,ITGB3,SH2D3C,TMEM151A,RAMP3,BSPRY,EMILIN2,NKD1,COL9A3,GPR62,DD…
TF	Factor: CPBP; motif: GNNRGGGHGGGGNNGGGRN	TF:M09973	6.233495311075181e-16	15.205268362868914	11183	393	304	20044	SLC16A3,COX4I2,ATP2A3,SNCG,VWA1,PDE4C,SNCB,MRC2,ACP5,PFKL,BCAM,IGF2BP1,APLNR,WNT4,GIPR,GAS1,KCNG1,AEBP1,SEC14L5,ALKAL1,BMP7,ESPN,ARMCX6,MARCKSL1,CERS1,COL2A1,RAB3B,POMC,KCNK12,DOK7,CDC42BPG,CFAP77,VEGFA,DUSP26,ACHE,PPP2R2C,TCEAL6,CRLF2,PCK2,GALK1,ALDH1L2,GRIP2,DIRAS1,ANP32A,TF,FKBP2,BNIP3,PIGZ,PRR18,TPPP3,AK4,NKX6-2,TGFB3,IFITM1,CRIP1,TMEM160,ITGB3,SH2D3C,DUSP23,TMEM151A,RAMP3,BSPRY,EMILIN2,NKD1,…
TF	Factor: Sp1; motif: NGGGGGCGGGGYN	TF:M00196	8.037311016205903e-16	15.094889225648917	10571	393	293	20044	SLC16A3,MGARP,ATP2A3,SNCG,VWA1,PDE4C,SNCB,MRC2,PYGL,PFKL,BCAM,IGF2BP1,WNT4,GIPR,KCNG1,AEBP1,SEC14L5,BMP7,ESPN,ANGPTL4,IGFBP4,MARCKSL1,CERS1,COL2A1,RAB3B,POMC,KCNK12,DOK7,CDC42BPG,VEGFA,ACHE,PPP2R2C,TCEAL6,PCK2,GALK1,ALDH1L2,GRIP2,ANP32A,FKBP2,BNIP3,PIGZ,PRR18,TPPP3,AK4,NKX6-2,EPHA10,IFITM1,CRIP1,TMEM160,CYP27A1,SH2D3C,DUSP23,TMEM151A,RAMP3,BSPRY,EMILIN2,NKD1,COL9A3,AOC1,RCN3,DPYSL5,CRTAC1,MPP2,AN…
TF	Factor: SP1; motif: GGCCCCGCCCCCN; match class: 1	TF:M12666_1	8.087735086614755e-16	15.092173082479569	4530	393	168	20044	SLC16A3,ATP2A3,VWA1,SNCB,PYGL,PFKL,BCAM,IGF2BP1,WNT4,AEBP1,SEC14L5,ESPN,MARCKSL1,RAB3B,CDC42BPG,PCK2,GALK1,ALDH1L2,ANP32A,FKBP2,BNIP3,PRR18,TPPP3,CRIP1,TMEM160,SH2D3C,TMEM151A,RAMP3,BSPRY,NKD1,RCN3,MPP2,PEX5,PDGFB,TMEM158,MVD,RMDN3,ACAA2,ATF5,TMEM141,RGL2,KLHDC8B,SRM,EMID1,NECTIN2,KIF5A,EML3,CCDC136,KCNA6,SCUBE1,TNFRSF11A,VMAC,DUSP28,DDRGK1,HCN2,TRIP10,ZMYND19,ZFR2,AACS,LDLRAP1,MDGA1,SHTN1,PPP2R3…
TF	Factor: sp4; motif: NNNGCYCCGCCCCCY	TF:M10530	9.491432362018725e-16	15.022668242790823	8450	393	253	20044	SLC16A3,MGARP,ATP2A3,SNCG,VWA1,PDE4C,SNCB,MRC2,PFKL,BCAM,IGF2BP1,WNT4,GIPR,AEBP1,SEC14L5,BMP7,ESPN,ANGPTL4,MARCKSL1,CERS1,RAB3B,DOK7,CDC42BPG,PCK2,GALK1,ALDH1L2,GRIP2,ANP32A,FKBP2,BNIP3,PRR18,TPPP3,NKX6-2,EPHA10,IFITM1,TMEM160,SH2D3C,DUSP23,TMEM151A,RAMP3,BSPRY,NKD1,COL9A3,GPR62,RHBDL1,DDIT4,RCN3,DPYSL5,CRTAC1,MPP2,ANPEP,PKM,PEX5,ST6GALNAC5,PDGFB,TMEM158,MVD,RMDN3,ACAA2,ATF5,TMEM141,RGL2,ANKRD37,…
TF	Factor: TIEG1; motif: NCCCNSNCCCCGCCCCC; match class: 1	TF:M12351_1	1.585114306887384e-15	14.799939414165188	8478	393	253	20044	SLC16A3,ATP2A3,SNCG,MRC2,PYGL,ACP5,PFKL,BCAM,IGF2BP1,WNT4,GIPR,AEBP1,SEC14L5,BMP7,ESPN,ANGPTL4,MARCKSL1,CERS1,COL2A1,RAB3B,KCNK12,DOK7,CDC42BPG,VEGFA,ACHE,PPP2R2C,TCEAL6,CRLF2,PCK2,GALK1,ALDH1L2,ANP32A,FKBP2,BNIP3,PRR18,TPPP3,AK4,NKX6-2,EPHA10,IFITM1,CRIP1,SH2D3C,DUSP23,TMEM151A,RAMP3,BSPRY,EMILIN2,NKD1,COL9A3,GPR62,RHBDL1,DDIT4,DPYSL5,CRTAC1,MPP2,ANPEP,PEX5,PDGFB,TMEM158,ABCG1,RMDN3,ACAA2,ATF5,T…
TF	Factor: BTEB1; motif: GGGGGCGGGGCNGSGGGNGS	TF:M09723	3.1897711545212537e-15	14.49624047364931	10316	393	287	20044	SLC16A3,ATP2A3,SNCG,VWA1,PDE4C,SNCB,MRC2,ACP5,PFKL,BCAM,IGF2BP1,WNT4,GIPR,GAS1,KCNG1,AEBP1,SEC14L5,BMP7,ESPN,ANGPTL4,IGFBP4,ARMCX6,MARCKSL1,CERS1,COL2A1,RAB3B,POMC,KCNK12,DOK7,CDC42BPG,VEGFA,ACHE,PPP2R2C,TCEAL6,CRLF2,PCK2,GALK1,ALDH1L2,GRIP2,ANP32A,TF,FKBP2,BNIP3,PRR18,TPPP3,AK4,NKX6-2,EPHA10,IFITM1,CRIP1,TMEM160,ITGB3,SH2D3C,DUSP23,TMEM151A,RAMP3,BSPRY,EMILIN2,NKD1,COL9A3,RHBDL1,DDIT4,RCN3,DPYSL…
TF	Factor: E2F-2; motif: GCGCGCGCNCS; match class: 1	TF:M11529_1	3.543493935036346e-15	14.45056830623039	14893	393	360	20044	SLC16A3,MGARP,COX4I2,NPR1,ATP2A3,SNCG,VWA1,PDE4C,SNCB,MRC2,PYGL,ACP5,PFKL,BCAM,IGF2BP1,WNT4,GIPR,GAS1,KCNG1,AEBP1,SEC14L5,ALKAL1,BMP7,ESPN,ANGPTL4,IGFBP4,ARMCX6,MARCKSL1,CERS1,COL2A1,RAB3B,POMC,KCNK12,DOK7,CDC42BPG,CFAP77,VEGFA,DUSP26,ACHE,PPP2R2C,TCEAL6,PCK2,GALK1,ALDH1L2,GRIP2,DIRAS1,ANP32A,TF,FKBP2,BNIP3,RASGEF1C,PIGZ,PLIN2,EID2B,PRR18,TPPP3,AK4,NKX6-2,EPHA10,KCNA5,TGFB3,IFITM1,CRIP1,TMEM160,C…
TF	Factor: TIEG1; motif: NCCCNSNCCCCGCCCCC	TF:M12351	6.056689570748611e-15	14.217764685073005	12696	393	327	20044	SLC16A3,MGARP,COX4I2,ATP2A3,SNCG,VWA1,PDE4C,SNCB,MRC2,PYGL,ACP5,PFKL,BCAM,IGF2BP1,APLNR,WNT4,GIPR,GAS1,KCNG1,AEBP1,SEC14L5,ALKAL1,BMP7,ESPN,ANGPTL4,ARMCX6,MARCKSL1,CERS1,COL2A1,RAB3B,POMC,KCNK12,DOK7,CDC42BPG,VEGFA,ACHE,PPP2R2C,TCEAL6,CRLF2,PCK2,GALK1,ALDH1L2,GRIP2,DIRAS1,ANP32A,TF,FKBP2,BNIP3,EID2B,PRR18,TPPP3,AK4,NKX6-2,EPHA10,TGFB3,IFITM1,CRIP1,TMEM160,ITGB3,SH2D3C,DUSP23,TMEM151A,RAMP3,BSPRY,…
TF	Factor: PHB; motif: NCCCAGCCCCY; match class: 1	TF:M12725_1	1.006810630429449e-14	13.997052207592809	4515	393	165	20044	ATP2A3,VWA1,PDE4C,SNCB,BCAM,IGF2BP1,APLNR,WNT4,AEBP1,ALKAL1,BMP7,ESPN,IGFBP4,MARCKSL1,COL2A1,RAB3B,CDC42BPG,VEGFA,TCEAL6,GALK1,ALDH1L2,GRIP2,ANP32A,FKBP2,PRR18,TGFB3,IFITM1,CRIP1,SH2D3C,TMEM151A,BSPRY,COL9A3,RHBDL1,DPYSL5,CRTAC1,MPP2,PEX5,PDGFB,TMEM158,ABCG1,TMEM141,RGL2,AQP5,RPS6KL1,PTX3,EMID1,SLC29A4,BORCS6,NECTIN2,CRYAB,KIF5A,EML3,LDHD,CCDC136,KCNA6,OBSL1,TSSK6,VMAC,HCN2,TRIP10,ZFR2,PAQR6,AACS…
TF	Factor: ZNF253; motif: SNGNSCGNGGNGCKGNN; match class: 1	TF:M13147_1	1.010858781403085e-14	13.995309511808767	6820	393	217	20044	SLC16A3,NPR1,ATP2A3,SNCB,MRC2,PFKL,WNT4,GAS1,KCNG1,AEBP1,SEC14L5,ALKAL1,ESPN,IGFBP4,MARCKSL1,CERS1,COL2A1,RAB3B,KCNK12,DOK7,CDC42BPG,CFAP77,VEGFA,DUSP26,ACHE,GALK1,ALDH1L2,GRIP2,DIRAS1,FKBP2,BNIP3,PIGZ,PRR18,AK4,NKX6-2,KCNA5,TGFB3,IFITM1,CRIP1,ITGB3,TMEM151A,RAMP3,BSPRY,EMILIN2,NKD1,COL9A3,GPR62,PLOD2,DPYSL5,CRTAC1,MPP2,PKM,PEX5,PDGFB,TMEM158,MVD,ABCG1,ATF5,TMEM141,RGL2,ANKRD37,AQP5,SRM,EMID1,SLC…
TF	Factor: Kaiso; motif: GCMGGGRGCRGS; match class: 1	TF:M03876_1	1.2291534379720912e-14	13.910393899778166	9369	393	268	20044	SLC16A3,ATP2A3,VWA1,PDE4C,MRC2,ACP5,PFKL,BCAM,WNT4,GIPR,GAS1,KCNG1,AEBP1,ALKAL1,BMP7,ESPN,ANGPTL4,IGFBP4,MARCKSL1,CERS1,COL2A1,RAB3B,POMC,KCNK12,DOK7,CDC42BPG,VEGFA,ACHE,PPP2R2C,TCEAL6,PCK2,GALK1,ALDH1L2,ANP32A,TF,FKBP2,BNIP3,PIGZ,EID2B,PRR18,TPPP3,AK4,NKX6-2,EPHA10,TGFB3,IFITM1,CRIP1,CYP27A1,ITGB3,SH2D3C,TMEM151A,BSPRY,EMILIN2,NKD1,COL9A3,GPR62,RHBDL1,AOC1,PLOD2,RCN3,DPYSL5,CRTAC1,MPP2,ANPEP,PKM…
TF	Factor: ZNF253; motif: SNGNSCGNGGNGCKGNN	TF:M13147	1.2789485140468039e-14	13.893146938332473	11358	393	304	20044	SLC16A3,MGARP,COX4I2,NPR1,ATP2A3,SNCG,VWA1,SNCB,MRC2,PYGL,PFKL,WNT4,GAS1,KCNG1,AEBP1,SEC14L5,ALKAL1,BMP7,ESPN,ANGPTL4,IGFBP4,ARMCX6,MARCKSL1,CERS1,COL2A1,RAB3B,POMC,KCNK12,DOK7,CDC42BPG,CFAP77,VEGFA,DUSP26,ACHE,PPP2R2C,PCK2,GALK1,ALDH1L2,GRIP2,DIRAS1,TF,FKBP2,BNIP3,RASGEF1C,PIGZ,EID2B,PRR18,TPPP3,AK4,NKX6-2,KCNA5,TGFB3,IFITM1,CRIP1,TMEM160,ITGB3,SH2D3C,TMEM151A,RAMP3,BSPRY,EMILIN2,NKD1,COL9A3,GPR…
TF	Factor: E2F; motif: GGCGSG; match class: 1	TF:M00803_1	2.0434369492677853e-14	13.689638758005005	10535	393	289	20044	SLC16A3,MGARP,COX4I2,NPR1,ATP2A3,VWA1,PDE4C,SNCB,MRC2,PFKL,BCAM,IGF2BP1,WNT4,GAS1,KCNG1,SEC14L5,ALKAL1,BMP7,ESPN,ANGPTL4,IGFBP4,MARCKSL1,CERS1,COL2A1,RAB3B,POMC,KCNK12,DOK7,CDC42BPG,CFAP77,VEGFA,ACHE,PPP2R2C,PCK2,GALK1,ALDH1L2,ANP32A,FKBP2,BNIP3,PIGZ,PLIN2,EID2B,PRR18,AK4,NKX6-2,EPHA10,KCNA5,TGFB3,CRIP1,TMEM160,CYP27A1,ITGB3,RAMP3,BSPRY,EMILIN2,NKD1,COL9A3,GPR62,DDIT4,PLOD2,DPYSL5,CRTAC1,NUDC,MPP…
TF	Factor: Sp1; motif: GGGGCGGGGC; match class: 1	TF:M00931_1	2.2178304398337074e-14	13.654071660107268	6121	393	201	20044	SLC16A3,ATP2A3,VWA1,SNCB,MRC2,PFKL,BCAM,IGF2BP1,WNT4,AEBP1,SEC14L5,BMP7,ESPN,MARCKSL1,COL2A1,RAB3B,KCNK12,DOK7,CDC42BPG,VEGFA,ACHE,PPP2R2C,GALK1,ALDH1L2,ANP32A,FKBP2,BNIP3,PIGZ,PRR18,TPPP3,AK4,NKX6-2,IFITM1,CRIP1,TMEM160,SH2D3C,DUSP23,TMEM151A,RAMP3,BSPRY,NKD1,COL9A3,RCN3,DPYSL5,MPP2,PEX5,TMEM158,MVD,ABCG1,RMDN3,ATF5,TMEM141,RGL2,ANKRD37,KLHDC8B,AQP5,GAS2L1,RPS6KL1,EMID1,SLC29A4,SLC39A7,NECTIN2,K…
TF	Factor: Egr-1; motif: GCGGGGGCGG	TF:M07354	3.698719824125189e-14	13.431948564993021	8150	393	243	20044	SLC16A3,COX4I2,SNCG,VWA1,PDE4C,SNCB,MRC2,PYGL,ACP5,PFKL,BCAM,IGF2BP1,WNT4,GIPR,GAS1,KCNG1,AEBP1,BMP7,ESPN,ANGPTL4,IGFBP4,MARCKSL1,CERS1,COL2A1,RAB3B,POMC,KCNK12,DOK7,CDC42BPG,CFAP77,VEGFA,ACHE,PPP2R2C,TCEAL6,PCK2,GALK1,ALDH1L2,GRIP2,DIRAS1,ANP32A,FKBP2,BNIP3,PIGZ,PRR18,TPPP3,AK4,NKX6-2,EPHA10,IFITM1,TMEM160,DUSP23,TMEM151A,RAMP3,BSPRY,EMILIN2,NKD1,COL9A3,DDIT4,DPYSL5,CRTAC1,MPP2,PEX5,PDGFB,TMEM15…
TF	Factor: Sp1; motif: NGGGGGCGGGGCCNGGGGGGGG; match class: 1	TF:M10071_1	3.954140779884889e-14	13.402947872493574	4787	393	170	20044	SLC16A3,ATP2A3,SNCB,PFKL,BCAM,WNT4,AEBP1,SEC14L5,BMP7,ESPN,MARCKSL1,CERS1,RAB3B,KCNK12,DOK7,CDC42BPG,ACHE,PCK2,GALK1,ALDH1L2,ANP32A,FKBP2,BNIP3,PRR18,TPPP3,NKX6-2,IFITM1,CRIP1,SH2D3C,RAMP3,BSPRY,NKD1,DDIT4,RCN3,CRTAC1,PEX5,TMEM158,RMDN3,TMEM141,RGL2,AQP5,SRM,GAS2L1,EMID1,SLC29A4,NECTIN2,KIF5A,EML3,LDHD,CCDC136,OBSL1,SCUBE1,VMAC,B3GALT4,MBLAC1,HCN2,TRIP10,ZMYND19,ZFR2,TPGS1,AACS,LDLRAP1,SHTN1,PPP2…
TF	Factor: GKLF; motif: NNCCMCRCCCN; match class: 1	TF:M12173_1	3.9904984854756626e-14	13.398972849684405	5130	393	178	20044	SLC16A3,COX4I2,VWA1,PDE4C,MRC2,PFKL,BCAM,IGF2BP1,WNT4,AEBP1,SEC14L5,ESPN,ANGPTL4,MARCKSL1,RAB3B,POMC,KCNK12,CDC42BPG,ACHE,PCK2,GALK1,ALDH1L2,FKBP2,BNIP3,PIGZ,PRR18,TPPP3,NKX6-2,TMEM160,DUSP23,RAMP3,EMILIN2,NKD1,COL9A3,RCN3,CRTAC1,PEX5,TMEM158,MVD,ABCG1,RMDN3,ACAA2,ATF5,TMEM141,RGL2,KLHDC8B,PCOLCE,GAS2L1,EMID1,SLC29A4,SLC39A7,NECTIN2,KIF5A,EML3,CCDC136,KCNA6,OBSL1,SCUBE1,VMAC,DUSP28,GNG3,DDRGK1,HC…
TF	Factor: SP2; motif: GGGCGGGAC	TF:M01783	5.652242389182055e-14	13.247779222261013	9405	393	267	20044	SLC16A3,MGARP,NPR1,ATP2A3,SNCG,VWA1,PDE4C,MRC2,PYGL,ACP5,PFKL,BCAM,IGF2BP1,WNT4,GIPR,GAS1,KCNG1,AEBP1,SEC14L5,BMP7,ESPN,IGFBP4,MARCKSL1,CERS1,COL2A1,RAB3B,POMC,DOK7,CDC42BPG,ACHE,PCK2,GALK1,ALDH1L2,ANP32A,FKBP2,BNIP3,PIGZ,PRR18,TPPP3,AK4,NKX6-2,EPHA10,CRIP1,TMEM160,ITGB3,SH2D3C,DUSP23,TMEM151A,RAMP3,BSPRY,EMILIN2,NKD1,COL9A3,GPR62,RHBDL1,RCN3,PEX5,PDGFB,TMEM158,MVD,RMDN3,ACAA2,ATF5,TMEM141,RGL2,A…
TF	Factor: ZXDL; motif: GSGSCNNGGGMRGCNCCGGGS; match class: 1	TF:M12722_1	6.058560699192086e-14	13.21763053666562	6868	393	216	20044	SLC16A3,NPR1,ATP2A3,PDE4C,SNCB,MRC2,PYGL,PFKL,IGF2BP1,WNT4,GAS1,KCNG1,AEBP1,ESPN,IGFBP4,MARCKSL1,CERS1,RAB3B,POMC,KCNK12,DOK7,CDC42BPG,CFAP77,VEGFA,ACHE,PPP2R2C,TCEAL6,PCK2,ALDH1L2,ANP32A,FKBP2,BNIP3,PIGZ,PRR18,TPPP3,AK4,NKX6-2,KCNA5,TGFB3,IFITM1,CRIP1,ITGB3,DUSP23,TMEM151A,NKD1,COL9A3,GPR62,RHBDL1,DDIT4,DPYSL5,CRTAC1,MPP2,ANPEP,PEX5,PDGFB,TMEM158,MVD,ABCG1,ACAA2,TMEM141,ANKRD37,KLHDC8B,RXRG,ARSG…
TF	Factor: E2F-4; motif: SNGGGCGGGAANN; match class: 1	TF:M09894_1	6.773581142143586e-14	13.169181662323798	14345	393	350	20044	SLC16A3,MGARP,COX4I2,NPR1,ATP2A3,SNCG,VWA1,PDE4C,SNCB,MRC2,PYGL,ACP5,PFKL,BCAM,IGF2BP1,WNT4,GIPR,GAS1,KCNG1,AEBP1,CLDN14,SEC14L5,ALKAL1,BMP7,ESPN,ANGPTL4,IGFBP4,MARCKSL1,CERS1,COL2A1,RAB3B,POMC,KCNK12,DOK7,CDC42BPG,CFAP77,VEGFA,DUSP26,ACHE,PPP2R2C,TCEAL6,PCK2,GALK1,ALDH1L2,GRIP2,DIRAS1,ANP32A,FKBP2,BNIP3,PIGZ,PLIN2,EID2B,PRR18,TPPP3,AK4,NKX6-2,EPHA10,KCNA5,TGFB3,IFITM1,CRIP1,TMEM160,CYP27A1,ITGB3…
TF	Factor: Sp1; motif: CCCCGCCCCN	TF:M00933	7.004237482714143e-14	13.154639137333907	10005	393	278	20044	SLC16A3,ATP2A3,SNCG,VWA1,PDE4C,SNCB,MRC2,ACP5,PFKL,BCAM,IGF2BP1,WNT4,GIPR,GAS1,KCNG1,AEBP1,SEC14L5,BMP7,ESPN,ANGPTL4,IGFBP4,MARCKSL1,COL2A1,RAB3B,POMC,KCNK12,DOK7,CDC42BPG,VEGFA,ACHE,PPP2R2C,TCEAL6,CRLF2,PCK2,GALK1,ALDH1L2,GRIP2,ANP32A,FKBP2,BNIP3,PRR18,TPPP3,NKX6-2,EPHA10,IFITM1,CRIP1,TMEM160,SH2D3C,DUSP23,TMEM151A,RAMP3,BSPRY,NKD1,COL9A3,RHBDL1,RCN3,DPYSL5,CRTAC1,MPP2,ANPEP,PKM,PEX5,ST6GALNAC5,…
TF	Factor: SP2; motif: GNNGGGGGCGGGGSN; match class: 1	TF:M03807_1	7.62923371425486e-14	13.117519080706082	4356	393	159	20044	MRC2,PFKL,BCAM,WNT4,AEBP1,SEC14L5,BMP7,ESPN,MARCKSL1,RAB3B,KCNK12,DOK7,CDC42BPG,ACHE,GALK1,ALDH1L2,FKBP2,BNIP3,PRR18,TPPP3,NKX6-2,IFITM1,TMEM160,SH2D3C,TMEM151A,BSPRY,NKD1,RCN3,MPP2,PEX5,TMEM158,ABCG1,RMDN3,ATF5,TMEM141,RGL2,KLHDC8B,AQP5,SRM,RPS6KL1,EMID1,SLC29A4,SLC39A7,NECTIN2,KIF5A,EML3,LDHD,CCDC136,SCUBE1,VMAC,DUSP28,DDRGK1,HCN2,TRIP10,ZMYND19,ZFR2,AACS,LDLRAP1,MDGA1,PPP2R3B,GAS7,BCAN,FCHO1,P…
TF	Factor: MAZ; motif: GGGMGGGGSSGGGGGGGGGGGG; match class: 1	TF:M09636_1	7.899035017341456e-14	13.102425960892024	14493	393	352	20044	SLC16A3,COX4I2,NPR1,ATP2A3,SNCG,VWA1,PDE4C,SNCB,MRC2,PYGL,ACP5,PFKL,BCAM,IGF2BP1,APLNR,WNT4,GIPR,GAS1,KCNG1,AEBP1,SEC14L5,ALKAL1,BMP7,ESPN,ANGPTL4,IGFBP4,ARMCX6,MARCKSL1,CERS1,COL2A1,RAB3B,POMC,KCNK12,DOK7,CDC42BPG,CFAP77,VEGFA,DUSP26,ACHE,PPP2R2C,TCEAL6,CRLF2,PCK2,GALK1,ALDH1L2,GRIP2,DIRAS1,ANP32A,TF,FKBP2,BNIP3,RASGEF1C,PIGZ,PLIN2,PRR18,TPPP3,AK4,NKX6-2,EPHA10,KCNA5,TGFB3,IFITM1,CRIP1,TMEM160,C…
TF	Factor: Sp2; motif: NYSGCCCCGCCCCCY	TF:M03567	8.850629047825237e-14	13.053025861246725	7951	393	238	20044	SLC16A3,ATP2A3,SNCG,VWA1,PDE4C,SNCB,MRC2,PFKL,BCAM,IGF2BP1,WNT4,GIPR,KCNG1,AEBP1,SEC14L5,BMP7,ESPN,MARCKSL1,RAB3B,KCNK12,CDC42BPG,ACHE,PPP2R2C,TCEAL6,PCK2,GALK1,ALDH1L2,GRIP2,ANP32A,FKBP2,BNIP3,PIGZ,PRR18,TPPP3,NKX6-2,IFITM1,CRIP1,SH2D3C,DUSP23,TMEM151A,RAMP3,BSPRY,EMILIN2,NKD1,COL9A3,RCN3,MPP2,ANPEP,PEX5,TMEM158,MVD,ABCG1,RMDN3,ACAA2,ATF5,TMEM141,RGL2,ANKRD37,KLHDC8B,PCOLCE,ARSG,AQP5,SRM,GAS2L1,…
TF	Factor: BTEB1; motif: GGGGGCGGGGCNGSGGGNGS; match class: 1	TF:M09723_1	8.985736147965859e-14	13.046446337931378	6193	393	201	20044	SLC16A3,VWA1,SNCB,MRC2,PFKL,BCAM,WNT4,GIPR,AEBP1,SEC14L5,BMP7,ESPN,MARCKSL1,CERS1,RAB3B,KCNK12,DOK7,CDC42BPG,ACHE,PPP2R2C,CRLF2,PCK2,GALK1,ALDH1L2,GRIP2,ANP32A,FKBP2,BNIP3,PRR18,TPPP3,NKX6-2,EPHA10,CRIP1,ITGB3,SH2D3C,DUSP23,TMEM151A,RAMP3,BSPRY,EMILIN2,NKD1,COL9A3,DPYSL5,CRTAC1,PEX5,TMEM158,ABCG1,RMDN3,ACAA2,ATF5,TMEM141,RGL2,ANKRD37,KLHDC8B,PCOLCE,ARSG,AQP5,GAS2L1,EMID1,SLC29A4,SLC39A7,NECTIN2,C…
TF	Factor: E2F-3; motif: GGCGGGN	TF:M02089	9.353802815766141e-14	13.029011789540547	13559	393	338	20044	SLC16A3,MGARP,COX4I2,NPR1,ATP2A3,SNCG,VWA1,PDE4C,SNCB,MRC2,PYGL,ACP5,PFKL,BCAM,IGF2BP1,APLNR,WNT4,GIPR,GAS1,KCNG1,AEBP1,SEC14L5,ALKAL1,BMP7,ESPN,ANGPTL4,IGFBP4,MARCKSL1,CERS1,COL2A1,RAB3B,POMC,KCNK12,DOK7,CDC42BPG,VEGFA,DUSP26,ACHE,PPP2R2C,TCEAL6,PCK2,GALK1,ALDH1L2,GRIP2,ANP32A,FKBP2,BNIP3,PIGZ,PLIN2,EID2B,PRR18,TPPP3,AK4,NKX6-2,EPHA10,KCNA5,TGFB3,IFITM1,CRIP1,TMEM160,CYP27A1,ITGB3,SH2D3C,DUSP23,…
TF	Factor: Sp2; motif: GYCCCGCCYCYNNNN	TF:M07129	1.1522760243094012e-13	12.938443474493235	6482	393	207	20044	SLC16A3,ATP2A3,SNCG,VWA1,PDE4C,SNCB,MRC2,PYGL,PFKL,BCAM,IGF2BP1,WNT4,GIPR,AEBP1,SEC14L5,BMP7,ESPN,ANGPTL4,MARCKSL1,CERS1,RAB3B,CDC42BPG,PCK2,GALK1,ALDH1L2,GRIP2,ANP32A,FKBP2,BNIP3,PRR18,TPPP3,NKX6-2,EPHA10,IFITM1,SH2D3C,TMEM151A,RAMP3,BSPRY,NKD1,COL9A3,RCN3,PEX5,PDGFB,TMEM158,MVD,RMDN3,ACAA2,ATF5,TMEM141,RGL2,KLHDC8B,ARSG,AQP5,SRM,EMID1,SLC29A4,NECTIN2,CRYAB,KIF5A,EML3,LDHD,CCDC136,KCNA6,TSSK6,SC…
TF	Factor: Sp1; motif: NNGGGGCGGGGNN	TF:M00932	1.1559241251525876e-13	12.93707067206515	10750	393	291	20044	SLC16A3,MGARP,ATP2A3,SNCG,VWA1,PDE4C,SNCB,MRC2,PFKL,BCAM,IGF2BP1,WNT4,GIPR,KCNG1,AEBP1,SEC14L5,BMP7,ESPN,ANGPTL4,IGFBP4,MARCKSL1,COL2A1,RAB3B,POMC,KCNK12,DOK7,CDC42BPG,VEGFA,ACHE,PPP2R2C,TCEAL6,PCK2,GALK1,ALDH1L2,GRIP2,ANP32A,FKBP2,BNIP3,PIGZ,PLIN2,PRR18,TPPP3,AK4,NKX6-2,EPHA10,IFITM1,CRIP1,TMEM160,CYP27A1,SH2D3C,DUSP23,TMEM151A,RAMP3,BSPRY,EMILIN2,NKD1,COL9A3,AOC1,RCN3,DPYSL5,MPP2,ANPEP,PKM,PEX5…
TF	Factor: SP1; motif: GGGGYGGGGNS	TF:M01303	1.4021551533279493e-13	12.853203927520571	8176	393	242	20044	COX4I2,ATP2A3,SNCG,VWA1,PDE4C,SNCB,MRC2,PFKL,BCAM,IGF2BP1,WNT4,GIPR,KCNG1,AEBP1,SEC14L5,ESPN,ANGPTL4,ARMCX6,MARCKSL1,RAB3B,KCNK12,CDC42BPG,ACHE,PPP2R2C,TCEAL6,CRLF2,PCK2,GALK1,ALDH1L2,GRIP2,ANP32A,TF,FKBP2,BNIP3,PLIN2,PRR18,TPPP3,NKX6-2,EPHA10,TGFB3,IFITM1,CRIP1,TMEM160,SH2D3C,TMEM151A,RAMP3,BSPRY,EMILIN2,NKD1,COL9A3,RHBDL1,RCN3,CRTAC1,NUDC,MPP2,PKM,PEX5,TMEM158,ABCG1,RMDN3,ATF5,TMEM141,RGL2,ANKR…
TF	Factor: HA95; motif: CCSNSSCCNSCNCCWSCCNS	TF:M13127	1.5976693070242971e-13	12.79651310799881	12581	393	322	20044	SLC16A3,COX4I2,NPR1,ATP2A3,SNCG,VWA1,PDE4C,SNCB,MRC2,PYGL,ACP5,PFKL,BCAM,IGF2BP1,WNT4,GAS1,KCNG1,AEBP1,SEC14L5,ALKAL1,BMP7,ESPN,ANGPTL4,IGFBP4,ARMCX6,MARCKSL1,CERS1,COL2A1,RAB3B,POMC,KCNK12,DOK7,CDC42BPG,CFAP77,VEGFA,ACHE,PPP2R2C,TCEAL6,CRLF2,PCK2,GALK1,ALDH1L2,GRIP2,DIRAS1,ANP32A,FKBP2,BNIP3,PIGZ,PLIN2,EID2B,PRR18,AK4,NKX6-2,EPHA10,KCNA5,TGFB3,IFITM1,CRIP1,TMEM160,CYP27A1,ITGB3,SH2D3C,DUSP23,TME…
TF	Factor: Sp1; motif: GGGGCGGGGC	TF:M00931	1.665157986683075e-13	12.778544555256968	10605	393	288	20044	SLC16A3,MGARP,ATP2A3,SNCG,VWA1,PDE4C,SNCB,MRC2,PFKL,BCAM,IGF2BP1,WNT4,GIPR,KCNG1,AEBP1,SEC14L5,BMP7,ESPN,ANGPTL4,MARCKSL1,COL2A1,RAB3B,POMC,KCNK12,DOK7,CDC42BPG,VEGFA,ACHE,PPP2R2C,TCEAL6,PCK2,GALK1,ALDH1L2,GRIP2,ANP32A,FKBP2,BNIP3,PIGZ,PLIN2,PRR18,TPPP3,AK4,NKX6-2,EPHA10,IFITM1,CRIP1,TMEM160,CYP27A1,SH2D3C,DUSP23,TMEM151A,RAMP3,BSPRY,EMILIN2,NKD1,COL9A3,AOC1,RCN3,DPYSL5,MPP2,ANPEP,PEX5,ST6GALNAC5…
TF	Factor: ZFP14; motif: SCNNYCCNGNNSCTSCNC	TF:M12694	1.7620802182628427e-13	12.753974324325853	10944	393	294	20044	SLC16A3,MGARP,NPR1,ATP2A3,SNCG,VWA1,SNCB,MRC2,PYGL,PFKL,BCAM,IGF2BP1,WNT4,GIPR,GAS1,KCNG1,AEBP1,SEC14L5,ALKAL1,BMP7,ESPN,ANGPTL4,IGFBP4,MARCKSL1,NDST4,CERS1,COL2A1,RAB3B,POMC,KCNK12,DOK7,CDC42BPG,VEGFA,DUSP26,ACHE,PPP2R2C,TCEAL6,PCK2,GALK1,ALDH1L2,GRIP2,DIRAS1,ANP32A,TF,FKBP2,BNIP3,RASGEF1C,PIGZ,EID2B,PRR18,TPPP3,NKX6-2,EPHA10,KCNA5,TGFB3,IFITM1,CRIP1,TMEM160,CYP27A1,ITGB3,SH2D3C,DUSP23,TMEM151A,…
TF	Factor: KLF3; motif: NNNNNNGGGCGGGGCNNGN; match class: 1	TF:M09970_1	1.94753992778023e-13	12.710513629811047	3907	393	147	20044	SLC16A3,VWA1,PFKL,BCAM,WNT4,AEBP1,SEC14L5,ESPN,MARCKSL1,RAB3B,DOK7,CDC42BPG,VEGFA,ACHE,PPP2R2C,GALK1,ALDH1L2,FKBP2,BNIP3,PIGZ,PRR18,TPPP3,AK4,NKX6-2,SH2D3C,RAMP3,NKD1,PEX5,TMEM158,MVD,ABCG1,RMDN3,ATF5,TMEM141,RGL2,RPS6KL1,EMID1,SLC29A4,SLC39A7,NECTIN2,KIF5A,EML3,LDHD,CCDC136,SCUBE1,VMAC,DUSP28,HCN2,TRIP10,ZMYND19,ZFR2,AACS,LDLRAP1,MDGA1,PPP2R3B,GAS7,BCAN,SEZ6,MGST3,CRYM,ADARB1,LRFN1,GNG7,FKBP8,CY…
TF	Factor: CPBP; motif: GNNRGGGHGGGGNNGGGRN; match class: 1	TF:M09973_1	2.334403468967593e-13	12.631824080080351	6847	393	214	20044	SLC16A3,ATP2A3,SNCG,VWA1,SNCB,MRC2,PFKL,BCAM,IGF2BP1,WNT4,GIPR,KCNG1,AEBP1,SEC14L5,BMP7,ESPN,ARMCX6,MARCKSL1,COL2A1,RAB3B,KCNK12,DOK7,CDC42BPG,VEGFA,ACHE,PPP2R2C,CRLF2,GALK1,ANP32A,FKBP2,BNIP3,TPPP3,AK4,NKX6-2,TGFB3,IFITM1,CRIP1,ITGB3,SH2D3C,DUSP23,RAMP3,EMILIN2,NKD1,COL9A3,RCN3,MPP2,ANPEP,PKM,PEX5,PDGFB,TMEM158,MVD,ABCG1,RMDN3,TMEM141,RGL2,PCOLCE,ARSG,AQP5,GAS2L1,RPS6KL1,EMID1,SLC29A4,SLC39A7,NE…
TF	Factor: BTEB2; motif: RGGGNGKGGN	TF:M07277	2.3489765230899415e-13	12.629121323768771	8762	393	253	20044	SLC16A3,COX4I2,ATP2A3,SNCG,VWA1,PDE4C,SNCB,MRC2,PFKL,BCAM,IGF2BP1,WNT4,GIPR,KCNG1,AEBP1,SEC14L5,BMP7,ESPN,MARCKSL1,CERS1,COL2A1,RAB3B,KCNK12,DOK7,CDC42BPG,ACHE,PPP2R2C,TCEAL6,PCK2,GALK1,ALDH1L2,GRIP2,ANP32A,FKBP2,BNIP3,PLIN2,PRR18,TPPP3,AK4,NKX6-2,EPHA10,IFITM1,CRIP1,TMEM160,SH2D3C,DUSP23,TMEM151A,RAMP3,NKD1,COL9A3,RCN3,DPYSL5,MPP2,ANPEP,PKM,PEX5,ST6GALNAC5,PDGFB,TMEM158,MVD,ABCG1,RMDN3,ATF5,TMEM…
TF	Factor: SP4; motif: GGCCCCGCCCCCN	TF:M13135	2.9948305895436417e-13	12.52362773958762	5758	393	190	20044	SLC16A3,ATP2A3,VWA1,PDE4C,PFKL,BCAM,IGF2BP1,WNT4,GIPR,AEBP1,SEC14L5,BMP7,ESPN,MARCKSL1,RAB3B,DOK7,CDC42BPG,ACHE,PCK2,GALK1,ALDH1L2,ANP32A,FKBP2,BNIP3,PIGZ,PRR18,TPPP3,CRIP1,TMEM160,SH2D3C,DUSP23,TMEM151A,RAMP3,BSPRY,EMILIN2,NKD1,COL9A3,RCN3,PEX5,TMEM158,MVD,RMDN3,ACAA2,ATF5,TMEM141,RGL2,ANKRD37,KLHDC8B,SRM,GAS2L1,SLC29A4,SLC39A7,NECTIN2,KIF5A,EML3,LDHD,CCDC136,KCNA6,SCUBE1,TNFRSF11A,VMAC,DUSP28,D…
TF	Factor: Churchill; motif: CGGGNN	TF:M00986	3.451679951966947e-13	12.461969479914673	14579	393	352	20044	SLC16A3,MGARP,COX4I2,NPR1,ATP2A3,SNCG,VWA1,PDE4C,SNCB,MRC2,PYGL,ACP5,PFKL,BCAM,IGF2BP1,APLNR,WNT4,GIPR,GAS1,KCNG1,AEBP1,SEC14L5,ALKAL1,BMP7,ESPN,ANGPTL4,IGFBP4,MARCKSL1,CERS1,COL2A1,RAB3B,POMC,KCNK12,DOK7,CDC42BPG,CFAP77,VEGFA,DUSP26,ACHE,PPP2R2C,TCEAL6,PCK2,GALK1,GRIP2,DIRAS1,ANP32A,TF,FKBP2,BNIP3,RASGEF1C,PIGZ,PLIN2,EID2B,PRR18,TPPP3,AK4,NKX6-2,EPHA10,KCNA5,TGFB3,IFITM1,CRIP1,TMEM160,CYP27A1,IT…
TF	Factor: SP2; motif: GNNGGGGGCGGGGSN	TF:M03807	3.8467066867772686e-13	12.414910927592466	8689	393	251	20044	SLC16A3,ATP2A3,VWA1,PDE4C,SNCB,MRC2,PFKL,BCAM,IGF2BP1,WNT4,GIPR,KCNG1,AEBP1,SEC14L5,BMP7,ESPN,ANGPTL4,MARCKSL1,COL2A1,RAB3B,KCNK12,DOK7,CDC42BPG,ACHE,PPP2R2C,TCEAL6,PCK2,GALK1,ALDH1L2,GRIP2,ANP32A,FKBP2,BNIP3,PIGZ,PRR18,TPPP3,NKX6-2,IFITM1,CRIP1,TMEM160,SH2D3C,DUSP23,TMEM151A,RAMP3,BSPRY,EMILIN2,NKD1,COL9A3,RHBDL1,RCN3,DPYSL5,CRTAC1,MPP2,PEX5,PDGFB,TMEM158,MVD,ABCG1,RMDN3,ACAA2,ATF5,TMEM141,RGL2,…
TF	Factor: ZXDL; motif: GSGSCNNGGGMRGCNCCGGGS	TF:M12722	3.95291532386149e-13	12.403082488660717	10881	393	292	20044	SLC16A3,MGARP,NPR1,ATP2A3,VWA1,PDE4C,SNCB,MRC2,PYGL,PFKL,BCAM,IGF2BP1,APLNR,WNT4,GAS1,KCNG1,AEBP1,SEC14L5,ALKAL1,BMP7,ESPN,IGFBP4,MARCKSL1,CERS1,COL2A1,RAB3B,POMC,KCNK12,DOK7,CDC42BPG,CFAP77,VEGFA,ACHE,PPP2R2C,TCEAL6,PCK2,GALK1,ALDH1L2,DIRAS1,ANP32A,TF,FKBP2,BNIP3,PIGZ,PRR18,TPPP3,AK4,NKX6-2,EPHA10,KCNA5,TGFB3,IFITM1,CRIP1,CYP27A1,ITGB3,DUSP23,TMEM151A,RAMP3,BSPRY,EMILIN2,NKD1,COL9A3,GPR62,RHBDL1…
TF	Factor: ZNF138; motif: GCAGCRSCNSGSNCMGSGCS	TF:M13144	5.139238320368709e-13	12.28910124243913	9856	393	273	20044	SLC16A3,MGARP,NPR1,ATP2A3,VWA1,PDE4C,SNCB,MRC2,PYGL,ACP5,PFKL,BCAM,WNT4,GAS1,KCNG1,AEBP1,CLDN14,SEC14L5,ALKAL1,BMP7,ESPN,ANGPTL4,MARCKSL1,CERS1,RAB3B,POMC,KCNK12,DOK7,CDC42BPG,CFAP77,VEGFA,ACHE,PPP2R2C,PCK2,GALK1,ALDH1L2,DIRAS1,ANP32A,TF,FKBP2,BNIP3,PIGZ,EID2B,PRR18,AK4,NKX6-2,EPHA10,TGFB3,IFITM1,CRIP1,ITGB3,SH2D3C,DUSP23,TMEM151A,BSPRY,EMILIN2,NKD1,COL9A3,GPR62,RHBDL1,DDIT4,PLOD2,DPYSL5,CRTAC1,N…
TF	Factor: SP2; motif: GGGCGGGAC; match class: 1	TF:M01783_1	5.163565458262592e-13	12.287050313078613	4485	393	160	20044	SLC16A3,SNCG,PYGL,PFKL,BCAM,IGF2BP1,WNT4,GIPR,AEBP1,SEC14L5,BMP7,ESPN,MARCKSL1,CERS1,RAB3B,DOK7,GALK1,ALDH1L2,FKBP2,BNIP3,PIGZ,PRR18,TPPP3,EPHA10,CRIP1,DUSP23,RAMP3,BSPRY,NKD1,GPR62,RCN3,PEX5,PDGFB,TMEM158,MVD,RMDN3,ACAA2,ATF5,TMEM141,RGL2,ANKRD37,SRM,GAS2L1,SLC39A7,NECTIN2,KIF5A,EML3,SCUBE1,TNFRSF11A,VMAC,DUSP28,DDRGK1,HCN2,TRIP10,ZMYND19,ZFR2,AACS,LDLRAP1,MDGA1,PPP2R3B,GAS7,P4HA2,TMEM198,BCAN,F…
TF	Factor: ZF5; motif: NRNGNGCGCGCWN; match class: 1	TF:M00333_1	5.924932324753038e-13	12.227316605850207	12784	393	324	20044	SLC16A3,MGARP,COX4I2,NPR1,ATP2A3,VWA1,PDE4C,SNCB,MRC2,PYGL,ACP5,PFKL,IGF2BP1,WNT4,GAS1,KCNG1,CLDN14,ALKAL1,BMP7,ESPN,ANGPTL4,IGFBP4,ARMCX6,MARCKSL1,CERS1,COL2A1,RAB3B,POMC,KCNK12,DOK7,CDC42BPG,CFAP77,VEGFA,DUSP26,ACHE,PPP2R2C,TCEAL6,GALK1,ALDH1L2,DIRAS1,ANP32A,TF,FKBP2,BNIP3,PIGZ,PLIN2,EID2B,PRR18,TPPP3,AK4,NKX6-2,EPHA10,KCNA5,IFITM1,CRIP1,CYP27A1,ITGB3,DUSP23,TMEM151A,RAMP3,BSPRY,EMILIN2,NKD1,CO…
TF	Factor: GKLF; motif: NNRRGRRNGNSNNN; match class: 1	TF:M07040_1	6.957428408016682e-13	12.157551253863955	8420	393	245	20044	SLC16A3,COX4I2,SNCG,VWA1,SNCB,MRC2,ACP5,PFKL,BCAM,IGF2BP1,APLNR,WNT4,GIPR,GAS1,KCNG1,AEBP1,SEC14L5,BMP7,IGFBP4,MARCKSL1,CERS1,COL2A1,RAB3B,POMC,KCNK12,DOK7,CDC42BPG,VEGFA,DUSP26,ACHE,PPP2R2C,TCEAL6,CRLF2,PCK2,GALK1,GRIP2,ANP32A,TF,PIGZ,PLIN2,TPPP3,AK4,NKX6-2,KCNA5,TGFB3,IFITM1,CRIP1,TMEM160,CYP27A1,ITGB3,TMEM151A,RAMP3,NKD1,COL9A3,GPR62,RHBDL1,GJA5,RCN3,DPYSL5,CRTAC1,MPP2,PKM,PDGFB,TMEM158,MVD,AT…
TF	Factor: SP1; motif: NCCCCKCCCCC	TF:M07226	7.826134222618477e-13	12.106452707976013	8528	393	247	20044	SLC16A3,ATP2A3,SNCG,VWA1,PDE4C,SNCB,MRC2,ACP5,PFKL,BCAM,IGF2BP1,WNT4,GIPR,GAS1,AEBP1,SEC14L5,BMP7,ESPN,ANGPTL4,IGFBP4,MARCKSL1,COL2A1,RAB3B,CDC42BPG,VEGFA,ACHE,PPP2R2C,CRLF2,PCK2,GALK1,ALDH1L2,GRIP2,ANP32A,FKBP2,BNIP3,PRR18,TPPP3,NKX6-2,EPHA10,CRIP1,SH2D3C,DUSP23,TMEM151A,RAMP3,BSPRY,NKD1,COL9A3,RHBDL1,RCN3,DPYSL5,CRTAC1,MPP2,ANPEP,PKM,PEX5,ST6GALNAC5,TMEM158,MVD,RMDN3,ATF5,TMEM141,RGL2,ANKRD37,K…
TF	Factor: GKLF; motif: NNNRGGNGNGGSN; match class: 1	TF:M07289_1	9.016697014458831e-13	12.044952523555466	10876	393	291	20044	SLC16A3,COX4I2,NPR1,ATP2A3,SNCG,VWA1,PDE4C,SNCB,MRC2,PYGL,ACP5,PFKL,BCAM,IGF2BP1,GIPR,GAS1,KCNG1,AEBP1,SEC14L5,BMP7,ESPN,ANGPTL4,IGFBP4,ARMCX6,MARCKSL1,CERS1,COL2A1,RAB3B,POMC,KCNK12,DOK7,CDC42BPG,VEGFA,ACHE,PPP2R2C,TCEAL6,CRLF2,GALK1,GRIP2,DIRAS1,ANP32A,TF,FKBP2,BNIP3,PLIN2,PRR18,TPPP3,NKX6-2,EPHA10,KCNA5,TGFB3,IFITM1,TMEM160,CYP27A1,DUSP23,TMEM151A,RAMP3,BSPRY,EMILIN2,NKD1,COL9A3,RHBDL1,DDIT4,R…
TF	Factor: E2F; motif: GGCGSG	TF:M00803	9.040536253340277e-13	12.043805807914097	13566	393	336	20044	SLC16A3,MGARP,COX4I2,NPR1,ATP2A3,VWA1,PDE4C,SNCB,MRC2,PYGL,ACP5,PFKL,BCAM,IGF2BP1,WNT4,GIPR,GAS1,KCNG1,AEBP1,CLDN14,SEC14L5,ALKAL1,BMP7,ESPN,ANGPTL4,IGFBP4,MARCKSL1,CERS1,COL2A1,RAB3B,POMC,KCNK12,DOK7,CDC42BPG,CFAP77,VEGFA,DUSP26,ACHE,PPP2R2C,TCEAL6,PCK2,GALK1,ALDH1L2,DIRAS1,ANP32A,FKBP2,BNIP3,PIGZ,PLIN2,EID2B,PRR18,AK4,NKX6-2,EPHA10,KCNA5,TGFB3,IFITM1,CRIP1,TMEM160,CYP27A1,ITGB3,RAMP3,BSPRY,EMIL…
TF	Factor: sp4; motif: NNGNARGRGGCGGRGCNNRR; match class: 1	TF:M10072_1	1.0055771257800976e-12	11.997584614260512	6460	393	204	20044	SLC16A3,SNCB,MRC2,PFKL,BCAM,WNT4,AEBP1,SEC14L5,BMP7,ESPN,MARCKSL1,RAB3B,KCNK12,CDC42BPG,ACHE,PPP2R2C,TCEAL6,CRLF2,GALK1,ALDH1L2,GRIP2,FKBP2,BNIP3,PRR18,TPPP3,NKX6-2,EPHA10,IFITM1,CRIP1,TMEM160,SH2D3C,DUSP23,TMEM151A,RAMP3,BSPRY,NKD1,COL9A3,RHBDL1,RCN3,MPP2,ANPEP,PEX5,TMEM158,ABCG1,RMDN3,ACAA2,ATF5,TMEM141,RGL2,ANKRD37,KLHDC8B,AQP5,SRM,GAS2L1,RPS6KL1,EMID1,SLC29A4,SLC39A7,NECTIN2,KIF5A,EML3,ADAMTS…
TF	Factor: WT1; motif: GNGGGGGCGGGG	TF:M03893	1.0230942818908427e-12	11.990084342614123	8544	393	247	20044	SLC16A3,COX4I2,SNCG,VWA1,PDE4C,SNCB,MRC2,PYGL,ACP5,PFKL,BCAM,IGF2BP1,WNT4,GIPR,AEBP1,BMP7,ESPN,ANGPTL4,IGFBP4,MARCKSL1,COL2A1,RAB3B,POMC,KCNK12,DOK7,CDC42BPG,CFAP77,VEGFA,ACHE,PPP2R2C,TCEAL6,PCK2,GALK1,ALDH1L2,GRIP2,DIRAS1,ANP32A,FKBP2,BNIP3,PIGZ,PRR18,TPPP3,AK4,NKX6-2,EPHA10,IFITM1,TMEM160,SH2D3C,DUSP23,TMEM151A,BSPRY,EMILIN2,NKD1,COL9A3,GPR62,DDIT4,RCN3,DPYSL5,CRTAC1,MPP2,ANPEP,PEX5,ST6GALNAC5,…
TF	Factor: KLF15; motif: RCCMCRCCCMCN; match class: 1	TF:M12160_1	1.1104964977354676e-12	11.954482806783728	8297	393	242	20044	SLC16A3,ATP2A3,SNCG,VWA1,MRC2,PYGL,ACP5,PFKL,BCAM,IGF2BP1,WNT4,GIPR,AEBP1,SEC14L5,BMP7,ANGPTL4,IGFBP4,ARMCX6,MARCKSL1,CERS1,RAB3B,POMC,DOK7,CDC42BPG,VEGFA,ACHE,TCEAL6,CRLF2,PCK2,ALDH1L2,GRIP2,ANP32A,FKBP2,BNIP3,PIGZ,PLIN2,PRR18,TPPP3,AK4,NKX6-2,EPHA10,CRIP1,TMEM160,SH2D3C,TMEM151A,RAMP3,BSPRY,EMILIN2,NKD1,COL9A3,RHBDL1,DDIT4,RCN3,DPYSL5,CRTAC1,MPP2,ANPEP,PKM,PEX5,ST6GALNAC5,TMEM158,MVD,ACAA2,ATF5…
TF	Factor: SP1; motif: NRGKGGGCGGGGCN	TF:M09765	1.1489925953685671e-12	11.939682770094077	7705	393	230	20044	SLC16A3,ATP2A3,SNCG,VWA1,PDE4C,SNCB,MRC2,PFKL,BCAM,IGF2BP1,WNT4,GIPR,AEBP1,SEC14L5,BMP7,ESPN,ANGPTL4,MARCKSL1,RAB3B,POMC,DOK7,CDC42BPG,ACHE,PCK2,GALK1,ALDH1L2,GRIP2,ANP32A,FKBP2,BNIP3,PIGZ,PRR18,TPPP3,NKX6-2,EPHA10,CRIP1,TMEM160,SH2D3C,DUSP23,TMEM151A,RAMP3,BSPRY,EMILIN2,NKD1,COL9A3,RCN3,MPP2,PKM,PEX5,ST6GALNAC5,TMEM158,MVD,RMDN3,ACAA2,ATF5,TMEM141,RGL2,ANKRD37,KLHDC8B,ARSG,AQP5,SRM,GAS2L1,EMID1,…
TF	Factor: E2F-2; motif: GCGCGCGCGYW; match class: 1	TF:M11531_1	1.2625908599813514e-12	11.89873735889749	12708	393	322	20044	SLC16A3,MGARP,COX4I2,NPR1,ATP2A3,VWA1,PDE4C,SNCB,MRC2,ACP5,PFKL,BCAM,IGF2BP1,WNT4,GAS1,KCNG1,AEBP1,CLDN14,SEC14L5,ALKAL1,BMP7,ESPN,ANGPTL4,IGFBP4,MARCKSL1,CERS1,COL2A1,RAB3B,POMC,KCNK12,DOK7,CDC42BPG,CFAP77,VEGFA,DUSP26,ACHE,PPP2R2C,TCEAL6,PCK2,GALK1,ALDH1L2,DIRAS1,ANP32A,TF,BNIP3,PIGZ,PLIN2,PRR18,TPPP3,AK4,NKX6-2,EPHA10,KCNA5,TGFB3,IFITM1,CRIP1,TMEM160,CYP27A1,ITGB3,DUSP23,TMEM151A,RAMP3,BSPRY,E…
TF	Factor: ZNF138; motif: GCAGCRSCNSGSNCMGSGCS; match class: 1	TF:M13144_1	1.2737522051187757e-12	11.894915051134614	5699	393	187	20044	SLC16A3,MGARP,NPR1,ATP2A3,VWA1,SNCB,ACP5,PFKL,WNT4,GAS1,KCNG1,AEBP1,ALKAL1,BMP7,ESPN,MARCKSL1,CERS1,RAB3B,KCNK12,DOK7,CDC42BPG,VEGFA,ACHE,PPP2R2C,GALK1,BNIP3,PIGZ,PRR18,AK4,NKX6-2,CRIP1,ITGB3,SH2D3C,TMEM151A,EMILIN2,NKD1,COL9A3,GPR62,PLOD2,DPYSL5,CRTAC1,MPP2,PEX5,PDGFB,TMEM158,MVD,ABCG1,ATF5,ANKRD37,ARSG,AQP5,SRM,GAS2L1,EMID1,SLC29A4,KIF5A,EML3,ADAMTS9,CCDC136,OBSL1,SCUBE1,TNFRSF11A,B3GALT4,DUSP2…
TF	Factor: ZF5; motif: GSGCGCGR; match class: 1	TF:M00716_1	1.2971453010408356e-12	11.887011373256074	14519	393	350	20044	SLC16A3,MGARP,COX4I2,NPR1,ATP2A3,SNCG,VWA1,PDE4C,SNCB,MRC2,PYGL,ACP5,PFKL,BCAM,IGF2BP1,WNT4,GIPR,GAS1,KCNG1,AEBP1,SEC14L5,ALKAL1,BMP7,ESPN,ANGPTL4,IGFBP4,MARCKSL1,CERS1,COL2A1,RAB3B,POMC,KCNK12,DOK7,CDC42BPG,CFAP77,VEGFA,DUSP26,ACHE,PPP2R2C,TCEAL6,PCK2,GALK1,ALDH1L2,GRIP2,DIRAS1,ANP32A,TF,FKBP2,BNIP3,PIGZ,PLIN2,PRR18,TPPP3,AK4,NKX6-2,EPHA10,KCNA5,TGFB3,IFITM1,CRIP1,TMEM160,CYP27A1,ITGB3,SH2D3C,DU…
TF	Factor: sp4; motif: NNGNARGRGGCGGRGCNNRR	TF:M10072	1.3225037220257542e-12	11.878603097022099	10844	393	290	20044	SLC16A3,MGARP,ATP2A3,SNCG,VWA1,PDE4C,SNCB,MRC2,PFKL,BCAM,IGF2BP1,APLNR,WNT4,GIPR,KCNG1,AEBP1,SEC14L5,BMP7,ESPN,ANGPTL4,MARCKSL1,CERS1,COL2A1,RAB3B,KCNK12,DOK7,CDC42BPG,VEGFA,ACHE,PPP2R2C,TCEAL6,CRLF2,PCK2,GALK1,ALDH1L2,GRIP2,ANP32A,FKBP2,BNIP3,PRR18,TPPP3,AK4,NKX6-2,EPHA10,IFITM1,CRIP1,TMEM160,ITGB3,SH2D3C,DUSP23,TMEM151A,RAMP3,BSPRY,EMILIN2,NKD1,COL9A3,GPR62,RHBDL1,DDIT4,RCN3,DPYSL5,CRTAC1,MPP2,…
TF	Factor: PLAG1; motif: CCCCCKWNNNGGSCCC	TF:M01973	1.361204693022529e-12	11.866076562257485	6338	393	201	20044	SLC16A3,ATP2A3,SNCG,VWA1,PDE4C,SNCB,MRC2,PFKL,BCAM,IGF2BP1,WNT4,KCNG1,AEBP1,SEC14L5,BMP7,ESPN,ANGPTL4,IGFBP4,ARMCX6,MARCKSL1,CERS1,RAB3B,POMC,DOK7,CDC42BPG,CFAP77,ACHE,PPP2R2C,TCEAL6,CRLF2,PCK2,GALK1,DIRAS1,ANP32A,FKBP2,BNIP3,PLIN2,AK4,NKX6-2,EPHA10,TGFB3,CRIP1,SH2D3C,TMEM151A,RAMP3,EMILIN2,NKD1,COL9A3,RHBDL1,PLOD2,RCN3,DPYSL5,CRTAC1,MPP2,ANPEP,PEX5,ST6GALNAC5,PDGFB,TMEM158,MVD,ABCG1,RMDN3,ACAA2,…
TF	Factor: KLF3; motif: NNNNNNGGGCGGGGCNNGN	TF:M09970	1.3916173135080924e-12	11.856480176709264	7962	393	235	20044	SLC16A3,ATP2A3,VWA1,PDE4C,PFKL,BCAM,IGF2BP1,WNT4,GIPR,AEBP1,SEC14L5,BMP7,ESPN,MARCKSL1,RAB3B,KCNK12,DOK7,CDC42BPG,VEGFA,ACHE,PPP2R2C,TCEAL6,PCK2,GALK1,ALDH1L2,ANP32A,FKBP2,BNIP3,PIGZ,PRR18,TPPP3,AK4,NKX6-2,IFITM1,CRIP1,TMEM160,SH2D3C,DUSP23,TMEM151A,RAMP3,BSPRY,EMILIN2,NKD1,COL9A3,RCN3,DPYSL5,MPP2,ANPEP,PEX5,PDGFB,TMEM158,MVD,ABCG1,RMDN3,ACAA2,ATF5,TMEM141,RGL2,ANKRD37,KLHDC8B,ARSG,AQP5,SRM,GAS2L…
TF	Factor: SP1; motif: NRGKGGGCGGGGCN; match class: 1	TF:M09765_1	1.769126884813483e-12	11.752241017628343	3444	393	133	20044	SLC16A3,PFKL,BCAM,IGF2BP1,WNT4,AEBP1,SEC14L5,BMP7,ESPN,MARCKSL1,RAB3B,CDC42BPG,ACHE,GALK1,ALDH1L2,ANP32A,FKBP2,BNIP3,PRR18,TPPP3,CRIP1,SH2D3C,DUSP23,TMEM151A,RAMP3,BSPRY,NKD1,RCN3,PEX5,TMEM158,RMDN3,ATF5,TMEM141,RGL2,AQP5,EMID1,SLC29A4,NECTIN2,CRYAB,KIF5A,EML3,KCNA6,SCUBE1,VMAC,B3GALT4,HCN2,TRIP10,ZFR2,AACS,LDLRAP1,MDGA1,SHTN1,PPP2R3B,GAS7,TMEM198,BCAN,MGST3,ADARB1,GNG7,FKBP8,MAPK12,YDJC,NRXN2,CA…
TF	Factor: Sp2; motif: GGGGCGGGG; match class: 1	TF:M10435_1	2.2464827408560494e-12	11.648496913629947	3652	393	138	20044	SNCB,MRC2,PFKL,BCAM,IGF2BP1,WNT4,AEBP1,SEC14L5,ESPN,MARCKSL1,RAB3B,KCNK12,CDC42BPG,ACHE,GALK1,ALDH1L2,FKBP2,BNIP3,PRR18,NKX6-2,IFITM1,CRIP1,TMEM160,SH2D3C,RCN3,MPP2,PEX5,TMEM158,MVD,ABCG1,RMDN3,ATF5,TMEM141,RGL2,KLHDC8B,AQP5,RPS6KL1,EMID1,SLC29A4,SLC39A7,NECTIN2,KIF5A,EML3,ADAMTS9,LDHD,KCNA6,TSSK6,SCUBE1,VMAC,HCN2,TRIP10,ZMYND19,AACS,LDLRAP1,MDGA1,PPP2R3B,GAS7,BCAN,FCHO1,MGST3,CRYM,ADARB1,GNG7,HE…
TF	Factor: E2F-2; motif: GCGCGCGCGYW	TF:M11531	4.083316529899872e-12	11.388986953199547	13659	393	336	20044	SLC16A3,MGARP,COX4I2,NPR1,ATP2A3,VWA1,PDE4C,SNCB,MRC2,PYGL,ACP5,PFKL,BCAM,IGF2BP1,WNT4,GIPR,GAS1,KCNG1,AEBP1,CLDN14,SEC14L5,ALKAL1,BMP7,ESPN,ANGPTL4,IGFBP4,MARCKSL1,CERS1,COL2A1,RAB3B,POMC,KCNK12,DOK7,CDC42BPG,CFAP77,VEGFA,DUSP26,ACHE,PPP2R2C,TCEAL6,PCK2,GALK1,ALDH1L2,DIRAS1,ANP32A,TF,BNIP3,PIGZ,PLIN2,EID2B,PRR18,TPPP3,AK4,NKX6-2,EPHA10,KCNA5,TGFB3,IFITM1,CRIP1,TMEM160,CYP27A1,ITGB3,DUSP23,TMEM15…
TF	Factor: E2F-1:Elk-1; motif: SGCGCSNNAMCGGAAGT	TF:M08205	6.526378727747929e-12	11.185327727575636	14824	393	353	20044	SLC16A3,MGARP,COX4I2,NPR1,ATP2A3,SNCG,VWA1,PDE4C,SNCB,MRC2,PYGL,ACP5,PFKL,BCAM,IGF2BP1,APLNR,WNT4,GIPR,GAS1,KCNG1,AEBP1,CLDN14,SEC14L5,ALKAL1,BMP7,ESPN,ANGPTL4,IGFBP4,ARMCX6,MARCKSL1,CERS1,COL2A1,RAB3B,POMC,KCNK12,DOK7,CDC42BPG,CFAP77,VEGFA,DUSP26,ACHE,PPP2R2C,CRLF2,PCK2,ALDH1L2,GRIP2,DIRAS1,ANP32A,TF,FKBP2,BNIP3,PIGZ,EID2B,PRR18,TPPP3,AK4,NKX6-2,EPHA10,KCNA5,TGFB3,IFITM1,CRIP1,TMEM160,ITGB3,SH2D…
TF	Factor: E2F1; motif: GSGCGGGAAN; match class: 1	TF:M12597_1	6.969561955549269e-12	11.15679451691864	10180	393	276	20044	SLC16A3,NPR1,ATP2A3,SNCG,SNCB,MRC2,PYGL,ACP5,PFKL,BCAM,IGF2BP1,WNT4,GIPR,GAS1,KCNG1,AEBP1,SEC14L5,ALKAL1,BMP7,ESPN,IGFBP4,MARCKSL1,CERS1,COL2A1,RAB3B,POMC,KCNK12,DOK7,CDC42BPG,CFAP77,VEGFA,ACHE,PCK2,GALK1,ALDH1L2,ANP32A,FKBP2,BNIP3,PIGZ,PRR18,TPPP3,AK4,NKX6-2,EPHA10,KCNA5,TGFB3,IFITM1,CRIP1,TMEM160,CYP27A1,ITGB3,DUSP23,RAMP3,BSPRY,EMILIN2,NKD1,COL9A3,GPR62,RHBDL1,PLOD2,RCN3,DPYSL5,CRTAC1,NUDC,MPP…
TF	Factor: SP1; motif: CCCCKCCCCC	TF:M02281	8.246422847434732e-12	11.083734399876729	6671	393	206	20044	SNCG,VWA1,PDE4C,SNCB,MRC2,ACP5,BCAM,IGF2BP1,GIPR,GAS1,AEBP1,SEC14L5,BMP7,ANGPTL4,IGFBP4,MARCKSL1,CERS1,COL2A1,RAB3B,DOK7,CDC42BPG,VEGFA,PPP2R2C,CRLF2,PCK2,GALK1,ALDH1L2,GRIP2,ANP32A,FKBP2,PRR18,TPPP3,NKX6-2,EPHA10,SH2D3C,TMEM151A,BSPRY,NKD1,COL9A3,RHBDL1,RCN3,DPYSL5,CRTAC1,MPP2,ANPEP,PKM,PEX5,ST6GALNAC5,ATF5,TMEM141,RGL2,ANKRD37,KLHDC8B,STEAP4,PCOLCE,ARSG,AQP5,PTX3,EMID1,SLC29A4,SLC39A7,NECTIN2,C…
TF	Factor: BTEB2; motif: RGGGNGKGGN; match class: 1	TF:M07277_1	8.338406726259655e-12	11.07891692491347	4324	393	153	20044	VWA1,MRC2,PFKL,BCAM,WNT4,AEBP1,SEC14L5,BMP7,ESPN,MARCKSL1,COL2A1,RAB3B,KCNK12,DOK7,CDC42BPG,ACHE,GALK1,ALDH1L2,ANP32A,FKBP2,BNIP3,PRR18,TPPP3,NKX6-2,IFITM1,TMEM160,SH2D3C,RAMP3,NKD1,RCN3,MPP2,PEX5,TMEM158,MVD,ABCG1,RMDN3,ATF5,TMEM141,RGL2,KLHDC8B,AQP5,RPS6KL1,EMID1,SLC29A4,SLC39A7,NECTIN2,KIF5A,EML3,ADAMTS9,LDHD,KCNA6,SCUBE1,TNFRSF11A,VMAC,B3GALT4,GNG3,HCN2,TRIP10,ZMYND19,ZFR2,AACS,LDLRAP1,MDGA1,…
TF	Factor: WT1; motif: CGCCCCCNCN; match class: 1	TF:M02036_1	8.74558915407174e-12	11.058210928581666	5489	393	180	20044	SLC16A3,COX4I2,SNCG,VWA1,MRC2,PYGL,PFKL,IGF2BP1,WNT4,GIPR,KCNG1,AEBP1,ESPN,ANGPTL4,IGFBP4,MARCKSL1,CERS1,COL2A1,KCNK12,DOK7,CDC42BPG,VEGFA,ACHE,PPP2R2C,PCK2,GALK1,ALDH1L2,GRIP2,ANP32A,FKBP2,BNIP3,PIGZ,PRR18,AK4,NKX6-2,EPHA10,IFITM1,CRIP1,TMEM160,SH2D3C,TMEM151A,RAMP3,EMILIN2,NKD1,COL9A3,DDIT4,DPYSL5,CRTAC1,MPP2,PEX5,PDGFB,TMEM158,ABCG1,TMEM141,RGL2,ARSG,AQP5,EMID1,SLC29A4,NECTIN2,KIF5A,EML3,CCDC1…
TF	Factor: TF3C-beta; motif: CCNGGAGGGCTTCCTGGAGGAG; match class: 1	TF:M04863_1	1.001098598514226e-11	10.99952314661472	8785	393	249	20044	SLC16A3,MGARP,COX4I2,NPR1,ATP2A3,SNCG,VWA1,PDE4C,SNCB,ACP5,PFKL,BCAM,IGF2BP1,APLNR,WNT4,GAS1,KCNG1,AEBP1,SEC14L5,ALKAL1,BMP7,ESPN,ANGPTL4,IGFBP4,MARCKSL1,CERS1,COL2A1,RAB3B,KCNK12,DOK7,CDC42BPG,VEGFA,ACHE,PPP2R2C,PCK2,ALDH1L2,GRIP2,DIRAS1,ANP32A,FKBP2,BNIP3,RASGEF1C,PIGZ,PLIN2,PRR18,TPPP3,AK4,NKX6-2,KCNA5,TGFB3,IFITM1,DUSP23,TMEM151A,RAMP3,NKD1,COL9A3,GPR62,RHBDL1,GJA5,DDIT4,RCN3,DPYSL5,GALNT6,NU…
TF	Factor: ZF5; motif: GGSGCGCGS; match class: 1	TF:M10438_1	1.0637934130068826e-11	10.973142703152137	15279	393	359	20044	SLC16A3,MGARP,COX4I2,NPR1,ATP2A3,SNCG,VWA1,PDE4C,SNCB,MRC2,PYGL,ACP5,PFKL,BCAM,IGF2BP1,WNT4,GIPR,GAS1,KCNG1,AEBP1,CLDN14,SEC14L5,ALKAL1,BMP7,ESPN,ANGPTL4,IGFBP4,MARCKSL1,CERS1,COL2A1,RAB3B,POMC,KCNK12,DOK7,CDC42BPG,CFAP77,VEGFA,DUSP26,ACHE,PPP2R2C,TCEAL6,PCK2,GALK1,ALDH1L2,GRIP2,DIRAS1,ANP32A,TF,FKBP2,BNIP3,PIGZ,PLIN2,EID2B,PRR18,TPPP3,AK4,NKX6-2,EPHA10,KCNA5,TGFB3,IFITM1,CRIP1,TMEM160,CYP27A1,IT…
TF	Factor: Sp2; motif: GGGGCGGGG	TF:M10435	1.2608337717085027e-11	10.899342167025985	7946	393	232	20044	SLC16A3,ATP2A3,SNCG,VWA1,PDE4C,SNCB,MRC2,PFKL,BCAM,IGF2BP1,WNT4,GIPR,KCNG1,AEBP1,SEC14L5,BMP7,ESPN,ANGPTL4,MARCKSL1,COL2A1,RAB3B,KCNK12,DOK7,CDC42BPG,ACHE,PPP2R2C,TCEAL6,PCK2,GALK1,ALDH1L2,GRIP2,ANP32A,FKBP2,BNIP3,PRR18,TPPP3,NKX6-2,EPHA10,IFITM1,CRIP1,TMEM160,SH2D3C,DUSP23,TMEM151A,RAMP3,BSPRY,NKD1,RCN3,MPP2,PEX5,ST6GALNAC5,TMEM158,MVD,ABCG1,RMDN3,ATF5,TMEM141,RGL2,ANKRD37,KLHDC8B,PCOLCE,ARSG,AQ…
TF	Factor: SP1; motif: NCCCCKCCCCC; match class: 1	TF:M07226_1	1.2958471356904862e-11	10.887446226892646	4055	393	146	20044	SNCB,MRC2,PFKL,BCAM,IGF2BP1,WNT4,AEBP1,SEC14L5,ESPN,MARCKSL1,COL2A1,RAB3B,CDC42BPG,VEGFA,CRLF2,GALK1,ALDH1L2,ANP32A,FKBP2,BNIP3,PRR18,TPPP3,EPHA10,CRIP1,SH2D3C,NKD1,RCN3,DPYSL5,MPP2,PEX5,TMEM158,RMDN3,ATF5,TMEM141,RGL2,ANKRD37,KLHDC8B,PCOLCE,AQP5,EMID1,SLC29A4,SLC39A7,NECTIN2,CRYAB,KIF5A,EML3,SCUBE1,VMAC,B3GALT4,GNG3,HCN2,TRIP10,ZMYND19,PAQR6,AACS,LDLRAP1,MDGA1,PPP2R3B,GAS7,BCAN,FCHO1,ARHGEF10,PL…
TF	Factor: Sp3; motif: GGGGCGGGGSNN	TF:M07615	1.3779313340003255e-11	10.860772423943471	7031	393	213	20044	SLC16A3,ATP2A3,SNCG,VWA1,PDE4C,SNCB,MRC2,PFKL,BCAM,IGF2BP1,WNT4,GIPR,AEBP1,SEC14L5,BMP7,ESPN,MARCKSL1,COL2A1,RAB3B,KCNK12,DOK7,CDC42BPG,ACHE,PPP2R2C,TCEAL6,PCK2,GALK1,ALDH1L2,GRIP2,ANP32A,FKBP2,BNIP3,PRR18,TPPP3,NKX6-2,IFITM1,TMEM160,SH2D3C,DUSP23,RAMP3,NKD1,RCN3,MPP2,PEX5,TMEM158,MVD,ABCG1,RMDN3,ATF5,TMEM141,RGL2,ANKRD37,KLHDC8B,PCOLCE,ARSG,AQP5,SRM,RPS6KL1,EMID1,SLC29A4,SLC39A7,NECTIN2,CRYAB,KI…
TF	Factor: E2F-1:HES-7; motif: GGCRCGTGSYNNWNGGCGCSM; match class: 1	TF:M08525_1	1.3803961702793148e-11	10.859996254269618	15662	393	364	20044	SLC16A3,MGARP,COX4I2,NPR1,ATP2A3,VWA1,PDE4C,SNCB,MRC2,PYGL,ACP5,PFKL,BCAM,IGF2BP1,WNT4,GAS1,KCNG1,AEBP1,CLDN14,SEC14L5,ALKAL1,BMP7,ESPN,ANGPTL4,IGFBP4,ARMCX6,MARCKSL1,CERS1,COL2A1,RAB3B,POMC,KCNK12,DOK7,CDC42BPG,CFAP77,VEGFA,DUSP26,ACHE,PPP2R2C,TCEAL6,PCK2,GALK1,ALDH1L2,GRIP2,DIRAS1,ANP32A,TF,FKBP2,BNIP3,RASGEF1C,PIGZ,PLIN2,EID2B,PRR18,TPPP3,AK4,NKX6-2,EPHA10,KCNA5,TGFB3,IFITM1,CRIP1,TMEM160,CYP2…
TF	Factor: KLF15; motif: NCCMCGCCCMCN; match class: 1	TF:M12158_1	1.4654654661495377e-11	10.834024411300883	6194	393	195	20044	SLC16A3,ATP2A3,SNCG,VWA1,MRC2,PYGL,ACP5,PFKL,BCAM,IGF2BP1,WNT4,GIPR,AEBP1,SEC14L5,ALKAL1,BMP7,ESPN,ANGPTL4,ARMCX6,CERS1,RAB3B,POMC,DOK7,CDC42BPG,ACHE,CRLF2,PCK2,ALDH1L2,GRIP2,ANP32A,FKBP2,BNIP3,PRR18,TPPP3,NKX6-2,EPHA10,CRIP1,TMEM160,SH2D3C,TMEM151A,RAMP3,BSPRY,EMILIN2,NKD1,COL9A3,DDIT4,MPP2,PKM,PEX5,ST6GALNAC5,TMEM158,ACAA2,TMEM141,RGL2,RXRG,PCOLCE,ARSG,AQP5,EMID1,SLC29A4,BORCS6,NECTIN2,CRYAB,KI…
TF	Factor: AP-2alpha; motif: NGCCYSNNGSN	TF:M01857	1.599769570796062e-11	10.795942568180752	9435	393	261	20044	SLC16A3,COX4I2,ATP2A3,PDE4C,MRC2,PYGL,PFKL,BCAM,WNT4,GAS1,AEBP1,SEC14L5,ALKAL1,BMP7,IGFBP4,MARCKSL1,CERS1,COL2A1,RAB3B,POMC,KCNK12,DOK7,CDC42BPG,VEGFA,ACHE,PPP2R2C,PCK2,GALK1,ALDH1L2,ANP32A,TF,FKBP2,BNIP3,PIGZ,PLIN2,EID2B,PRR18,AK4,NKX6-2,EPHA10,TGFB3,IFITM1,CRIP1,TMEM160,ITGB3,SH2D3C,TMEM151A,RAMP3,BSPRY,EMILIN2,NKD1,COL9A3,GPR62,RHBDL1,DDIT4,PLOD2,RCN3,DPYSL5,CRTAC1,NUDC,MPP2,PKM,PEX5,ST6GALNAC…
TF	Factor: PATZ; motif: GGGGNGGGGGMKGGRRNGGNRN	TF:M10026	1.80175669423402e-11	10.744303855690891	8669	393	246	20044	NPR1,ATP2A3,SNCG,VWA1,SNCB,MRC2,ACP5,PFKL,APLNR,WNT4,GIPR,KCNG1,AEBP1,SEC14L5,ALKAL1,BMP7,ESPN,ANGPTL4,IGFBP4,ARMCX6,MARCKSL1,CERS1,RAB3B,KCNK12,DOK7,CDC42BPG,VEGFA,DUSP26,ACHE,PPP2R2C,TCEAL6,CRLF2,PCK2,ALDH1L2,GRIP2,DIRAS1,ANP32A,FKBP2,BNIP3,PRR18,TPPP3,AK4,NKX6-2,KCNA5,TGFB3,IFITM1,TMEM160,ITGB3,SH2D3C,EMILIN2,NKD1,COL9A3,GPR62,RHBDL1,DPYSL5,CRTAC1,MPP2,ANPEP,PKM,PEX5,PDGFB,TMEM158,ABCG1,RMDN3,…
TF	Factor: KROX; motif: CCCGCCCCCRCCCC	TF:M00982	1.9920315058270546e-11	10.700703797087705	8073	393	234	20044	SLC16A3,COX4I2,SNCG,VWA1,PDE4C,MRC2,PYGL,ACP5,PFKL,BCAM,IGF2BP1,WNT4,GIPR,KCNG1,AEBP1,SEC14L5,BMP7,ESPN,ANGPTL4,IGFBP4,MARCKSL1,CERS1,COL2A1,RAB3B,KCNK12,DOK7,CDC42BPG,CFAP77,VEGFA,ACHE,PPP2R2C,TCEAL6,PCK2,GALK1,ALDH1L2,GRIP2,DIRAS1,ANP32A,FKBP2,BNIP3,PRR18,TPPP3,AK4,NKX6-2,EPHA10,IFITM1,TMEM160,SH2D3C,DUSP23,TMEM151A,RAMP3,BSPRY,EMILIN2,NKD1,COL9A3,DDIT4,RCN3,DPYSL5,CRTAC1,MPP2,PEX5,PDGFB,TMEM15…
TF	Factor: WT1; motif: GNGGGGGCGGGG; match class: 1	TF:M03893_1	2.143095267620207e-11	10.66895852271359	4120	393	147	20044	COX4I2,VWA1,MRC2,PYGL,PFKL,IGF2BP1,WNT4,GIPR,AEBP1,BMP7,ESPN,ANGPTL4,IGFBP4,DOK7,CDC42BPG,VEGFA,ACHE,PPP2R2C,PCK2,GALK1,ALDH1L2,FKBP2,PRR18,TPPP3,NKX6-2,EPHA10,TMEM160,SH2D3C,EMILIN2,NKD1,COL9A3,MPP2,ANPEP,PEX5,PDGFB,TMEM158,ABCG1,TMEM141,RGL2,ARSG,AQP5,GAS2L1,EMID1,SLC29A4,NECTIN2,CRYAB,KIF5A,EML3,CCDC136,KCNA6,SCUBE1,VMAC,B3GALT4,HCN2,TRIP10,ZMYND19,ZFR2,AACS,LDLRAP1,MDGA1,PPP2R3B,GAS7,P4HA2,TM…
TF	Factor: E2F4; motif: YCCCGCCNCNNSSNNSNN; match class: 1	TF:M12599_1	2.3915176924562447e-11	10.621326401868037	16076	393	369	20044	SLC16A3,MGARP,COX4I2,NPR1,ATP2A3,SNCG,VWA1,PDE4C,SNCB,MRC2,PYGL,ACP5,PFKL,BCAM,IGF2BP1,APLNR,WNT4,GIPR,GAS1,KCNG1,AEBP1,CLDN14,SEC14L5,ALKAL1,BMP7,ESPN,ANGPTL4,IGFBP4,ARMCX6,MARCKSL1,CERS1,COL2A1,RAB3B,POMC,KCNK12,DOK7,CDC42BPG,CFAP77,VEGFA,DUSP26,ACHE,PPP2R2C,TCEAL6,PCK2,GALK1,ALDH1L2,GRIP2,DIRAS1,ANP32A,TF,FKBP2,BNIP3,PIGZ,PLIN2,EID2B,PRR18,TPPP3,AK4,NKX6-2,EPHA10,KCNA5,TGFB3,IFITM1,CRIP1,TMEM1…
TF	Factor: AP-2alpha; motif: NGCCYSNNGSN; match class: 1	TF:M01857_1	2.4084797642955986e-11	10.618256998214683	4757	393	162	20044	SLC16A3,COX4I2,ATP2A3,PYGL,PFKL,BCAM,WNT4,AEBP1,ALKAL1,IGFBP4,MARCKSL1,CERS1,COL2A1,KCNK12,CDC42BPG,VEGFA,ACHE,GALK1,ALDH1L2,ANP32A,FKBP2,BNIP3,PIGZ,PLIN2,PRR18,NKX6-2,IFITM1,CRIP1,ITGB3,SH2D3C,TMEM151A,BSPRY,EMILIN2,NKD1,COL9A3,GPR62,DDIT4,DPYSL5,CRTAC1,MPP2,PEX5,PDGFB,TMEM158,MVD,ABCG1,ACAA2,ATF5,TMEM141,RGL2,KLHDC8B,ARSG,AQP5,SRM,RPS6KL1,EMID1,SLC29A4,NECTIN2,KIF5A,EML3,CCDC136,KCNA6,OBSL1,SCU…
TF	Factor: LUMAN; motif: CYCAGCYYCY	TF:M09729	2.4827497272914568e-11	10.60506705714074	10920	393	288	20044	SLC16A3,MGARP,COX4I2,ATP2A3,SNCG,VWA1,PDE4C,SNCB,PYGL,PFKL,BCAM,IGF2BP1,APLNR,WNT4,GAS1,KCNG1,AEBP1,CLDN14,SEC14L5,ALKAL1,BMP7,ESPN,IGFBP4,ARMCX6,MARCKSL1,CERS1,RAB3B,KCNK12,DOK7,CDC42BPG,VEGFA,ACHE,PPP2R2C,TCEAL6,GALK1,ALDH1L2,GRIP2,DIRAS1,ANP32A,GSN,FKBP2,PIGZ,PLIN2,EID2B,PRR18,TPPP3,AK4,KCNA5,TGFB3,IFITM1,CRIP1,CYP27A1,ITGB3,SH2D3C,DUSP23,TMEM151A,RAMP3,BSPRY,COL9A3,GPR62,RHBDL1,PLOD2,DPYSL5,C…
TF	Factor: ZNF300; motif: SWGGGGGSN; match class: 1	TF:M07486_1	2.5542733845012214e-11	10.592732621940938	7597	393	224	20044	SLC16A3,COX4I2,ATP2A3,SNCG,VWA1,SNCB,PYGL,ACP5,PFKL,BCAM,IGF2BP1,WNT4,GIPR,AEBP1,BMP7,ESPN,ANGPTL4,IGFBP4,MARCKSL1,CERS1,RAB3B,DOK7,CDC42BPG,VEGFA,ACHE,TCEAL6,PCK2,GALK1,ALDH1L2,ANP32A,FKBP2,PIGZ,AK4,NKX6-2,EPHA10,TGFB3,IFITM1,CRIP1,TMEM160,SH2D3C,RAMP3,EMILIN2,NKD1,COL9A3,GPR62,RHBDL1,DDIT4,RCN3,DPYSL5,CRTAC1,NUDC,MPP2,ANPEP,PEX5,ST6GALNAC5,PDGFB,TMEM158,MVD,ABCG1,ACAA2,TMEM141,RGL2,ANKRD37,KLHD…
TF	Factor: ZNF219; motif: SNNCAGCACCNNGGNCAGCGSC; match class: 1	TF:M13149_1	4.2151354394019656e-11	10.375188466201779	6813	393	207	20044	SLC16A3,MGARP,NPR1,ATP2A3,VWA1,SNCB,PFKL,WNT4,GAS1,KCNG1,AEBP1,SEC14L5,ALKAL1,ESPN,ANGPTL4,MARCKSL1,CERS1,COL2A1,RAB3B,KCNK12,DOK7,CDC42BPG,VEGFA,ACHE,PPP2R2C,GALK1,ALDH1L2,DIRAS1,FKBP2,BNIP3,PIGZ,PRR18,AK4,NKX6-2,EPHA10,KCNA5,TGFB3,IFITM1,CRIP1,ITGB3,SH2D3C,DUSP23,TMEM151A,EMILIN2,NKD1,COL9A3,GPR62,DDIT4,PLOD2,DPYSL5,CRTAC1,MPP2,PDGFB,TMEM158,MVD,ABCG1,ACAA2,ATF5,RGL2,ANKRD37,AQP5,GAS2L1,RPS6KL1…
TF	Factor: ZNF614; motif: NCYCWGCCYYNNN	TF:M09862	5.1204583346463033e-11	10.290691163379861	9615	393	263	20044	SLC16A3,COX4I2,ATP2A3,VWA1,PDE4C,SNCB,MRC2,ACP5,PFKL,BCAM,IGF2BP1,APLNR,WNT4,GIPR,GAS1,AEBP1,SEC14L5,BMP7,ESPN,ANGPTL4,IGFBP4,ARMCX6,MARCKSL1,COL2A1,RAB3B,KCNK12,DOK7,CDC42BPG,VEGFA,ACHE,TCEAL6,PCK2,GALK1,ALDH1L2,GRIP2,DIRAS1,GSN,TF,FKBP2,BNIP3,RASGEF1C,PRR18,TPPP3,AK4,NKX6-2,KCNA5,TGFB3,IFITM1,CRIP1,CYP27A1,ITGB3,SH2D3C,TMEM151A,RAMP3,EMILIN2,NKD1,COL9A3,GPR62,RHBDL1,DDIT4,RCN3,DPYSL5,CRTAC1,MPP…
TF	Factor: E2F-3:HES-7; motif: NNNSGCGCSNNNNNCRCGYGNN	TF:M08526	6.111295323488676e-11	10.213866728837449	17225	393	382	20044	SLC16A3,MGARP,COX4I2,NPR1,ATP2A3,SNCG,VWA1,PDE4C,SNCB,MRC2,PYGL,ACP5,PFKL,BCAM,IGF2BP1,APLNR,WNT4,GIPR,GAS1,KCNG1,AEBP1,CLDN14,SEC14L5,ALKAL1,BMP7,ESPN,ANGPTL4,IGFBP4,ARMCX6,MARCKSL1,NDST4,CERS1,COL2A1,RAB3B,POMC,KCNK12,DOK7,CDC42BPG,CFAP77,VEGFA,DUSP26,ACHE,PPP2R2C,TCEAL6,PCK2,GALK1,ALDH1L2,GRIP2,DIRAS1,ANP32A,GSN,TF,FKBP2,BNIP3,RASGEF1C,PIGZ,PLIN2,EID2B,PRR18,TPPP3,AK4,NKX6-2,EPHA10,KCNA5,TGFB3…
TF	Factor: CP2; motif: NRRRCCGGCYNRARCCGGNN	TF:M12590	6.156637164419093e-11	10.210656440388359	11316	393	294	20044	SLC16A3,MGARP,COX4I2,NPR1,ATP2A3,SNCG,SNCB,MRC2,PYGL,BCAM,IGF2BP1,APLNR,WNT4,GAS1,KCNG1,AEBP1,ALKAL1,ESPN,ANGPTL4,IGFBP4,MARCKSL1,CERS1,COL2A1,RAB3B,POMC,KCNK12,DOK7,CDC42BPG,CFAP77,VEGFA,DUSP26,ACHE,PPP2R2C,TCEAL6,PCK2,GALK1,ALDH1L2,GRIP2,DIRAS1,ANP32A,TF,FKBP2,BNIP3,PIGZ,PLIN2,PRR18,TPPP3,AK4,NKX6-2,EPHA10,KCNA5,TGFB3,CRIP1,CYP27A1,ITGB3,SH2D3C,DUSP23,TMEM151A,RAMP3,BSPRY,EMILIN2,NKD1,COL9A3,RH…
TF	Factor: sp4; motif: NNNGCYCCGCCCCCY; match class: 1	TF:M10530_1	6.235428466911663e-11	10.20513369865344	3924	393	141	20044	MRC2,PFKL,BCAM,IGF2BP1,WNT4,AEBP1,SEC14L5,BMP7,ESPN,MARCKSL1,RAB3B,GALK1,ALDH1L2,ANP32A,FKBP2,BNIP3,PRR18,TPPP3,EPHA10,SH2D3C,BSPRY,NKD1,RCN3,PEX5,TMEM158,RMDN3,ATF5,TMEM141,RGL2,AQP5,SRM,GAS2L1,EMID1,SLC29A4,NECTIN2,CRYAB,KIF5A,EML3,CCDC136,OBSL1,SCUBE1,TNFRSF11A,VMAC,B3GALT4,GNG3,HCN2,TRIP10,ZMYND19,ZFR2,AACS,LDLRAP1,PPP2R3B,GAS7,TMEM198,FCHO1,PLIN3,MGST3,CRYM,ADARB1,GNG7,HES6,FKBP8,MAPK12,YDJC…
TF	Factor: Sp1; motif: GGGGCGGGGC	TF:M07063	7.178439571161279e-11	10.14396995120135	6470	393	199	20044	SLC16A3,ATP2A3,VWA1,PDE4C,MRC2,PFKL,BCAM,IGF2BP1,WNT4,GIPR,AEBP1,SEC14L5,BMP7,ESPN,MARCKSL1,COL2A1,RAB3B,KCNK12,DOK7,CDC42BPG,ACHE,PPP2R2C,TCEAL6,PCK2,GALK1,ALDH1L2,GRIP2,ANP32A,FKBP2,BNIP3,PRR18,NKX6-2,IFITM1,TMEM160,SH2D3C,DUSP23,RAMP3,NKD1,RCN3,MPP2,PEX5,TMEM158,MVD,ABCG1,RMDN3,ATF5,TMEM141,RGL2,ANKRD37,KLHDC8B,PCOLCE,ARSG,AQP5,SRM,RPS6KL1,EMID1,SLC29A4,SLC39A7,NECTIN2,KIF5A,EML3,LDHD,CCDC136,…
TF	Factor: Osx; motif: CCNCCCCCNNN	TF:M07329	8.431326598145425e-11	10.074104087424255	7044	393	211	20044	COX4I2,VWA1,PYGL,ACP5,PFKL,BCAM,IGF2BP1,WNT4,GIPR,GAS1,KCNG1,AEBP1,SEC14L5,BMP7,ESPN,ANGPTL4,IGFBP4,MARCKSL1,CERS1,RAB3B,KCNK12,DOK7,CDC42BPG,CFAP77,ACHE,PPP2R2C,TCEAL6,PCK2,ALDH1L2,GRIP2,ANP32A,FKBP2,PIGZ,PRR18,TPPP3,AK4,NKX6-2,EPHA10,IFITM1,CRIP1,TMEM151A,EMILIN2,NKD1,COL9A3,CRTAC1,MPP2,ANPEP,PEX5,ST6GALNAC5,PDGFB,ABCG1,ATF5,TMEM141,RGL2,ANKRD37,KLHDC8B,ARSG,AQP5,SRM,GAS2L1,EMID1,SLC29A4,SLC39A…
TF	Factor: Sp2; motif: TGGGCGCGCCCA; match class: 1	TF:M06948_1	1.444070843816484e-10	9.840411500447908	6372	393	196	20044	SLC16A3,MGARP,COX4I2,NPR1,ATP2A3,VWA1,SNCB,MRC2,PYGL,PFKL,WNT4,KCNG1,AEBP1,SEC14L5,ESPN,MARCKSL1,RAB3B,DOK7,CDC42BPG,CFAP77,VEGFA,ACHE,ALDH1L2,GRIP2,ANP32A,FKBP2,PIGZ,PLIN2,NKX6-2,EPHA10,CRIP1,TMEM151A,RAMP3,BSPRY,EMILIN2,NKD1,GPR62,DDIT4,PLOD2,DPYSL5,CRTAC1,MPP2,PKM,PEX5,ST6GALNAC5,PDGFB,TMEM158,MVD,ABCG1,TMEM141,ANKRD37,KLHDC8B,STEAP4,ARSG,AQP5,PTX3,EMID1,SLC29A4,EML3,VBP1,OBSL1,SCUBE1,TNFRSF11…
TF	Factor: SP1; motif: RCCMCRCCCMC; match class: 1	TF:M03920_1	1.495746998450745e-10	9.825141859993579	3125	393	120	20044	SLC16A3,VWA1,PFKL,BCAM,IGF2BP1,WNT4,AEBP1,SEC14L5,ESPN,ANGPTL4,MARCKSL1,RAB3B,GALK1,ALDH1L2,FKBP2,BNIP3,PRR18,TPPP3,CRIP1,TMEM151A,RAMP3,NKD1,DDIT4,RCN3,PEX5,TMEM158,MVD,RMDN3,ACAA2,ATF5,TMEM141,RGL2,SLC29A4,NECTIN2,CRYAB,EML3,CCDC136,KCNA6,TSSK6,SCUBE1,VMAC,HCN2,TRIP10,ZFR2,AACS,LDLRAP1,PPP2R3B,GAS7,BCAN,FCHO1,PLIN3,MGST3,CRYM,LRFN1,GNG7,HES6,FKBP8,PLOD1,YDJC,NRXN2,JADE2,KLF16,CD99,RABEP2,GAS8,F…
TF	Factor: AP-2gamma:Elk-1; motif: NGCCKNRGGSGRCGGAAGTG; match class: 1	TF:M08441_1	1.6130130492969412e-10	9.792362119148713	13081	393	323	20044	SLC16A3,NPR1,ATP2A3,SNCG,VWA1,PDE4C,SNCB,MRC2,PYGL,ACP5,PFKL,IGF2BP1,APLNR,WNT4,GIPR,GAS1,KCNG1,AEBP1,CLDN14,SEC14L5,ALKAL1,BMP7,ESPN,IGFBP4,MARCKSL1,CERS1,COL2A1,RAB3B,POMC,KCNK12,DOK7,CDC42BPG,CFAP77,VEGFA,DUSP26,ACHE,PPP2R2C,TCEAL6,PCK2,GALK1,DIRAS1,ANP32A,FKBP2,BNIP3,PIGZ,PLIN2,EID2B,PRR18,TPPP3,AK4,NKX6-2,EPHA10,KCNA5,TGFB3,CRIP1,TMEM160,CYP27A1,ITGB3,SH2D3C,DUSP23,TMEM151A,RAMP3,EMILIN2,NKD…
TF	Factor: ZNF300; motif: SWGGGGGSN	TF:M07486	1.662786718400754e-10	9.779163453102736	13022	393	322	20044	SLC16A3,COX4I2,NPR1,ATP2A3,SNCG,VWA1,PDE4C,SNCB,MRC2,PYGL,ACP5,PFKL,BCAM,IGF2BP1,WNT4,GIPR,GAS1,KCNG1,AEBP1,SEC14L5,ALKAL1,BMP7,ESPN,ANGPTL4,IGFBP4,MARCKSL1,CERS1,COL2A1,RAB3B,KCNK12,DOK7,CDC42BPG,CFAP77,VEGFA,ACHE,TCEAL6,CRLF2,PCK2,GALK1,ALDH1L2,GRIP2,DIRAS1,ANP32A,GSN,TF,FKBP2,BNIP3,PIGZ,PLIN2,PRR18,TPPP3,AK4,NKX6-2,EPHA10,TGFB3,IFITM1,CRIP1,TMEM160,ITGB3,SH2D3C,TMEM151A,RAMP3,BSPRY,EMILIN2,NKD…
TF	Factor: ZFP14; motif: SCNNYCCNGNNSCTSCNC; match class: 1	TF:M12694_1	1.7138612534795083e-10	9.766024339523222	5252	393	171	20044	NPR1,VWA1,MRC2,PYGL,PFKL,IGF2BP1,WNT4,KCNG1,SEC14L5,ALKAL1,ESPN,ANGPTL4,IGFBP4,MARCKSL1,CERS1,COL2A1,KCNK12,DOK7,CDC42BPG,ACHE,TCEAL6,PCK2,GALK1,FKBP2,RASGEF1C,PRR18,IFITM1,CRIP1,CYP27A1,TMEM151A,RAMP3,BSPRY,COL9A3,GPR62,RHBDL1,PLOD2,DPYSL5,ANPEP,ST6GALNAC5,PDGFB,MVD,ABCG1,TMEM141,AQP5,RPS6KL1,PTX3,EMID1,SLC29A4,BORCS6,NECTIN2,CRYAB,KIF5A,EML3,CCDC136,KCNA6,OBSL1,SCUBE1,TNFRSF11A,VMAC,B3GALT4,DUS…
TF	Factor: MOVO-B; motif: GNGGGGG; match class: 1	TF:M01104_1	2.0538316805435296e-10	9.687435151394283	5843	393	184	20044	ATP2A3,PDE4C,SNCB,MRC2,PFKL,BCAM,IGF2BP1,WNT4,GAS1,KCNG1,AEBP1,BMP7,ANGPTL4,IGFBP4,MARCKSL1,CERS1,COL2A1,RAB3B,DOK7,CDC42BPG,VEGFA,ACHE,PPP2R2C,TCEAL6,GALK1,GRIP2,ANP32A,FKBP2,BNIP3,PIGZ,PLIN2,EID2B,PRR18,AK4,NKX6-2,EPHA10,IFITM1,CRIP1,TMEM160,CYP27A1,DUSP23,TMEM151A,EMILIN2,NKD1,COL9A3,RHBDL1,DDIT4,RCN3,DPYSL5,CRTAC1,ANPEP,PDGFB,TMEM158,MVD,ABCG1,RGL2,KLHDC8B,ARSG,AQP5,SRM,GAS2L1,EMID1,SLC29A4,K…
TF	Factor: LRF; motif: GGGGKYNNB	TF:M01100	2.2089454313135937e-10	9.655815012590363	7780	393	225	20044	SLC16A3,MGARP,NPR1,ATP2A3,SNCG,PDE4C,SNCB,PYGL,BCAM,IGF2BP1,APLNR,WNT4,GAS1,KCNG1,AEBP1,SEC14L5,BMP7,IGFBP4,MARCKSL1,CERS1,RAB3B,KCNK12,DOK7,CFAP77,VEGFA,ACHE,PCK2,GALK1,ALDH1L2,DIRAS1,ANP32A,TF,FKBP2,BNIP3,PIGZ,PLIN2,PRR18,NKX6-2,KCNA5,CRIP1,TMEM160,ITGB3,DUSP23,RAMP3,EMILIN2,NKD1,COL9A3,GPR62,GJA5,DDIT4,RCN3,DPYSL5,CRTAC1,NUDC,MPP2,ANPEP,PEX5,PDGFB,TMEM158,MVD,TMEM141,RGL2,KLHDC8B,ARSG,AQP5,GAS…
TF	Factor: MOVO-B; motif: GNGGGGG	TF:M01104	2.256683446962259e-10	9.646529356686209	10571	393	279	20044	SLC16A3,COX4I2,ATP2A3,SNCG,VWA1,PDE4C,SNCB,MRC2,ACP5,PFKL,BCAM,IGF2BP1,WNT4,GIPR,GAS1,KCNG1,AEBP1,BMP7,ESPN,ANGPTL4,IGFBP4,MARCKSL1,CERS1,COL2A1,RAB3B,KCNK12,DOK7,CDC42BPG,CFAP77,VEGFA,ACHE,PPP2R2C,TCEAL6,PCK2,GALK1,GRIP2,DIRAS1,ANP32A,FKBP2,BNIP3,PIGZ,PLIN2,EID2B,PRR18,TPPP3,AK4,NKX6-2,EPHA10,KCNA5,IFITM1,CRIP1,TMEM160,CYP27A1,SH2D3C,DUSP23,TMEM151A,EMILIN2,NKD1,COL9A3,RHBDL1,DDIT4,PLOD2,RCN3,DP…
TF	Factor: GKLF; motif: GCCMCRCCCNNN; match class: 1	TF:M01588_1	2.615852519570182e-10	9.58239	4076	393	143	20044	VWA1,PFKL,BCAM,WNT4,AEBP1,CLDN14,SEC14L5,ESPN,MARCKSL1,RAB3B,GALK1,ALDH1L2,GRIP2,FKBP2,BNIP3,PIGZ,PRR18,TPPP3,TMEM160,TMEM151A,RAMP3,BSPRY,NKD1,RCN3,PEX5,HK3,TMEM158,MVD,RMDN3,ACAA2,ATF5,TMEM141,RGL2,GAS2L1,SLC39A7,BORCS6,NECTIN2,KIF5A,EML3,LDHD,CCDC136,KCNA6,SCUBE1,VMAC,DDRGK1,HCN2,TRIP10,ZFR2,AACS,LDLRAP1,SHTN1,PPP2R3B,GAS7,LAMB2,FCHO1,PLIN3,MGST3,LRFN1,GNG7,FKBP8,MAPK12,PMVK,YDJC,NRXN2,TPPP,JA…
TF	Factor: ZF5; motif: GGSGCGCGS	TF:M10438	3.0103776685993613e-10	9.52138	16621	393	374	20044	SLC16A3,MGARP,COX4I2,NPR1,ATP2A3,SNCG,VWA1,PDE4C,SNCB,MRC2,PYGL,ACP5,PFKL,BCAM,IGF2BP1,WNT4,GIPR,GAS1,KCNG1,AEBP1,CLDN14,SEC14L5,ALKAL1,BMP7,ESPN,ANGPTL4,IGFBP4,ARMCX6,MARCKSL1,CERS1,COL2A1,RAB3B,POMC,KCNK12,DOK7,CDC42BPG,CFAP77,VEGFA,DUSP26,ACHE,PPP2R2C,TCEAL6,PCK2,GALK1,ALDH1L2,GRIP2,DIRAS1,ANP32A,TF,FKBP2,BNIP3,PIGZ,PLIN2,EID2B,PRR18,TPPP3,AK4,NKX6-2,EPHA10,KCNA5,TGFB3,IFITM1,CRIP1,TMEM160,CYP…
TF	Factor: ZBP89; motif: CCCCKCCCCCNN	TF:M07397	3.1025109087700313e-10	9.508286682799321	7364	393	216	20044	ATP2A3,SNCG,VWA1,PDE4C,SNCB,MRC2,ACP5,BCAM,IGF2BP1,GIPR,GAS1,AEBP1,SEC14L5,BMP7,ANGPTL4,IGFBP4,MARCKSL1,COL2A1,RAB3B,DOK7,CDC42BPG,VEGFA,PPP2R2C,CRLF2,PCK2,GALK1,ALDH1L2,GRIP2,ANP32A,FKBP2,PRR18,TPPP3,NKX6-2,EPHA10,TGFB3,SH2D3C,DUSP23,TMEM151A,BSPRY,EMILIN2,NKD1,COL9A3,RHBDL1,RCN3,DPYSL5,CRTAC1,MPP2,ANPEP,PKM,PEX5,ST6GALNAC5,ATF5,TMEM141,RGL2,ANKRD37,KLHDC8B,STEAP4,RXRG,PCOLCE,ARSG,AQP5,PTX3,EMID…
TF	Factor: CTCF; motif: NNRSYGCCMCCTGSTGGCCN	TF:M12593	3.1885492007902014e-10	9.496406877260124	8854	393	246	20044	SLC16A3,MGARP,NPR1,ATP2A3,VWA1,PDE4C,PYGL,PFKL,IGF2BP1,WNT4,GIPR,GAS1,KCNG1,SEC14L5,ALKAL1,BMP7,IGFBP4,ARMCX6,MARCKSL1,CERS1,COL2A1,RAB3B,POMC,KCNK12,DOK7,CDC42BPG,VEGFA,PPP2R2C,PCK2,GALK1,ALDH1L2,GRIP2,GSN,TF,FKBP2,PIGZ,PRR18,TPPP3,AK4,NKX6-2,EPHA10,TGFB3,IFITM1,CRIP1,ITGB3,SH2D3C,DUSP23,RAMP3,BSPRY,NKD1,COL9A3,GPR62,RHBDL1,RCN3,DPYSL5,CRTAC1,MPP2,PKM,PEX5,ST6GALNAC5,PDGFB,TMEM158,ACAA2,ATF5,TME…
TF	Factor: ZNF614; motif: NCYCWGCCYYNNN; match class: 1	TF:M09862_1	3.677135938964455e-10	9.434490314528512	4302	393	148	20044	SLC16A3,ATP2A3,VWA1,SNCB,ACP5,BCAM,IGF2BP1,APLNR,GIPR,AEBP1,BMP7,IGFBP4,MARCKSL1,COL2A1,RAB3B,KCNK12,DOK7,CDC42BPG,VEGFA,ACHE,TCEAL6,GALK1,ALDH1L2,GRIP2,FKBP2,KCNA5,TGFB3,IFITM1,CRIP1,SH2D3C,RAMP3,NKD1,COL9A3,RHBDL1,DPYSL5,MPP2,ANPEP,PKM,PEX5,PDGFB,TMEM158,MVD,ABCG1,ACAA2,TMEM141,RGL2,ARSG,AQP5,SRM,EMID1,SLC29A4,NECTIN2,KIF5A,EML3,ADAMTS9,LDHD,CCDC136,KCNA6,OBSL1,SCUBE1,B3GALT4,HCN2,PAQR6,AACS,TR…
TF	Factor: GKLF; motif: NNCCMCRCCCN	TF:M12173	3.794904328495637e-10	9.4208	10281	393	273	20044	SLC16A3,MGARP,COX4I2,ATP2A3,SNCG,VWA1,PDE4C,MRC2,PYGL,PFKL,BCAM,IGF2BP1,WNT4,GIPR,AEBP1,CLDN14,SEC14L5,BMP7,ESPN,ANGPTL4,MARCKSL1,COL2A1,RAB3B,POMC,KCNK12,CDC42BPG,CFAP77,ACHE,PPP2R2C,PCK2,GALK1,ALDH1L2,GRIP2,DIRAS1,ANP32A,FKBP2,BNIP3,PIGZ,PLIN2,PRR18,TPPP3,AK4,NKX6-2,CRIP1,TMEM160,SH2D3C,DUSP23,TMEM151A,RAMP3,BSPRY,EMILIN2,NKD1,COL9A3,DDIT4,AOC1,RCN3,CRTAC1,NUDC,PEX5,PDGFB,TMEM158,MVD,ABCG1,RMDN…
TF	Factor: KROX; motif: CCCGCCCCCRCCCC; match class: 1	TF:M00982_1	4.0960248216360597e-10	9.387637420228781	3647	393	132	20044	COX4I2,SNCG,VWA1,PFKL,IGF2BP1,WNT4,GIPR,AEBP1,BMP7,ESPN,ANGPTL4,IGFBP4,MARCKSL1,CERS1,COL2A1,RAB3B,DOK7,CDC42BPG,VEGFA,ACHE,PPP2R2C,PCK2,GALK1,GRIP2,DIRAS1,ANP32A,FKBP2,BNIP3,AK4,NKX6-2,EPHA10,IFITM1,TMEM160,RAMP3,EMILIN2,NKD1,COL9A3,DPYSL5,CRTAC1,MPP2,PEX5,PDGFB,TMEM158,ABCG1,TMEM141,RGL2,ARSG,AQP5,EMID1,SLC29A4,SLC39A7,NECTIN2,EML3,SCUBE1,HCN2,TRIP10,ZMYND19,LDLRAP1,PPP2R3B,GAS7,P4HA2,TMEM198,A…
TF	Factor: EKLF; motif: NGGGYGKGGCNNGG	TF:M09969	4.323704155257802e-10	9.364144029828491	4736	393	158	20044	SLC16A3,ATP2A3,VWA1,PDE4C,PFKL,BCAM,WNT4,GIPR,SEC14L5,BMP7,ESPN,IGFBP4,MARCKSL1,CERS1,RAB3B,CDC42BPG,ACHE,PPP2R2C,PCK2,GALK1,ALDH1L2,FKBP2,BNIP3,PRR18,TPPP3,AK4,RAMP3,BSPRY,NKD1,RCN3,PEX5,TMEM158,MVD,RMDN3,ACAA2,ATF5,TMEM141,RGL2,KLHDC8B,GAS2L1,SLC29A4,SLC39A7,BORCS6,NECTIN2,KIF5A,LDHD,CCDC136,SCUBE1,TNFRSF11A,VMAC,MBLAC1,DDRGK1,HCN2,TRIP10,ZMYND19,ZFR2,AACS,MDGA1,SHTN1,PPP2R3B,GAS7,P4HA2,BCAN,FC…
TF	Factor: AP-2; motif: SNNNCCNCAGGCN	TF:M00915	5.599980645476332e-10	9.251813473989756	9880	393	265	20044	SLC16A3,COX4I2,NPR1,ATP2A3,VWA1,PDE4C,SNCB,MRC2,PYGL,PFKL,BCAM,IGF2BP1,WNT4,GAS1,KCNG1,AEBP1,SEC14L5,ALKAL1,BMP7,ESPN,ANGPTL4,IGFBP4,MARCKSL1,CERS1,RAB3B,KCNK12,DOK7,CDC42BPG,CFAP77,VEGFA,PPP2R2C,PCK2,GALK1,ALDH1L2,GRIP2,ANP32A,TF,FKBP2,BNIP3,RASGEF1C,PIGZ,PLIN2,PRR18,TPPP3,AK4,NKX6-2,EPHA10,KCNA5,TGFB3,CRIP1,TMEM160,ITGB3,SH2D3C,DUSP23,TMEM151A,RAMP3,BSPRY,EMILIN2,NKD1,COL9A3,RHBDL1,GJA5,DDIT4,P…
TF	Factor: LRF; motif: GGGGKYNNB; match class: 1	TF:M01100_1	6.867915973155298e-10	9.163175026938353	2843	393	111	20044	SLC16A3,PDE4C,SNCB,BCAM,KCNG1,AEBP1,IGFBP4,MARCKSL1,CERS1,RAB3B,DOK7,ACHE,PCK2,GALK1,ALDH1L2,ANP32A,TF,PLIN2,PRR18,NKX6-2,CRIP1,RAMP3,EMILIN2,NKD1,COL9A3,GPR62,DPYSL5,CRTAC1,ANPEP,PEX5,PDGFB,TMEM158,RGL2,KLHDC8B,ARSG,AQP5,SLC39A7,EML3,VBP1,OBSL1,SCUBE1,MBLAC1,HCN2,TRIP10,ZFR2,TPGS1,MDGA1,LAMB2,ZHX2,P4HA2,PLIN3,GFOD2,LRFN1,HES6,CYP1A1,YDJC,DCST2,CENPB,CAMK2N2,JADE2,KEAP1,KLF16,CD99,GAS8,EMILIN1,FB…
TF	Factor: Sp2; motif: NYSGCCCCGCCCCCY; match class: 1	TF:M03567_1	7.290266576256559e-10	9.137256590957673	3756	393	134	20044	PFKL,BCAM,IGF2BP1,WNT4,AEBP1,SEC14L5,BMP7,ESPN,MARCKSL1,RAB3B,CDC42BPG,ACHE,GALK1,ALDH1L2,FKBP2,BNIP3,PRR18,TPPP3,SH2D3C,TMEM151A,RAMP3,BSPRY,RCN3,PEX5,TMEM158,MVD,RMDN3,ATF5,TMEM141,RGL2,AQP5,RPS6KL1,EMID1,SLC29A4,NECTIN2,KIF5A,EML3,KCNA6,SCUBE1,VMAC,DUSP28,HCN2,TRIP10,ZMYND19,AACS,LDLRAP1,MDGA1,PPP2R3B,GAS7,BCAN,FCHO1,PLIN3,MGST3,ADARB1,GNG7,HES6,FKBP8,CYP1A1,MAPK12,YDJC,NRXN2,TPPP,CAMK2N2,JADE…
TF	Factor: ZNF37A; motif: CCYYGGCTCCNTSCCMN	TF:M12354	7.307810303494828e-10	9.136212734611055	11203	393	289	20044	NPR1,ATP2A3,SNCG,VWA1,PDE4C,SNCB,MRC2,PYGL,ACP5,PFKL,BCAM,APLNR,WNT4,GIPR,GAS1,KCNG1,AEBP1,SEC14L5,BMP7,ESPN,IGFBP4,ARMCX6,MARCKSL1,CERS1,RAB3B,KCNK12,CDC42BPG,CFAP77,VEGFA,DUSP26,PPP2R2C,PCK2,ALDH1L2,GRIP2,ANP32A,TF,FKBP2,BNIP3,RASGEF1C,PIGZ,PLIN2,EID2B,PRR18,TPPP3,AK4,NKX6-2,EPHA10,KCNA5,TGFB3,IFITM1,CRIP1,TMEM160,CYP27A1,ITGB3,SH2D3C,DUSP23,TMEM151A,RAMP3,BSPRY,EMILIN2,NKD1,COL9A3,GPR62,RHBDL1…
TF	Factor: SP4; motif: GGCCCCGCCCCCN; match class: 1	TF:M13135_1	8.962521849717209e-10	9.047569772557052	2293	393	96	20044	PFKL,BCAM,WNT4,AEBP1,SEC14L5,ESPN,MARCKSL1,RAB3B,GALK1,ALDH1L2,FKBP2,BNIP3,PRR18,TPPP3,RAMP3,NKD1,RCN3,PEX5,TMEM158,RMDN3,ATF5,TMEM141,RGL2,SRM,NECTIN2,KIF5A,EML3,SCUBE1,VMAC,HCN2,TRIP10,ZFR2,AACS,LDLRAP1,PPP2R3B,GAS7,FCHO1,MGST3,GNG7,FKBP8,YDJC,NRXN2,JADE2,KLF16,CD99,RABEP2,GAS8,KIF1C,LRRC45,FBXO2,PFDN6,NAT14,JUND,CEP131,DDAH2,NACAD,LENG9,ESRRA,GPC2,ANXA2,SLC6A9,PIN1,PLA2G6,CCDC12,ASAP3,ROM1,ERP…
TF	Factor: Sp1; motif: GGGGCGGGGT; match class: 1	TF:M00008_1	8.980094597826199e-10	9.046719088377515	5124	393	166	20044	SLC16A3,SNCB,MRC2,PFKL,BCAM,IGF2BP1,WNT4,KCNG1,AEBP1,SEC14L5,ESPN,ANGPTL4,MARCKSL1,RAB3B,KCNK12,DOK7,VEGFA,PPP2R2C,GALK1,ALDH1L2,ANP32A,FKBP2,BNIP3,PIGZ,PRR18,TPPP3,CRIP1,DUSP23,RAMP3,NKD1,RCN3,DPYSL5,PEX5,TMEM158,MVD,ABCG1,RMDN3,ATF5,TMEM141,RGL2,ANKRD37,SRM,RPS6KL1,SLC29A4,SLC39A7,NECTIN2,KIF5A,EML3,ADAMTS9,KCNA6,OBSL1,TSSK6,SCUBE1,VMAC,B3GALT4,HCN2,TRIP10,ZMYND19,ZFR2,TPGS1,AACS,LDLRAP1,MDGA1,…
TF	Factor: GKLF; motif: NNRRGRRNGNSNNN	TF:M07040	9.180305157256214e-10	9.037142882425139	13016	393	320	20044	SLC16A3,COX4I2,NPR1,ATP2A3,SNCG,VWA1,SNCB,MRC2,PYGL,ACP5,PFKL,BCAM,IGF2BP1,APLNR,WNT4,GIPR,GAS1,KCNG1,AEBP1,SGCG,SEC14L5,ALKAL1,BMP7,ESPN,ANGPTL4,IGFBP4,ARMCX6,MARCKSL1,CERS1,COL2A1,RAB3B,POMC,KCNK12,DOK7,CDC42BPG,VEGFA,DUSP26,ACHE,PPP2R2C,TCEAL6,CRLF2,PCK2,GALK1,GRIP2,DIRAS1,ANP32A,TF,FKBP2,BNIP3,RASGEF1C,PIGZ,PLIN2,PRR18,TPPP3,AK4,NKX6-2,EPHA10,KCNA5,TGFB3,IFITM1,CRIP1,TMEM160,CYP27A1,ITGB3,DUS…
TF	Factor: ZNF609; motif: GNSNGGGNGCTGN; match class: 1	TF:M13132_1	1.0430630734140928e-9	8.981689429246071	5487	393	174	20044	SLC16A3,MGARP,NPR1,ATP2A3,VWA1,BCAM,IGF2BP1,APLNR,WNT4,AEBP1,SEC14L5,ESPN,IGFBP4,ARMCX6,MARCKSL1,CERS1,RAB3B,KCNK12,DOK7,CDC42BPG,VEGFA,DUSP26,ACHE,PPP2R2C,TCEAL6,PCK2,GALK1,ALDH1L2,DIRAS1,ANP32A,BNIP3,RASGEF1C,PIGZ,PLIN2,AK4,EPHA10,TGFB3,CRIP1,RAMP3,BSPRY,EMILIN2,COL9A3,GPR62,PLOD2,DPYSL5,CRTAC1,ANPEP,PDGFB,TMEM158,MVD,ANKRD37,RPS6KL1,PTX3,EMID1,SLC29A4,BORCS6,NECTIN2,CRYAB,KIF5A,EML3,LDHD,CCDC1…
TF	Factor: GKLF; motif: GCCMCRCCCNNN	TF:M01588	1.289500926048938e-9	8.889578341639421	9153	393	250	20044	SLC16A3,COX4I2,ATP2A3,SNCG,VWA1,PDE4C,SNCB,PFKL,BCAM,IGF2BP1,WNT4,GIPR,AEBP1,CLDN14,SEC14L5,BMP7,ESPN,IGFBP4,ARMCX6,MARCKSL1,CERS1,RAB3B,DOK7,CDC42BPG,ACHE,PPP2R2C,PCK2,GALK1,ALDH1L2,GRIP2,ANP32A,TF,FKBP2,BNIP3,PIGZ,EID2B,PRR18,TPPP3,AK4,EPHA10,TGFB3,IFITM1,CRIP1,TMEM160,SH2D3C,DUSP23,TMEM151A,RAMP3,BSPRY,NKD1,COL9A3,DDIT4,RCN3,ANPEP,PKM,PEX5,HK3,PDGFB,TMEM158,MVD,RMDN3,ACAA2,ATF5,TMEM141,RGL2,AN…
TF	Factor: Sp2; motif: GGSNNGGGGGCGGGGCCNGNGS	TF:M09658	1.3203849676450157e-9	8.879299428681307	5456	393	173	20044	SLC16A3,ATP2A3,SNCG,PDE4C,ACP5,PFKL,BCAM,WNT4,GIPR,AEBP1,BMP7,ESPN,MARCKSL1,CERS1,RAB3B,CDC42BPG,PPP2R2C,TCEAL6,PCK2,GALK1,GRIP2,ANP32A,FKBP2,BNIP3,PRR18,TPPP3,NKX6-2,SH2D3C,TMEM151A,RAMP3,BSPRY,NKD1,RCN3,MPP2,ANPEP,PEX5,TMEM158,ABCG1,RMDN3,TMEM141,RGL2,ANKRD37,ARSG,AQP5,SRM,GAS2L1,EMID1,SLC29A4,NECTIN2,KIF5A,EML3,ADAMTS9,LDHD,CCDC136,KCNA6,TSSK6,SCUBE1,TNFRSF11A,VMAC,DUSP28,HCN2,TRIP10,ZFR2,AACS…
TF	Factor: TFAP2A; motif: NGCCCYNNGGGCN	TF:M04148	1.658519566755297e-9	8.780279400428052	10275	393	271	20044	SLC16A3,NPR1,ATP2A3,VWA1,PDE4C,SNCB,MRC2,PYGL,ACP5,PFKL,BCAM,APLNR,WNT4,GIPR,GAS1,AEBP1,SEC14L5,ALKAL1,BMP7,ANGPTL4,IGFBP4,MARCKSL1,CERS1,POMC,KCNK12,DOK7,CDC42BPG,CFAP77,VEGFA,PPP2R2C,TCEAL6,PCK2,GALK1,DIRAS1,ANP32A,FKBP2,BNIP3,PIGZ,PLIN2,EID2B,PRR18,TPPP3,NKX6-2,KCNA5,IFITM1,CRIP1,TMEM160,CYP27A1,ITGB3,SH2D3C,DUSP23,TMEM151A,EMILIN2,COL9A3,GPR62,RHBDL1,DDIT4,PLOD2,RCN3,DPYSL5,CRTAC1,GALNT6,NUDC…
TF	Factor: ZIC4; motif: NNCCNCCCRYNGYGN	TF:M12227	1.757713944401858e-9	8.75505	11376	393	291	20044	SLC16A3,COX4I2,ATP2A3,SNCG,VWA1,PDE4C,SNCB,MRC2,PYGL,PFKL,BCAM,WNT4,GAS1,KCNG1,AEBP1,ALKAL1,BMP7,ESPN,ANGPTL4,IGFBP4,MARCKSL1,CERS1,COL2A1,RAB3B,POMC,KCNK12,DOK7,CDC42BPG,CFAP77,VEGFA,DUSP26,ACHE,PPP2R2C,GALK1,DIRAS1,ANP32A,FKBP2,BNIP3,RASGEF1C,PIGZ,PLIN2,EID2B,PRR18,AK4,NKX6-2,EPHA10,KCNA5,TGFB3,IFITM1,CRIP1,CYP27A1,ITGB3,SH2D3C,DUSP23,TMEM151A,RAMP3,BSPRY,EMILIN2,NKD1,COL9A3,RHBDL1,DDIT4,PLOD2,…
TF	Factor: E2F-3:HES-7; motif: NNNSGCGCSNNNNNCRCGYGNN; match class: 1	TF:M08526_1	1.8729585896331543e-9	8.727471824596266	15386	393	356	20044	SLC16A3,MGARP,COX4I2,NPR1,ATP2A3,SNCG,VWA1,PDE4C,SNCB,MRC2,PYGL,ACP5,PFKL,BCAM,IGF2BP1,APLNR,WNT4,GIPR,GAS1,KCNG1,AEBP1,CLDN14,SEC14L5,ALKAL1,BMP7,ESPN,ANGPTL4,IGFBP4,ARMCX6,MARCKSL1,CERS1,COL2A1,RAB3B,POMC,KCNK12,DOK7,CDC42BPG,CFAP77,VEGFA,DUSP26,ACHE,PPP2R2C,TCEAL6,PCK2,GALK1,ALDH1L2,GRIP2,DIRAS1,ANP32A,TF,FKBP2,BNIP3,RASGEF1C,PIGZ,PLIN2,EID2B,PRR18,TPPP3,AK4,NKX6-2,EPHA10,KCNA5,TGFB3,IFITM1,CR…
TF	Factor: Egr-1; motif: CCGCCCMCG	TF:M04797	2.1914337004728074e-9	8.659271663935126	5263	393	168	20044	SLC16A3,COX4I2,VWA1,PDE4C,MRC2,PYGL,PFKL,BCAM,WNT4,GAS1,KCNG1,SEC14L5,ESPN,ANGPTL4,IGFBP4,COL2A1,RAB3B,POMC,KCNK12,CDC42BPG,CFAP77,VEGFA,ACHE,PPP2R2C,PCK2,GRIP2,ANP32A,FKBP2,PRR18,TPPP3,AK4,EPHA10,TMEM160,DUSP23,TMEM151A,RAMP3,BSPRY,EMILIN2,NKD1,COL9A3,DPYSL5,MPP2,PEX5,PDGFB,TMEM158,ABCG1,RGL2,ARSG,AQP5,SRM,EMID1,BORCS6,KIF5A,EML3,KCNA6,TSSK6,SCUBE1,TNFRSF11A,VMAC,DUSP28,HCN2,TRIP10,ZMYND19,ZFR2,…
TF	Factor: ZNF692; motif: SYNGGSCCCASCCNC	TF:M09734	2.562267144805692e-9	8.59138	12027	393	302	20044	SLC16A3,COX4I2,NPR1,ATP2A3,SNCG,VWA1,PDE4C,SNCB,MRC2,PYGL,ACP5,PFKL,BCAM,IGF2BP1,APLNR,WNT4,GIPR,AEBP1,SEC14L5,ALKAL1,BMP7,ESPN,ANGPTL4,ARMCX6,MARCKSL1,CERS1,RAB3B,KCNK12,DOK7,CDC42BPG,CFAP77,VEGFA,DUSP26,PPP2R2C,CRLF2,PCK2,GALK1,ALDH1L2,GRIP2,DIRAS1,ANP32A,TF,FKBP2,BNIP3,RASGEF1C,PIGZ,PLIN2,PRR18,TPPP3,AK4,NKX6-2,EPHA10,TGFB3,IFITM1,CRIP1,TMEM160,SH2D3C,DUSP23,TMEM151A,RAMP3,EMILIN2,NKD1,COL9A3,…
TF	Factor: AP-2beta; motif: GCNNNGGSCNGVGGGN	TF:M01858	2.7788870553814625e-9	8.556129104255875	7651	393	219	20044	SLC16A3,COX4I2,NPR1,ATP2A3,VWA1,SNCB,MRC2,PYGL,PFKL,BCAM,IGF2BP1,APLNR,WNT4,GIPR,GAS1,AEBP1,SEC14L5,BMP7,ANGPTL4,IGFBP4,MARCKSL1,CERS1,COL2A1,KCNK12,DOK7,CDC42BPG,CFAP77,VEGFA,ACHE,PPP2R2C,PCK2,GALK1,ALDH1L2,ANP32A,FKBP2,BNIP3,RASGEF1C,PRR18,TPPP3,AK4,NKX6-2,TGFB3,CRIP1,TMEM160,RAMP3,EMILIN2,NKD1,COL9A3,GPR62,PLOD2,DPYSL5,CRTAC1,MPP2,ANPEP,PKM,ST6GALNAC5,PDGFB,TMEM158,MVD,ABCG1,ACAA2,ATF5,TMEM141…
TF	Factor: AP-2rep; motif: NGGGGCGGGGC	TF:M09967	3.076149208123961e-9	8.511992602975514	4160	393	142	20044	SLC16A3,ATP2A3,VWA1,PDE4C,PFKL,BCAM,IGF2BP1,WNT4,GIPR,AEBP1,SEC14L5,ESPN,MARCKSL1,RAB3B,CDC42BPG,PCK2,GALK1,ALDH1L2,ANP32A,FKBP2,BNIP3,PRR18,SH2D3C,NKD1,RCN3,PEX5,TMEM158,MVD,RMDN3,ATF5,TMEM141,RGL2,ANKRD37,KLHDC8B,SRM,SLC29A4,SLC39A7,NECTIN2,KIF5A,EML3,LDHD,CCDC136,SCUBE1,TNFRSF11A,VMAC,DDRGK1,HCN2,TRIP10,ZMYND19,ZFR2,AACS,LDLRAP1,SHTN1,PPP2R3B,GAS7,TMEM198,FCHO1,PLIN3,MGST3,CRYM,ART3,GNG7,HES6,…
TF	Factor: ZNF532; motif: NGGRGCTGGG	TF:M12732	3.2566920682177767e-9	8.487223303577004	9424	393	254	20044	SLC16A3,NPR1,ATP2A3,SNCG,VWA1,PDE4C,SNCB,PYGL,PFKL,BCAM,IGF2BP1,APLNR,WNT4,GAS1,AEBP1,SEC14L5,ALKAL1,BMP7,ESPN,IGFBP4,ARMCX6,MARCKSL1,CERS1,RAB3B,DOK7,CDC42BPG,VEGFA,ACHE,PPP2R2C,TCEAL6,GALK1,ALDH1L2,GRIP2,DIRAS1,ANP32A,FKBP2,PIGZ,PLIN2,TPPP3,AK4,TGFB3,IFITM1,CRIP1,CYP27A1,ITGB3,SH2D3C,DUSP23,TMEM151A,RAMP3,BSPRY,COL9A3,GPR62,RHBDL1,PLOD2,DPYSL5,CRTAC1,MPP2,PKM,PEX5,ST6GALNAC5,PDGFB,TMEM158,MVD,A…
TF	Factor: PLAG1; motif: CCCCCKWNNNGGSCCC; match class: 1	TF:M01973_1	3.2794909482099163e-9	8.484193563465379	2492	393	100	20044	SLC16A3,MRC2,BCAM,WNT4,AEBP1,SEC14L5,IGFBP4,MARCKSL1,CERS1,RAB3B,POMC,DOK7,CDC42BPG,PPP2R2C,CRLF2,PCK2,GALK1,ANP32A,FKBP2,PLIN2,NKX6-2,TMEM151A,EMILIN2,NKD1,PLOD2,CRTAC1,MPP2,PDGFB,ABCG1,TMEM141,RGL2,AQP5,SLC29A4,EML3,SCUBE1,TNFRSF11A,DUSP28,HCN2,ZMYND19,PPP2R3B,GAS7,P4HA2,TMEM198,BCAN,ARHGEF10,SEZ6,ADAMTSL4,ADARB1,LRFN1,GNG7,FKBP8,CENPB,NRXN2,CAMK2N2,JADE2,KLF16,TFEB,RABEP2,CCDC120,KIF1C,JUND,CE…
TF	Factor: ZIC4; motif: NNCCNCCCRYNGYGN; match class: 1	TF:M12227_1	3.3209734914967833e-9	8.47873	6100	393	186	20044	SLC16A3,COX4I2,ATP2A3,VWA1,PDE4C,PYGL,PFKL,BCAM,WNT4,GAS1,KCNG1,ALKAL1,ESPN,IGFBP4,MARCKSL1,CERS1,COL2A1,RAB3B,POMC,KCNK12,DOK7,CFAP77,VEGFA,ACHE,PPP2R2C,DIRAS1,ANP32A,FKBP2,BNIP3,RASGEF1C,PLIN2,PRR18,AK4,NKX6-2,EPHA10,TGFB3,IFITM1,CRIP1,ITGB3,SH2D3C,TMEM151A,RAMP3,BSPRY,EMILIN2,NKD1,RHBDL1,DPYSL5,CRTAC1,ANPEP,PEX5,TMEM158,TMEM141,RGL2,STEAP4,AQP5,SRM,RPS6KL1,SLC39A7,NECTIN2,ADAMTS9,LDHD,CCDC136,…
TF	Factor: Kaiso; motif: GCMGGGRGCRGS	TF:M03876	3.3930076582894517e-9	8.469415160116421	13970	393	334	20044	SLC16A3,COX4I2,ATP2A3,SNCG,VWA1,PDE4C,SNCB,MRC2,PYGL,ACP5,PFKL,BCAM,IGF2BP1,APLNR,WNT4,GIPR,GAS1,KCNG1,AEBP1,SEC14L5,ALKAL1,BMP7,ESPN,ANGPTL4,IGFBP4,MARCKSL1,CERS1,COL2A1,RAB3B,POMC,KCNK12,DOK7,CDC42BPG,VEGFA,DUSP26,ACHE,PPP2R2C,TCEAL6,PCK2,GALK1,ALDH1L2,GRIP2,ANP32A,TF,FKBP2,BNIP3,RASGEF1C,PIGZ,PLIN2,EID2B,PRR18,TPPP3,AK4,NKX6-2,EPHA10,TGFB3,IFITM1,CRIP1,CYP27A1,ITGB3,SH2D3C,TMEM151A,RAMP3,BSPRY…
TF	Factor: PAX5; motif: RNGCGTGACCNN; match class: 1	TF:M09817_1	4.9941447629210076e-9	8.301538873112708	6310	393	190	20044	COX4I2,NPR1,SNCG,VWA1,PDE4C,SNCB,MRC2,PYGL,PFKL,IGF2BP1,GAS1,AEBP1,SEC14L5,ALKAL1,ANGPTL4,MARCKSL1,CERS1,COL2A1,POMC,DOK7,CDC42BPG,VEGFA,ACHE,PPP2R2C,GALK1,DIRAS1,GSN,FKBP2,PIGZ,PLIN2,EID2B,TPPP3,NKX6-2,IFITM1,ITGB3,TMEM151A,RAMP3,BSPRY,EMILIN2,NKD1,COL9A3,DDIT4,RCN3,NUDC,ANPEP,PKM,PEX5,ST6GALNAC5,PDGFB,TMEM158,MVD,RMDN3,ACAA2,ATF5,TMEM141,RGL2,KLHDC8B,PCOLCE,ARSG,AQP5,GAS2L1,RPS6KL1,NECTIN2,ADAM…
TF	Factor: ZNF148; motif: NNNNNNCCNNCCCCTCCCCCACCCN	TF:M09834	5.2964137803128776e-9	8.27602	7162	393	208	20044	ATP2A3,SNCG,PDE4C,SNCB,MRC2,ACP5,BCAM,IGF2BP1,GIPR,GAS1,AEBP1,SEC14L5,BMP7,ESPN,ANGPTL4,IGFBP4,MARCKSL1,COL2A1,RAB3B,DOK7,CDC42BPG,VEGFA,PPP2R2C,CRLF2,GALK1,ALDH1L2,GRIP2,ANP32A,FKBP2,TPPP3,NKX6-2,EPHA10,SH2D3C,TMEM151A,BSPRY,EMILIN2,NKD1,COL9A3,RHBDL1,RCN3,DPYSL5,CRTAC1,MPP2,ANPEP,PKM,PEX5,ST6GALNAC5,ATF5,TMEM141,RGL2,ANKRD37,KLHDC8B,RXRG,PCOLCE,ARSG,AQP5,GAS2L1,PTX3,EMID1,SLC29A4,SLC39A7,NECTIN…
TF	Factor: TF3C-beta; motif: CCNGGAGGGCTTCCTGGAGGAG	TF:M04863	5.322747232993646e-9	8.273864157145399	13938	393	333	20044	SLC16A3,MGARP,COX4I2,NPR1,ATP2A3,SNCG,VWA1,PDE4C,SNCB,MRC2,PYGL,ACP5,PFKL,BCAM,IGF2BP1,APLNR,WNT4,GAS1,KCNG1,AEBP1,SEC14L5,ALKAL1,BMP7,ESPN,ANGPTL4,IGFBP4,MARCKSL1,CERS1,COL2A1,RAB3B,POMC,KCNK12,DOK7,CDC42BPG,VEGFA,DUSP26,ACHE,PPP2R2C,PCK2,GALK1,ALDH1L2,GRIP2,DIRAS1,ANP32A,GSN,TF,FKBP2,BNIP3,RASGEF1C,PIGZ,PLIN2,PRR18,TPPP3,AK4,NKX6-2,KCNA5,TGFB3,IFITM1,CRIP1,TMEM160,ITGB3,DUSP23,TMEM151A,RAMP3,BS…
TF	Factor: BTEB4; motif: NCCACGCCCM	TF:M12186	5.746133697749568e-9	8.240624273311115	9360	393	252	20044	SLC16A3,COX4I2,ATP2A3,SNCG,VWA1,PDE4C,SNCB,PYGL,PFKL,BCAM,IGF2BP1,WNT4,GIPR,GAS1,AEBP1,CLDN14,SEC14L5,ESPN,ANGPTL4,IGFBP4,ARMCX6,MARCKSL1,CERS1,RAB3B,POMC,KCNK12,CDC42BPG,CFAP77,ACHE,PCK2,GALK1,ALDH1L2,GRIP2,DIRAS1,ANP32A,FKBP2,BNIP3,PIGZ,PLIN2,PRR18,CRIP1,TMEM160,SH2D3C,DUSP23,TMEM151A,RAMP3,BSPRY,EMILIN2,NKD1,RHBDL1,DDIT4,RCN3,CRTAC1,NUDC,PEX5,HK3,TMEM158,MVD,ABCG1,RMDN3,ACAA2,ATF5,TMEM141,RGL2…
TF	Factor: ZNF609; motif: GNSNGGGNGCTGN	TF:M13132	6.401597326366488e-9	8.193711647348564	11356	393	289	20044	SLC16A3,MGARP,NPR1,ATP2A3,SNCG,VWA1,SNCB,MRC2,PYGL,ACP5,PFKL,BCAM,IGF2BP1,APLNR,WNT4,GAS1,KCNG1,AEBP1,SEC14L5,ALKAL1,BMP7,ESPN,ANGPTL4,IGFBP4,ARMCX6,MARCKSL1,CERS1,RAB3B,POMC,KCNK12,DOK7,CDC42BPG,CFAP77,VEGFA,DUSP26,ACHE,PPP2R2C,TCEAL6,PCK2,GALK1,ALDH1L2,GRIP2,DIRAS1,ANP32A,TF,FKBP2,BNIP3,RASGEF1C,PIGZ,PLIN2,PRR18,AK4,NKX6-2,EPHA10,TGFB3,IFITM1,CRIP1,CYP27A1,ITGB3,SH2D3C,DUSP23,TMEM151A,RAMP3,BSP…
TF	Factor: ZF5; motif: GSGCGCGR	TF:M00716	6.817252512605161e-9	8.166390619335855	16490	393	370	20044	SLC16A3,MGARP,COX4I2,NPR1,ATP2A3,SNCG,VWA1,PDE4C,SNCB,MRC2,PYGL,ACP5,PFKL,BCAM,IGF2BP1,WNT4,GIPR,GAS1,KCNG1,AEBP1,SEC14L5,ALKAL1,BMP7,ESPN,ANGPTL4,IGFBP4,ARMCX6,MARCKSL1,CERS1,COL2A1,RAB3B,POMC,KCNK12,DOK7,CDC42BPG,CFAP77,VEGFA,DUSP26,ACHE,PPP2R2C,TCEAL6,PCK2,GALK1,ALDH1L2,GRIP2,DIRAS1,ANP32A,TF,FKBP2,BNIP3,RASGEF1C,PIGZ,PLIN2,EID2B,PRR18,TPPP3,AK4,NKX6-2,EPHA10,KCNA5,TGFB3,IFITM1,CRIP1,TMEM160,C…
TF	Factor: PATZ; motif: GGGGNGGGGGMKGGRRNGGNRN; match class: 1	TF:M10026_1	6.9423183063909256e-9	8.158495477737503	5109	393	163	20044	ATP2A3,VWA1,SNCB,ACP5,PFKL,WNT4,AEBP1,BMP7,ESPN,ANGPTL4,IGFBP4,ARMCX6,MARCKSL1,CERS1,RAB3B,DOK7,CDC42BPG,VEGFA,ACHE,PPP2R2C,TCEAL6,CRLF2,PCK2,ALDH1L2,GRIP2,DIRAS1,ANP32A,AK4,NKX6-2,KCNA5,TGFB3,IFITM1,EMILIN2,NKD1,COL9A3,CRTAC1,ANPEP,PKM,PDGFB,TMEM158,ABCG1,TMEM141,RGL2,AQP5,SRM,PTX3,EMID1,SLC29A4,NECTIN2,CRYAB,ADAMTS9,OBSL1,SCUBE1,TNFRSF11A,DDRGK1,HCN2,TRIP10,ZMYND19,ZFR2,PAQR6,PPP2R3B,GAS7,LAMB2…
TF	Factor: EGR1; motif: NNMCGCCCACGCNN	TF:M12508	8.01035378202614e-9	8.096348302618786	6620	393	196	20044	SLC16A3,COX4I2,VWA1,PDE4C,MRC2,PYGL,PFKL,IGF2BP1,GIPR,AEBP1,SEC14L5,ESPN,ANGPTL4,IGFBP4,ARMCX6,CERS1,RAB3B,POMC,DOK7,CDC42BPG,CFAP77,VEGFA,ACHE,PPP2R2C,PCK2,DIRAS1,ANP32A,FKBP2,PIGZ,PRR18,AK4,NKX6-2,EPHA10,IFITM1,CRIP1,TMEM160,DUSP23,TMEM151A,RAMP3,BSPRY,EMILIN2,NKD1,COL9A3,RCN3,DPYSL5,CRTAC1,MPP2,ANPEP,PEX5,PDGFB,TMEM158,ABCG1,RMDN3,ACAA2,ATF5,TMEM141,PCOLCE,ARSG,AQP5,SRM,EMID1,SLC39A7,NECTIN2,K…
TF	Factor: E2F-3:FOXI1; motif: NGACACCGCGCCCAC	TF:M08208	8.741736103135468e-9	8.058402308196625	12874	393	315	20044	SLC16A3,MGARP,COX4I2,NPR1,ATP2A3,SNCG,VWA1,PDE4C,SNCB,MRC2,PYGL,ACP5,PFKL,BCAM,IGF2BP1,WNT4,GIPR,GAS1,AEBP1,CLDN14,SEC14L5,ALKAL1,ESPN,ANGPTL4,IGFBP4,MARCKSL1,CERS1,COL2A1,RAB3B,POMC,KCNK12,DOK7,CDC42BPG,CFAP77,VEGFA,DUSP26,ACHE,PPP2R2C,TCEAL6,PCK2,GALK1,ALDH1L2,GRIP2,DIRAS1,FKBP2,BNIP3,RASGEF1C,PIGZ,PLIN2,EID2B,NKX6-2,EPHA10,KCNA5,IFITM1,CRIP1,TMEM160,CYP27A1,ITGB3,TMEM151A,BSPRY,EMILIN2,NKD1,CO…
TF	Factor: E2F-2; motif: GCGCGCGCNCS	TF:M11529	1.0732302689115438e-8	7.969307087177998	16673	393	372	20044	SLC16A3,MGARP,COX4I2,NPR1,ATP2A3,SNCG,VWA1,PDE4C,SNCB,MRC2,PYGL,ACP5,PFKL,BCAM,IGF2BP1,APLNR,WNT4,GIPR,GAS1,KCNG1,AEBP1,SEC14L5,ALKAL1,BMP7,ESPN,ANGPTL4,IGFBP4,ARMCX6,MARCKSL1,NDST4,CERS1,COL2A1,RAB3B,POMC,KCNK12,DOK7,CDC42BPG,CFAP77,VEGFA,DUSP26,ACHE,PPP2R2C,TCEAL6,PCK2,GALK1,ALDH1L2,GRIP2,DIRAS1,ANP32A,TF,FKBP2,BNIP3,RASGEF1C,PIGZ,PLIN2,EID2B,PRR18,TPPP3,AK4,NKX6-2,EPHA10,KCNA5,TGFB3,IFITM1,CRI…
TF	Factor: WT1; motif: NGCGGGGGGGTSMMCYN	TF:M05327	1.1613850860741202e-8	7.935023755259213	5721	393	176	20044	SLC16A3,SNCG,PDE4C,SNCB,MRC2,PYGL,WNT4,KCNG1,AEBP1,BMP7,MARCKSL1,CERS1,KCNK12,DOK7,CDC42BPG,CFAP77,VEGFA,ACHE,PCK2,GALK1,DIRAS1,ANP32A,FKBP2,BNIP3,PIGZ,PRR18,NKX6-2,KCNA5,TMEM151A,NKD1,COL9A3,CRTAC1,ANPEP,PKM,PEX5,TMEM158,MVD,ACAA2,TMEM141,RGL2,ANKRD37,ARSG,AQP5,SRM,GAS2L1,RPS6KL1,SLC29A4,NECTIN2,CRYAB,ADAMTS9,CCDC136,OBSL1,SCUBE1,TNFRSF11A,B3GALT4,MBLAC1,HCN2,ZMYND19,ZFR2,TPGS1,PAQR6,AACS,MDGA1,…
TF	Factor: SP1:SP3; motif: CCSCCCCCYCC	TF:M01219	1.2195442842051872e-8	7.9138024249224035	7026	393	204	20044	SLC16A3,COX4I2,MRC2,PYGL,ACP5,PFKL,BCAM,IGF2BP1,WNT4,GIPR,AEBP1,ALKAL1,BMP7,ESPN,ANGPTL4,COL2A1,RAB3B,POMC,KCNK12,DOK7,CDC42BPG,ACHE,PPP2R2C,TCEAL6,GALK1,GRIP2,DIRAS1,ANP32A,FKBP2,BNIP3,PIGZ,PRR18,TPPP3,AK4,NKX6-2,EPHA10,IFITM1,TMEM160,SH2D3C,TMEM151A,BSPRY,EMILIN2,NKD1,COL9A3,GPR62,RHBDL1,DDIT4,RCN3,DPYSL5,CRTAC1,MPP2,PEX5,PDGFB,TMEM158,ABCG1,TMEM141,RGL2,ANKRD37,KLHDC8B,ARSG,AQP5,SRM,GAS2L1,RPS…
TF	Factor: Sp1; motif: GGGGCGGGGT	TF:M00008	1.2330897069845572e-8	7.909005327434107	10364	393	270	20044	SLC16A3,COX4I2,ATP2A3,SNCG,VWA1,PDE4C,SNCB,MRC2,PYGL,PFKL,BCAM,IGF2BP1,WNT4,GIPR,KCNG1,AEBP1,SEC14L5,ALKAL1,ESPN,ANGPTL4,MARCKSL1,RAB3B,POMC,KCNK12,DOK7,CDC42BPG,VEGFA,ACHE,PPP2R2C,PCK2,GALK1,ALDH1L2,GRIP2,DIRAS1,ANP32A,FKBP2,BNIP3,PIGZ,PLIN2,EID2B,PRR18,TPPP3,AK4,NKX6-2,EPHA10,KCNA5,TGFB3,CRIP1,TMEM160,SH2D3C,DUSP23,TMEM151A,RAMP3,BSPRY,NKD1,AOC1,RCN3,DPYSL5,MPP2,PEX5,ST6GALNAC5,TMEM158,MVD,ABCG…
TF	Factor: SP4; motif: SCCCCGCCCCS	TF:M01273	1.3748604323115669e-8	7.861741386599824	3413	393	122	20044	ATP2A3,VWA1,PDE4C,PFKL,BCAM,IGF2BP1,WNT4,GIPR,AEBP1,ESPN,MARCKSL1,RAB3B,CDC42BPG,PCK2,GALK1,ALDH1L2,ANP32A,FKBP2,BNIP3,PRR18,SH2D3C,NKD1,RCN3,PEX5,TMEM158,TMEM141,RGL2,ANKRD37,KLHDC8B,SRM,SLC39A7,NECTIN2,KIF5A,EML3,LDHD,CCDC136,SCUBE1,TNFRSF11A,VMAC,HCN2,TRIP10,ZFR2,AACS,LDLRAP1,SHTN1,PPP2R3B,GAS7,TMEM198,MGST3,CRYM,GNG7,HES6,CYP1A1,YDJC,TPPP,JADE2,PYCR1,KLF16,TFEB,CD99,RABEP2,GAS8,FBLN2,CCDC120,…
TF	Factor: ZF5; motif: NRNGNGCGCGCWN	TF:M00333	1.787808228167149e-8	7.747679068266891	15464	393	355	20044	SLC16A3,MGARP,COX4I2,NPR1,ATP2A3,SNCG,VWA1,PDE4C,SNCB,MRC2,PYGL,ACP5,PFKL,IGF2BP1,WNT4,GAS1,KCNG1,AEBP1,CLDN14,SEC14L5,ALKAL1,BMP7,ESPN,ANGPTL4,IGFBP4,ARMCX6,MARCKSL1,CERS1,COL2A1,RAB3B,POMC,KCNK12,DOK7,CDC42BPG,CFAP77,VEGFA,DUSP26,ACHE,PPP2R2C,TCEAL6,PCK2,GALK1,ALDH1L2,GRIP2,DIRAS1,ANP32A,TF,FKBP2,BNIP3,PIGZ,PLIN2,EID2B,PRR18,TPPP3,AK4,NKX6-2,EPHA10,KCNA5,IFITM1,CRIP1,TMEM160,CYP27A1,ITGB3,DUSP2…
TF	Factor: ZNF692; motif: SYNGGSCCCASCCNC; match class: 1	TF:M09734_1	2.1887574981359224e-8	7.659802353121643	6498	393	192	20044	SLC16A3,COX4I2,ATP2A3,SNCG,MRC2,PYGL,ACP5,BCAM,IGF2BP1,APLNR,WNT4,GIPR,AEBP1,BMP7,ESPN,ARMCX6,MARCKSL1,CERS1,RAB3B,KCNK12,DOK7,PPP2R2C,CRLF2,ALDH1L2,GRIP2,DIRAS1,TF,FKBP2,BNIP3,PRR18,TPPP3,NKX6-2,EPHA10,TGFB3,IFITM1,CRIP1,TMEM160,SH2D3C,TMEM151A,RAMP3,EMILIN2,COL9A3,RHBDL1,DDIT4,CRTAC1,PKM,PDGFB,ABCG1,ATF5,TMEM141,RGL2,ANKRD37,PCOLCE,ARSG,AQP5,SRM,GAS2L1,RPS6KL1,EMID1,SLC29A4,SLC39A7,BORCS6,NECTI…
TF	Factor: CP2; motif: NRRRCCGGCYNRARCCGGNN; match class: 1	TF:M12590_1	2.457533998416272e-8	7.609500465266958	6930	393	201	20044	SLC16A3,COX4I2,ATP2A3,SNCG,SNCB,MRC2,PYGL,BCAM,IGF2BP1,WNT4,KCNG1,ALKAL1,ANGPTL4,IGFBP4,MARCKSL1,CERS1,COL2A1,DOK7,CDC42BPG,CFAP77,VEGFA,ACHE,PPP2R2C,PCK2,ALDH1L2,GRIP2,DIRAS1,TF,FKBP2,BNIP3,PIGZ,PRR18,TPPP3,AK4,NKX6-2,EPHA10,CRIP1,TMEM151A,RAMP3,BSPRY,COL9A3,GJA5,PLOD2,DPYSL5,CRTAC1,GALNT6,NUDC,PKM,PEX5,TMEM158,MVD,TMEM141,ANKRD37,RXRG,ARSG,AQP5,SRM,GAS2L1,RPS6KL1,EMID1,SLC29A4,BORCS6,NECTIN2,EM…
TF	Factor: Sp1; motif: NWRGCCMCGCCCMCN	TF:M12151	2.677222771493585e-8	7.572315489700231	7031	393	203	20044	SNCG,VWA1,PDE4C,PYGL,PFKL,BCAM,IGF2BP1,GIPR,AEBP1,SEC14L5,ALKAL1,BMP7,IGFBP4,MARCKSL1,CERS1,RAB3B,DOK7,CDC42BPG,CFAP77,ACHE,TCEAL6,PCK2,GALK1,ALDH1L2,ANP32A,FKBP2,BNIP3,PIGZ,PRR18,TPPP3,CRIP1,TMEM160,ITGB3,SH2D3C,DUSP23,TMEM151A,RAMP3,BSPRY,EMILIN2,NKD1,COL9A3,DDIT4,RCN3,PKM,PEX5,TMEM158,MVD,RMDN3,ACAA2,ATF5,TMEM141,RGL2,ANKRD37,KLHDC8B,PCOLCE,SRM,GAS2L1,SLC29A4,NECTIN2,KIF5A,EML3,LDHD,CCDC136,KC…
TF	Factor: GKLF; motif: NNNRGGNGNGGSN	TF:M07289	2.7653794357603858e-8	7.558245271031503	15020	393	348	20044	SLC16A3,COX4I2,NPR1,ATP2A3,SNCG,VWA1,PDE4C,SNCB,MRC2,PYGL,ACP5,PFKL,BCAM,IGF2BP1,APLNR,WNT4,GIPR,GAS1,KCNG1,AEBP1,SEC14L5,ALKAL1,BMP7,ESPN,ANGPTL4,IGFBP4,ARMCX6,MARCKSL1,CERS1,COL2A1,RAB3B,POMC,KCNK12,DOK7,CDC42BPG,CFAP77,VEGFA,DUSP26,ACHE,PPP2R2C,TCEAL6,CRLF2,PCK2,GALK1,ALDH1L2,GRIP2,DIRAS1,ANP32A,GSN,TF,FKBP2,BNIP3,RASGEF1C,PIGZ,PLIN2,PRR18,TPPP3,AK4,NKX6-2,EPHA10,KCNA5,TGFB3,IFITM1,CRIP1,TMEM1…
TF	Factor: MAZ; motif: GGGGGAGGGGGNGRGRRRGNRG	TF:M09984	2.862508051102545e-8	7.543253283151796	9841	393	259	20044	SLC16A3,COX4I2,ATP2A3,SNCG,VWA1,PDE4C,SNCB,MRC2,ACP5,PFKL,BCAM,IGF2BP1,WNT4,GIPR,GAS1,KCNG1,AEBP1,ALKAL1,BMP7,ESPN,ANGPTL4,IGFBP4,ARMCX6,MARCKSL1,CERS1,COL2A1,RAB3B,POMC,KCNK12,DOK7,CDC42BPG,CFAP77,VEGFA,DUSP26,ACHE,PPP2R2C,TCEAL6,CRLF2,GALK1,GRIP2,ANP32A,TF,BNIP3,PLIN2,PRR18,TPPP3,AK4,NKX6-2,KCNA5,TGFB3,IFITM1,CRIP1,TMEM160,ITGB3,TMEM151A,RAMP3,EMILIN2,NKD1,COL9A3,GPR62,RHBDL1,DPYSL5,CRTAC1,MPP2…
TF	Factor: FKLF; motif: BGGGNGGVMD	TF:M01837	3.4650604908390747e-8	7.460289179347036	5608	393	172	20044	SLC16A3,COX4I2,PDE4C,SNCB,PYGL,ACP5,PFKL,IGF2BP1,GAS1,AEBP1,SEC14L5,BMP7,ESPN,IGFBP4,COL2A1,DOK7,CDC42BPG,VEGFA,ACHE,PPP2R2C,GRIP2,DIRAS1,ANP32A,BNIP3,RASGEF1C,PIGZ,PLIN2,PRR18,TPPP3,NKX6-2,EPHA10,TGFB3,IFITM1,CRIP1,CYP27A1,ITGB3,TMEM151A,BSPRY,COL9A3,GPR62,DDIT4,DPYSL5,CRTAC1,MPP2,ANPEP,PKM,PDGFB,TMEM158,MVD,ABCG1,ACAA2,RGL2,ANKRD37,ARSG,AQP5,GAS2L1,SLC29A4,NECTIN2,CRYAB,EML3,CCDC136,KCNA6,OBSL1…
TF	Factor: TR4; motif: ACCCCGS; match class: 1	TF:M04934_1	3.5546151787585804e-8	7.449207408939229	15788	393	359	20044	SLC16A3,MGARP,COX4I2,NPR1,ATP2A3,SNCG,VWA1,PDE4C,SNCB,MRC2,PYGL,ACP5,PFKL,BCAM,IGF2BP1,APLNR,WNT4,GIPR,GAS1,KCNG1,AEBP1,SEC14L5,ALKAL1,BMP7,ESPN,ANGPTL4,IGFBP4,ARMCX6,MARCKSL1,CERS1,COL2A1,RAB3B,POMC,KCNK12,DOK7,CDC42BPG,CFAP77,VEGFA,DUSP26,ACHE,TCEAL6,PCK2,ALDH1L2,GRIP2,DIRAS1,ANP32A,TF,FKBP2,BNIP3,RASGEF1C,PIGZ,PLIN2,EID2B,PRR18,TPPP3,AK4,NKX6-2,EPHA10,KCNA5,TGFB3,IFITM1,CRIP1,TMEM160,CYP27A1,I…
TF	Factor: SP1; motif: GGGGYGGGGNS; match class: 1	TF:M01303_1	3.6276138765705275e-8	7.44038	3666	393	127	20044	ATP2A3,MRC2,PFKL,BCAM,IGF2BP1,WNT4,AEBP1,SEC14L5,ESPN,MARCKSL1,RAB3B,KCNK12,CDC42BPG,ACHE,PPP2R2C,CRLF2,GALK1,ALDH1L2,GRIP2,BNIP3,PRR18,NKX6-2,CRIP1,TMEM160,SH2D3C,TMEM151A,RAMP3,CRTAC1,MPP2,ABCG1,RMDN3,TMEM141,RGL2,ARSG,SRM,RPS6KL1,EMID1,NECTIN2,CRYAB,EML3,ADAMTS9,CCDC136,KCNA6,SCUBE1,VMAC,HCN2,TRIP10,ZMYND19,LDLRAP1,MDGA1,PPP2R3B,BCAN,FCHO1,MGST3,ADARB1,GNG7,FKBP8,PHGDH,CYP1A1,YDJC,CENPB,MACROD…
TF	Factor: Sp1; motif: GGNDGGRGGCGGGG	TF:M04953	3.658567363064099e-8	7.436688944146321	8927	393	241	20044	ATP2A3,SNCG,VWA1,PDE4C,SNCB,MRC2,ACP5,BCAM,IGF2BP1,APLNR,GIPR,GAS1,AEBP1,SEC14L5,BMP7,ANGPTL4,IGFBP4,ARMCX6,MARCKSL1,CERS1,COL2A1,RAB3B,KCNK12,DOK7,CDC42BPG,VEGFA,TCEAL6,CRLF2,PCK2,GALK1,ALDH1L2,GRIP2,ANP32A,FKBP2,PRR18,TPPP3,NKX6-2,EPHA10,CRIP1,SH2D3C,TMEM151A,BSPRY,EMILIN2,NKD1,COL9A3,RHBDL1,DDIT4,RCN3,DPYSL5,CRTAC1,PKM,PEX5,ST6GALNAC5,PDGFB,TMEM141,RGL2,ANKRD37,KLHDC8B,STEAP4,RXRG,PCOLCE,ARSG,…
TF	Factor: MAZ; motif: NKGGGAGGGGRGGR	TF:M02023	4.405076886158711e-8	7.356046507015144	7353	393	209	20044	SLC16A3,COX4I2,NPR1,ATP2A3,SNCG,VWA1,SNCB,MRC2,PYGL,ACP5,PFKL,BCAM,IGF2BP1,WNT4,AEBP1,CLDN14,ESPN,ARMCX6,MARCKSL1,CERS1,COL2A1,RAB3B,POMC,DOK7,CDC42BPG,CFAP77,DUSP26,ACHE,PPP2R2C,CRLF2,GRIP2,DIRAS1,ANP32A,PIGZ,PRR18,TPPP3,AK4,NKX6-2,TGFB3,IFITM1,CRIP1,TMEM160,ITGB3,SH2D3C,RAMP3,EMILIN2,COL9A3,GPR62,RHBDL1,DPYSL5,CRTAC1,MPP2,PKM,PEX5,PDGFB,TMEM158,MVD,ABCG1,ATF5,RGL2,KLHDC8B,STEAP4,PCOLCE,AQP5,SRM…
TF	Factor: SP4; motif: NWRGCCACGCCCMCTYN	TF:M03922	4.4669502045599267e-8	7.349988888809868	6219	393	185	20044	SLC16A3,SNCG,VWA1,PDE4C,BCAM,IGF2BP1,GIPR,AEBP1,SEC14L5,BMP7,CERS1,DOK7,CDC42BPG,ACHE,PCK2,GALK1,ALDH1L2,ANP32A,FKBP2,BNIP3,PIGZ,PRR18,TPPP3,NKX6-2,CRIP1,TMEM160,ITGB3,SH2D3C,TMEM151A,RAMP3,BSPRY,EMILIN2,NKD1,COL9A3,DDIT4,RCN3,DPYSL5,PEX5,TMEM158,MVD,RMDN3,ACAA2,ATF5,TMEM141,RGL2,SRM,GAS2L1,SLC29A4,SLC39A7,NECTIN2,KIF5A,EML3,LDHD,CCDC136,KCNA6,OBSL1,SCUBE1,TNFRSF11A,VMAC,DDRGK1,HCN2,TRIP10,ZMYND1…
TF	Factor: ZNF383; motif: SSNGGGMGGNGSNGGS	TF:M12703	4.6407402582318914e-8	7.33341	9355	393	249	20044	SLC16A3,MGARP,COX4I2,ATP2A3,SNCG,VWA1,SNCB,MRC2,PYGL,PFKL,BCAM,WNT4,GIPR,GAS1,AEBP1,BMP7,ESPN,ANGPTL4,ARMCX6,MARCKSL1,COL2A1,RAB3B,KCNK12,CDC42BPG,VEGFA,ACHE,PPP2R2C,TCEAL6,CRLF2,PCK2,GALK1,ALDH1L2,DIRAS1,ANP32A,GSN,FKBP2,BNIP3,PLIN2,PRR18,TPPP3,AK4,NKX6-2,EPHA10,IFITM1,TMEM160,DUSP23,RAMP3,EMILIN2,NKD1,COL9A3,GPR62,RHBDL1,RCN3,DPYSL5,CRTAC1,MPP2,ST6GALNAC5,PDGFB,TMEM158,MVD,ABCG1,ATF5,RGL2,ANKRD…
TF	Factor: ETF; motif: CCCCGCCCCYN	TF:M07039	4.73048111184736e-8	7.3250946872548255	16764	393	372	20044	SLC16A3,MGARP,COX4I2,NPR1,ATP2A3,SNCG,VWA1,PDE4C,SNCB,MRC2,PYGL,ACP5,PFKL,BCAM,IGF2BP1,APLNR,WNT4,GIPR,GAS1,KCNG1,AEBP1,SEC14L5,ALKAL1,BMP7,ESPN,ANGPTL4,IGFBP4,ARMCX6,MARCKSL1,CERS1,COL2A1,RAB3B,POMC,KCNK12,DOK7,CDC42BPG,CFAP77,VEGFA,DUSP26,ACHE,PPP2R2C,TCEAL6,CRLF2,PCK2,GALK1,ALDH1L2,GRIP2,DIRAS1,ANP32A,TF,FKBP2,BNIP3,RASGEF1C,PIGZ,PLIN2,PRR18,TPPP3,AK4,NKX6-2,EPHA10,KCNA5,TGFB3,IFITM1,CRIP1,TME…
TF	Factor: Sp4; motif: SCCCCKCCCCCSN	TF:M07617	4.8974606065728453e-8	7.310029048629161	3723	393	128	20044	VWA1,PDE4C,BCAM,IGF2BP1,GIPR,AEBP1,MARCKSL1,RAB3B,CDC42BPG,PCK2,GALK1,ALDH1L2,ANP32A,FKBP2,PRR18,TPPP3,SH2D3C,NKD1,RCN3,DPYSL5,ANPEP,PEX5,TMEM158,ATF5,TMEM141,RGL2,ARSG,AQP5,EMID1,SLC29A4,NECTIN2,CRYAB,KIF5A,EML3,LDHD,CCDC136,KCNA6,VMAC,B3GALT4,HCN2,TRIP10,ZMYND19,ZFR2,LDLRAP1,GAS7,TMEM198,ADARB1,LRFN1,GNG7,HES6,FKBP8,PHGDH,CYP1A1,MAPK12,YDJC,NRXN2,PTMA,MACROD1,TPPP,CAMK2N2,MAG,JADE2,ETFB,PYCR1,K…
TF	Factor: Egr-1; motif: GCGGGGGCGG	TF:M01873	5.262904191921116e-8	7.278774535986658	6934	393	200	20044	SLC16A3,COX4I2,SNCG,VWA1,PDE4C,SNCB,MRC2,PYGL,ACP5,PFKL,IGF2BP1,WNT4,GIPR,GAS1,KCNG1,AEBP1,BMP7,ESPN,ANGPTL4,IGFBP4,MARCKSL1,CERS1,DOK7,CDC42BPG,CFAP77,VEGFA,ACHE,PPP2R2C,TCEAL6,PCK2,GALK1,ALDH1L2,GRIP2,DIRAS1,FKBP2,BNIP3,PIGZ,PRR18,AK4,NKX6-2,EPHA10,IFITM1,TMEM160,DUSP23,TMEM151A,RAMP3,EMILIN2,NKD1,COL9A3,DDIT4,DPYSL5,CRTAC1,MPP2,PEX5,PDGFB,TMEM158,ACAA2,ATF5,TMEM141,RGL2,ANKRD37,ARSG,AQP5,SRM,G…
TF	Factor: TFAP2A; motif: NGCCCYNNGGGCN; match class: 1	TF:M04148_1	5.453465025447131e-8	7.263327467768019	9836	393	258	20044	SLC16A3,NPR1,ATP2A3,VWA1,PDE4C,SNCB,MRC2,PYGL,ACP5,PFKL,BCAM,APLNR,WNT4,GIPR,AEBP1,SEC14L5,ALKAL1,BMP7,IGFBP4,MARCKSL1,CERS1,KCNK12,DOK7,CDC42BPG,CFAP77,VEGFA,PPP2R2C,TCEAL6,PCK2,GALK1,DIRAS1,ANP32A,BNIP3,PIGZ,EID2B,PRR18,TPPP3,NKX6-2,KCNA5,IFITM1,CRIP1,TMEM160,CYP27A1,ITGB3,SH2D3C,DUSP23,TMEM151A,EMILIN2,COL9A3,GPR62,DDIT4,PLOD2,RCN3,DPYSL5,CRTAC1,GALNT6,NUDC,ANPEP,PKM,ST6GALNAC5,PDGFB,TMEM158,A…
TF	Factor: RERE; motif: CNGCNSCNNGSRCRGSGSS	TF:M13129	6.294025447690741e-8	7.201071505501393	10538	393	271	20044	SLC16A3,NPR1,ATP2A3,VWA1,PDE4C,SNCB,ACP5,PFKL,BCAM,WNT4,GAS1,KCNG1,AEBP1,CLDN14,SEC14L5,ALKAL1,ESPN,ANGPTL4,MARCKSL1,CERS1,RAB3B,KCNK12,DOK7,CDC42BPG,CFAP77,VEGFA,ACHE,PPP2R2C,TCEAL6,GALK1,ALDH1L2,TF,FKBP2,BNIP3,PIGZ,EID2B,PRR18,AK4,NKX6-2,EPHA10,TGFB3,IFITM1,CRIP1,ITGB3,SH2D3C,TMEM151A,RAMP3,BSPRY,EMILIN2,NKD1,COL9A3,GPR62,RHBDL1,DDIT4,PLOD2,DPYSL5,CRTAC1,NUDC,MPP2,PEX5,PDGFB,TMEM158,MVD,ABCG1,A…
TF	Factor: EGR; motif: CGCCCCCGCNN	TF:M08878	6.844362665727019e-8	7.164666986338553	7724	393	216	20044	SLC16A3,COX4I2,SNCG,VWA1,PDE4C,SNCB,MRC2,PYGL,ACP5,PFKL,IGF2BP1,WNT4,GIPR,GAS1,KCNG1,AEBP1,BMP7,ESPN,ANGPTL4,IGFBP4,MARCKSL1,RAB3B,DOK7,CDC42BPG,CFAP77,VEGFA,ACHE,PPP2R2C,TCEAL6,PCK2,GALK1,ALDH1L2,GRIP2,DIRAS1,ANP32A,FKBP2,BNIP3,PRR18,AK4,NKX6-2,EPHA10,IFITM1,TMEM160,TMEM151A,RAMP3,BSPRY,EMILIN2,NKD1,COL9A3,DDIT4,DPYSL5,CRTAC1,MPP2,PEX5,PDGFB,TMEM158,ABCG1,TMEM141,RGL2,ANKRD37,ARSG,AQP5,SRM,GAS2L…
TF	Factor: Sp3; motif: GGGGCGGGGSNN; match class: 1	TF:M07615_1	7.594032406489957e-8	7.119527553900233	3017	393	110	20044	MRC2,PFKL,BCAM,IGF2BP1,WNT4,AEBP1,SEC14L5,ESPN,MARCKSL1,RAB3B,CDC42BPG,ACHE,GALK1,ALDH1L2,FKBP2,BNIP3,PRR18,NKX6-2,IFITM1,SH2D3C,RCN3,PEX5,TMEM158,ABCG1,RMDN3,TMEM141,RGL2,KLHDC8B,AQP5,RPS6KL1,EMID1,SLC29A4,NECTIN2,EML3,LDHD,SCUBE1,VMAC,HCN2,TRIP10,ZMYND19,LDLRAP1,MDGA1,PPP2R3B,GAS7,BCAN,MGST3,CRYM,ADARB1,GNG7,FKBP8,CYP1A1,YDJC,CENPB,CAMK2N2,JADE2,ETFB,KLF16,CD99,RABEP2,GAS8,CCDC120,KIF1C,LRRC45,…
TF	Factor: Sp2; motif: GYCCCGCCYCYNNNN; match class: 1	TF:M07129_1	8.638584848417271e-8	7.063557396741153	2518	393	97	20044	SLC16A3,PYGL,PFKL,BCAM,WNT4,AEBP1,SEC14L5,ESPN,RAB3B,CDC42BPG,GALK1,ALDH1L2,FKBP2,PRR18,SH2D3C,NKD1,PEX5,TMEM158,RMDN3,ATF5,TMEM141,RGL2,KLHDC8B,ARSG,AQP5,EMID1,SLC29A4,NECTIN2,KIF5A,EML3,SCUBE1,TNFRSF11A,VMAC,HCN2,TRIP10,LDLRAP1,GAS7,TMEM198,PLIN3,SEZ6,MGST3,ADARB1,GNG7,FKBP8,PTMA,TPPP,CAMK2N2,JADE2,ETFB,KLF16,CD99,RABEP2,GAS8,CCDC120,LRRC45,FBXO2,PFDN6,JUND,SLC8A2,LARP6,DDAH2,JPH3,LENG9,ESRRA,C…
TF	Factor: AP-2; motif: SNNNCCNCAGGCN; match class: 1	TF:M00915_1	9.039346444496018e-8	7.043862968397377	4691	393	150	20044	SLC16A3,ATP2A3,VWA1,PDE4C,SNCB,PYGL,PFKL,BCAM,IGF2BP1,WNT4,GAS1,AEBP1,SEC14L5,ALKAL1,BMP7,ANGPTL4,MARCKSL1,CERS1,KCNK12,DOK7,CFAP77,VEGFA,PPP2R2C,PCK2,ALDH1L2,GRIP2,BNIP3,PIGZ,PRR18,TPPP3,AK4,NKX6-2,TGFB3,CRIP1,RAMP3,BSPRY,NKD1,DDIT4,RCN3,DPYSL5,CRTAC1,PDGFB,TMEM158,MVD,TMEM141,KLHDC8B,ARSG,AQP5,SRM,RPS6KL1,PTX3,EMID1,BORCS6,NECTIN2,EML3,CCDC136,TNFRSF11A,HCN2,TRIP10,AACS,SHTN1,PPP2R3B,TMEM198,AR…
TF	Factor: RNF96; motif: BCCCGCRGCC	TF:M01199	1.0195940812730224e-7	6.9915726942678225	8748	393	236	20044	SLC16A3,MGARP,NPR1,SNCG,VWA1,SNCB,MRC2,PYGL,PFKL,BCAM,IGF2BP1,APLNR,WNT4,GAS1,AEBP1,ALKAL1,BMP7,ESPN,IGFBP4,MARCKSL1,CERS1,POMC,KCNK12,CDC42BPG,CFAP77,ACHE,PPP2R2C,TCEAL6,PCK2,GALK1,ALDH1L2,DIRAS1,ANP32A,FKBP2,BNIP3,PIGZ,EID2B,PRR18,TPPP3,AK4,NKX6-2,KCNA5,TGFB3,CRIP1,ITGB3,TMEM151A,BSPRY,EMILIN2,NKD1,COL9A3,GPR62,RHBDL1,DDIT4,DPYSL5,CRTAC1,GALNT6,MPP2,ANPEP,PKM,ST6GALNAC5,PDGFB,TMEM158,MVD,ABCG1,…
TF	Factor: E2F-4; motif: NNTTCCCGCCNN	TF:M04823	1.0371481315307799e-7	6.9841592107160615	13114	393	316	20044	SLC16A3,COX4I2,NPR1,ATP2A3,SNCG,VWA1,PDE4C,SNCB,MRC2,PYGL,ACP5,PFKL,BCAM,IGF2BP1,WNT4,GIPR,GAS1,KCNG1,AEBP1,SEC14L5,ALKAL1,BMP7,ESPN,ANGPTL4,IGFBP4,MARCKSL1,CERS1,COL2A1,RAB3B,POMC,KCNK12,DOK7,CDC42BPG,CFAP77,VEGFA,ACHE,TCEAL6,PCK2,GALK1,ALDH1L2,DIRAS1,ANP32A,GSN,TF,FKBP2,BNIP3,PIGZ,EID2B,PRR18,TPPP3,AK4,NKX6-2,EPHA10,KCNA5,TGFB3,IFITM1,CRIP1,TMEM160,CYP27A1,ITGB3,SH2D3C,DUSP23,TMEM151A,RAMP3,BSP…
TF	Factor: THAP7; motif: GNCGCCATSTTGRGNGKGGC	TF:M12728	1.0671100830378764e-7	6.971790776461325	5725	393	173	20044	ATP2A3,VWA1,SNCB,MRC2,PFKL,BCAM,IGF2BP1,WNT4,SEC14L5,ALKAL1,BMP7,ESPN,IGFBP4,CERS1,COL2A1,KCNK12,DOK7,CFAP77,DUSP26,PCK2,TF,FKBP2,PLIN2,PRR18,AK4,NKX6-2,KCNA5,CRIP1,SH2D3C,TMEM151A,RAMP3,EMILIN2,GPR62,RHBDL1,DDIT4,CRTAC1,GALNT6,ANPEP,PEX5,ABCG1,ACAA2,ATF5,ARSG,AQP5,SRM,RPS6KL1,EMID1,SLC39A7,BORCS6,NECTIN2,VBP1,CCDC136,KCNA6,OBSL1,TSSK6,VMAC,B3GALT4,DUSP28,GNG3,MBLAC1,DDRGK1,TRIP10,SEMA4D,TPGS1,AA…
TF	Factor: Sp1; motif: GGGGCGGGGC; match class: 1	TF:M07063_1	1.1044021098982164e-7	6.9568727723367605	2644	393	100	20044	MRC2,PFKL,BCAM,WNT4,AEBP1,SEC14L5,ESPN,MARCKSL1,RAB3B,CDC42BPG,ACHE,GALK1,ALDH1L2,FKBP2,BNIP3,PRR18,IFITM1,SH2D3C,RCN3,PEX5,TMEM158,RMDN3,ATF5,TMEM141,RGL2,KLHDC8B,AQP5,EMID1,SLC29A4,NECTIN2,EML3,LDHD,SCUBE1,VMAC,HCN2,TRIP10,ZMYND19,LDLRAP1,PPP2R3B,GAS7,BCAN,MGST3,GNG7,FKBP8,YDJC,CENPB,CAMK2N2,JADE2,ETFB,KLF16,CD99,RABEP2,GAS8,CCDC120,KIF1C,LRRC45,FBXO2,PFDN6,NAT14,JUND,CEP131,LARP6,DDAH2,PPP1R14…
TF	Factor: E2F1; motif: GSGCGGGAAN	TF:M12597	1.1433269830114808e-7	6.941829546849543	14407	393	337	20044	SLC16A3,COX4I2,NPR1,ATP2A3,SNCG,VWA1,PDE4C,SNCB,MRC2,PYGL,ACP5,PFKL,BCAM,IGF2BP1,WNT4,GIPR,GAS1,KCNG1,AEBP1,CLDN14,SEC14L5,ALKAL1,BMP7,ESPN,ANGPTL4,IGFBP4,MARCKSL1,CERS1,COL2A1,RAB3B,POMC,KCNK12,DOK7,CDC42BPG,CFAP77,VEGFA,ACHE,TCEAL6,PCK2,GALK1,ALDH1L2,DIRAS1,ANP32A,GSN,TF,FKBP2,BNIP3,PIGZ,PRR18,TPPP3,AK4,NKX6-2,EPHA10,KCNA5,TGFB3,IFITM1,CRIP1,TMEM160,CYP27A1,ITGB3,SH2D3C,DUSP23,TMEM151A,RAMP3,BS…
TF	Factor: CTCF; motif: NCCRSTAGGGGGCGC	TF:M08911	1.337530888352736e-7	6.873696179784303	9382	393	248	20044	SLC16A3,NPR1,ATP2A3,VWA1,SNCB,PYGL,BCAM,WNT4,KCNG1,AEBP1,SEC14L5,ALKAL1,BMP7,ESPN,IGFBP4,ARMCX6,MARCKSL1,CERS1,RAB3B,KCNK12,DOK7,CDC42BPG,ACHE,PPP2R2C,PCK2,GALK1,ALDH1L2,ANP32A,FKBP2,BNIP3,PIGZ,PRR18,NKX6-2,EPHA10,TGFB3,IFITM1,CRIP1,TMEM160,ITGB3,SH2D3C,DUSP23,TMEM151A,RAMP3,EMILIN2,NKD1,COL9A3,RHBDL1,DDIT4,DPYSL5,CRTAC1,GALNT6,MPP2,PEX5,ST6GALNAC5,PDGFB,TMEM158,ABCG1,ACAA2,ATF5,TMEM141,RGL2,ANKR…
TF	Factor: ctcf; motif: CCRSCAGGGGGCGCN	TF:M10426	1.4395866930772992e-7	6.84176	9595	393	252	20044	SLC16A3,MGARP,NPR1,ATP2A3,VWA1,SNCB,PYGL,PFKL,BCAM,WNT4,KCNG1,AEBP1,SEC14L5,ALKAL1,BMP7,ESPN,IGFBP4,ARMCX6,MARCKSL1,CERS1,RAB3B,POMC,KCNK12,DOK7,CDC42BPG,CFAP77,VEGFA,ACHE,PPP2R2C,PCK2,GALK1,ALDH1L2,GRIP2,ANP32A,FKBP2,BNIP3,PIGZ,PRR18,TPPP3,NKX6-2,EPHA10,TGFB3,CRIP1,TMEM160,ITGB3,SH2D3C,DUSP23,TMEM151A,RAMP3,BSPRY,EMILIN2,NKD1,COL9A3,GPR62,RHBDL1,DDIT4,DPYSL5,CRTAC1,MPP2,PEX5,ST6GALNAC5,PDGFB,TME…
TF	Factor: AP-2beta; motif: GCNNNGGSCNGVGGGN; match class: 1	TF:M01858_1	1.6059448960632939e-7	6.79427	3254	393	115	20044	NPR1,MRC2,PFKL,BCAM,WNT4,GAS1,AEBP1,BMP7,IGFBP4,MARCKSL1,CERS1,KCNK12,DOK7,VEGFA,ACHE,PPP2R2C,PCK2,ALDH1L2,ANP32A,FKBP2,PRR18,TPPP3,AK4,NKX6-2,TGFB3,CRIP1,NKD1,COL9A3,PLOD2,ANPEP,TMEM158,MVD,ABCG1,RGL2,AQP5,SRM,RPS6KL1,EMID1,SLC29A4,EML3,LDHD,CCDC136,OBSL1,SCUBE1,TRIP10,ZMYND19,ZFR2,TPGS1,AACS,LDLRAP1,MDGA1,ITGB4,ZHX2,TMEM198,FSTL4,ARHGEF10,SEZ6,ADAMTSL4,LRFN1,GNG7,FKBP8,MAPK12,JUN,TPPP,CAMK2N2,E…
TF	Factor: Sp1; motif: NWRGCCACGCCCMCN	TF:M12152	1.7684983106779455e-7	6.752395350700005	7548	393	211	20044	SNCG,VWA1,PDE4C,SNCB,PYGL,ACP5,PFKL,BCAM,IGF2BP1,GIPR,AEBP1,SEC14L5,BMP7,CERS1,RAB3B,DOK7,CDC42BPG,CFAP77,ACHE,PCK2,GALK1,ALDH1L2,GRIP2,ANP32A,FKBP2,BNIP3,PIGZ,PRR18,TPPP3,NKX6-2,CRIP1,TMEM160,ITGB3,SH2D3C,DUSP23,TMEM151A,RAMP3,BSPRY,EMILIN2,NKD1,COL9A3,DDIT4,RCN3,CRTAC1,PEX5,TMEM158,MVD,ABCG1,RMDN3,ACAA2,ATF5,TMEM141,RGL2,KLHDC8B,PCOLCE,SRM,GAS2L1,SLC29A4,SLC39A7,NECTIN2,CRYAB,KIF5A,EML3,LDHD,CC…
TF	Factor: E2F-1; motif: NNNNGGCGGGAARN; match class: 1	TF:M09892_1	1.8934793828598235e-7	6.722739419330564	9460	393	249	20044	SLC16A3,NPR1,ATP2A3,SNCG,VWA1,SNCB,MRC2,PYGL,ACP5,PFKL,BCAM,IGF2BP1,WNT4,GAS1,KCNG1,AEBP1,SEC14L5,ALKAL1,BMP7,ESPN,IGFBP4,MARCKSL1,CERS1,COL2A1,RAB3B,POMC,KCNK12,CDC42BPG,VEGFA,ACHE,PCK2,GALK1,ALDH1L2,ANP32A,FKBP2,BNIP3,PIGZ,PRR18,TPPP3,AK4,NKX6-2,EPHA10,KCNA5,TGFB3,IFITM1,CRIP1,TMEM160,CYP27A1,ITGB3,DUSP23,RAMP3,BSPRY,EMILIN2,NKD1,COL9A3,PLOD2,RCN3,DPYSL5,CRTAC1,NUDC,MPP2,ANPEP,PKM,PEX5,ST6GALNA…
TF	Factor: E2F-4; motif: NGGCGGGAARN	TF:M07084	1.9366898069208634e-7	6.712939933194391	11167	393	281	20044	SLC16A3,COX4I2,NPR1,ATP2A3,SNCG,VWA1,SNCB,PYGL,ACP5,PFKL,BCAM,IGF2BP1,WNT4,GAS1,KCNG1,AEBP1,SEC14L5,ALKAL1,BMP7,ESPN,ANGPTL4,IGFBP4,MARCKSL1,CERS1,COL2A1,RAB3B,POMC,KCNK12,CDC42BPG,CFAP77,VEGFA,ACHE,TCEAL6,PCK2,GALK1,ALDH1L2,ANP32A,GSN,TF,FKBP2,BNIP3,PIGZ,PRR18,TPPP3,NKX6-2,EPHA10,KCNA5,TGFB3,IFITM1,CRIP1,CYP27A1,ITGB3,SH2D3C,TMEM151A,RAMP3,BSPRY,EMILIN2,NKD1,COL9A3,RHBDL1,AOC1,PLOD2,RCN3,DPYSL5,…
TF	Factor: ZNF148; motif: NNCCCCTCCCCC	TF:M12464	2.0436736905142992e-7	6.689588445974734	7076	393	201	20044	COX4I2,VWA1,PDE4C,SNCB,MRC2,ACP5,IGF2BP1,GAS1,SEC14L5,ALKAL1,BMP7,IGFBP4,MARCKSL1,COL2A1,RAB3B,POMC,KCNK12,DOK7,CDC42BPG,VEGFA,ACHE,PPP2R2C,TCEAL6,CRLF2,ANP32A,PLIN2,TPPP3,AK4,TGFB3,IFITM1,ITGB3,DUSP23,EMILIN2,NKD1,COL9A3,GPR62,RHBDL1,DPYSL5,CRTAC1,MPP2,ANPEP,PKM,PEX5,ST6GALNAC5,PDGFB,TMEM158,MVD,ABCG1,ATF5,RGL2,ANKRD37,KLHDC8B,STEAP4,PCOLCE,AQP5,GAS2L1,PTX3,EMID1,SLC29A4,SLC39A7,NECTIN2,CRYAB,KI…
TF	Factor: AP-2rep; motif: NGGGGCGGGGC; match class: 1	TF:M09967_1	2.3854568324318436e-7	6.622428438089031	1438	393	66	20044	PFKL,BCAM,WNT4,AEBP1,SEC14L5,ESPN,MARCKSL1,RAB3B,GALK1,ALDH1L2,FKBP2,BNIP3,PRR18,RCN3,PEX5,TMEM158,RMDN3,ATF5,TMEM141,RGL2,NECTIN2,EML3,SCUBE1,VMAC,HCN2,TRIP10,LDLRAP1,PPP2R3B,GAS7,GNG7,YDJC,JADE2,KLF16,CD99,RABEP2,GAS8,LRRC45,FBXO2,PFDN6,JUND,DDAH2,LENG9,ESRRA,GPC2,ANXA2,SLC6A9,CCDC12,ASAP3,ROM1,EIF4E3,IGSF8,ZBTB22,STUB1,HDAC11,ACSF2,WIPI1,SVIP,FLNB,RRBP1,WDR46,PPFIA3,SETD3,DVL1,KLC4,ANKRD9,ARRD…
TF	Factor: KLF15; motif: RCCMCRCCCMCN	TF:M12160	2.437421502220085e-7	6.613069361968548	13060	393	314	20044	SLC16A3,ATP2A3,SNCG,VWA1,PDE4C,SNCB,MRC2,PYGL,ACP5,PFKL,BCAM,IGF2BP1,WNT4,GIPR,GAS1,KCNG1,AEBP1,CLDN14,SEC14L5,ALKAL1,BMP7,ESPN,ANGPTL4,IGFBP4,ARMCX6,MARCKSL1,CERS1,COL2A1,RAB3B,POMC,KCNK12,DOK7,CDC42BPG,CFAP77,VEGFA,ACHE,PPP2R2C,TCEAL6,CRLF2,PCK2,GALK1,ALDH1L2,GRIP2,DIRAS1,ANP32A,FKBP2,BNIP3,PIGZ,PLIN2,PRR18,TPPP3,AK4,NKX6-2,EPHA10,KCNA5,CRIP1,TMEM160,CYP27A1,SH2D3C,DUSP23,TMEM151A,RAMP3,BSPRY,E…
TF	Factor: Pax-4; motif: NNNNNYCACCCB; match class: 1	TF:M00378_1	2.7923536628668114e-7	6.5540295774154735	15050	393	346	20044	SLC16A3,COX4I2,NPR1,ATP2A3,SNCG,VWA1,PDE4C,SNCB,MRC2,PYGL,ACP5,PFKL,BCAM,IGF2BP1,APLNR,WNT4,GIPR,GAS1,KCNG1,AEBP1,CLDN14,SEC14L5,ALKAL1,BMP7,ESPN,ANGPTL4,IGFBP4,ARMCX6,MARCKSL1,CERS1,COL2A1,RAB3B,POMC,KCNK12,DOK7,CDC42BPG,CFAP77,VEGFA,ACHE,PPP2R2C,TCEAL6,CRLF2,PCK2,GALK1,ALDH1L2,GRIP2,DIRAS1,ANP32A,GSN,FKBP2,BNIP3,RASGEF1C,PIGZ,PLIN2,PRR18,TPPP3,AK4,NKX6-2,EPHA10,KCNA5,TGFB3,IFITM1,CRIP1,TMEM160,…
TF	Factor: ZNF219; motif: SNNCAGCACCNNGGNCAGCGSC	TF:M13149	2.8417523803848873e-7	6.546413767547756	11695	393	290	20044	SLC16A3,MGARP,NPR1,ATP2A3,SNCG,VWA1,PDE4C,SNCB,PFKL,BCAM,WNT4,GAS1,KCNG1,AEBP1,CLDN14,SEC14L5,ALKAL1,BMP7,ESPN,ANGPTL4,IGFBP4,ARMCX6,MARCKSL1,CERS1,COL2A1,RAB3B,POMC,KCNK12,DOK7,CDC42BPG,CFAP77,VEGFA,DUSP26,ACHE,PPP2R2C,TCEAL6,GALK1,ALDH1L2,DIRAS1,TF,FKBP2,BNIP3,RASGEF1C,PIGZ,EID2B,PRR18,AK4,NKX6-2,EPHA10,KCNA5,TGFB3,IFITM1,CRIP1,CYP27A1,ITGB3,SH2D3C,DUSP23,TMEM151A,RAMP3,BSPRY,EMILIN2,NKD1,COL9A…
TF	Factor: ZNF37A; motif: CCYYGGCTCCNTSCCMN; match class: 1	TF:M12354_1	2.87170803762506e-7	6.5418597162729855	5790	393	173	20044	ATP2A3,PDE4C,SNCB,MRC2,PYGL,PFKL,BCAM,APLNR,WNT4,GIPR,GAS1,AEBP1,BMP7,ESPN,IGFBP4,MARCKSL1,CERS1,RAB3B,KCNK12,CDC42BPG,VEGFA,PPP2R2C,PCK2,GRIP2,FKBP2,RASGEF1C,PIGZ,PLIN2,EID2B,TPPP3,KCNA5,CRIP1,SH2D3C,TMEM151A,RAMP3,BSPRY,EMILIN2,NKD1,GPR62,DPYSL5,CRTAC1,MPP2,ANPEP,PKM,PEX5,PDGFB,MVD,ATF5,TMEM141,RGL2,AQP5,SRM,GAS2L1,SLC29A4,SLC39A7,BORCS6,NECTIN2,EML3,ADAMTS9,VBP1,CCDC136,OBSL1,TSSK6,SCUBE1,MBLA…
TF	Factor: Egr-1; motif: GCGGGGGCGG; match class: 1	TF:M07354_1	3.4122803806393126e-7	6.466955290880354	3787	393	127	20044	COX4I2,SNCG,VWA1,MRC2,PYGL,PFKL,IGF2BP1,WNT4,GIPR,AEBP1,ESPN,ANGPTL4,IGFBP4,MARCKSL1,DOK7,CDC42BPG,VEGFA,ACHE,PPP2R2C,PCK2,GRIP2,ANP32A,FKBP2,AK4,NKX6-2,IFITM1,TMEM160,TMEM151A,RAMP3,NKD1,COL9A3,DPYSL5,CRTAC1,MPP2,PEX5,PDGFB,TMEM158,ABCG1,TMEM141,RGL2,ARSG,AQP5,SRM,EMID1,NECTIN2,EML3,CCDC136,SCUBE1,HCN2,ZMYND19,LDLRAP1,PPP2R3B,GAS7,ZHX2,P4HA2,TMEM198,ARHGEF10,MGST3,ADARB1,LRFN1,GNG7,HES6,FKBP8,PL…
TF	Factor: SP1; motif: RCCMCRCCCMC	TF:M03920	3.486437751295368e-7	6.457618084513349	7500	393	209	20044	SLC16A3,ATP2A3,SNCG,VWA1,PDE4C,SNCB,PFKL,BCAM,IGF2BP1,WNT4,GIPR,AEBP1,CLDN14,SEC14L5,BMP7,ESPN,ANGPTL4,IGFBP4,MARCKSL1,CERS1,RAB3B,KCNK12,CDC42BPG,ACHE,TCEAL6,CRLF2,PCK2,GALK1,ALDH1L2,ANP32A,FKBP2,BNIP3,PRR18,TPPP3,EPHA10,CRIP1,TMEM160,SH2D3C,DUSP23,TMEM151A,RAMP3,BSPRY,EMILIN2,NKD1,DDIT4,RCN3,PEX5,TMEM158,MVD,ABCG1,RMDN3,ACAA2,ATF5,TMEM141,RGL2,ANKRD37,KLHDC8B,RXRG,SRM,EMID1,SLC29A4,SLC39A7,NECT…
TF	Factor: MED8; motif: CYYNSCYYCCTSCNCC; match class: 1	TF:M13128_1	3.4920698075899567e-7	6.4569170831943925	8039	393	220	20044	SLC16A3,COX4I2,ATP2A3,SNCG,PDE4C,MRC2,ACP5,PFKL,BCAM,IGF2BP1,APLNR,WNT4,GIPR,GAS1,AEBP1,BMP7,ESPN,IGFBP4,ARMCX6,COL2A1,RAB3B,KCNK12,DOK7,CDC42BPG,VEGFA,PPP2R2C,TCEAL6,CRLF2,PCK2,GRIP2,DIRAS1,ANP32A,TF,BNIP3,PLIN2,TPPP3,AK4,NKX6-2,KCNA5,TGFB3,IFITM1,CRIP1,TMEM160,SH2D3C,TMEM151A,RAMP3,NKD1,GPR62,RHBDL1,AOC1,MPP2,ANPEP,PEX5,PDGFB,ACAA2,ATF5,TMEM141,RGL2,ANKRD37,KLHDC8B,PCOLCE,AQP5,GAS2L1,EMID1,SLC2…
TF	Factor: MED8; motif: CYYNSCYYCCTSCNCC	TF:M13128	4.112139093618616e-7	6.385932203699217	13100	393	314	20044	SLC16A3,COX4I2,NPR1,ATP2A3,SNCG,PDE4C,MRC2,PYGL,ACP5,PFKL,BCAM,IGF2BP1,APLNR,WNT4,GIPR,GAS1,KCNG1,AEBP1,ALKAL1,BMP7,ESPN,IGFBP4,ARMCX6,MARCKSL1,COL2A1,RAB3B,POMC,KCNK12,DOK7,CDC42BPG,CFAP77,VEGFA,DUSP26,ACHE,PPP2R2C,TCEAL6,CRLF2,PCK2,GRIP2,DIRAS1,ANP32A,GSN,TF,FKBP2,BNIP3,PIGZ,PLIN2,EID2B,TPPP3,AK4,NKX6-2,EPHA10,KCNA5,TGFB3,IFITM1,CRIP1,TMEM160,CYP27A1,ITGB3,SH2D3C,DUSP23,TMEM151A,RAMP3,BSPRY,NKD…
TF	Factor: AP-2; motif: GSCCSCRGGCNRNRNN	TF:M00800	4.1520827338743955e-7	6.38173	9365	393	246	20044	SLC16A3,ATP2A3,PYGL,PFKL,BCAM,WNT4,GAS1,KCNG1,CLDN14,SEC14L5,ALKAL1,BMP7,ESPN,ANGPTL4,IGFBP4,MARCKSL1,CERS1,POMC,KCNK12,DOK7,CFAP77,VEGFA,DUSP26,ACHE,PPP2R2C,PCK2,GALK1,ALDH1L2,TF,FKBP2,BNIP3,RASGEF1C,PIGZ,PLIN2,PRR18,AK4,NKX6-2,TGFB3,IFITM1,CRIP1,TMEM160,ITGB3,SH2D3C,DUSP23,RAMP3,BSPRY,EMILIN2,NKD1,COL9A3,GPR62,RHBDL1,DDIT4,PLOD2,DPYSL5,CRTAC1,ANPEP,PKM,ST6GALNAC5,PDGFB,TMEM158,ABCG1,ACAA2,ATF5,…
TF	Factor: KLF; motif: GGGNGGGG	TF:M07461	4.5505823093280465e-7	6.341933025860111	9013	393	239	20044	SLC16A3,COX4I2,ATP2A3,SNCG,VWA1,SNCB,ACP5,PFKL,BCAM,IGF2BP1,APLNR,KCNG1,AEBP1,SEC14L5,ESPN,ANGPTL4,ARMCX6,MARCKSL1,CERS1,RAB3B,DOK7,CFAP77,PPP2R2C,TCEAL6,CRLF2,GALK1,ALDH1L2,GRIP2,TF,FKBP2,BNIP3,PLIN2,EPHA10,TGFB3,IFITM1,CRIP1,TMEM160,CYP27A1,SH2D3C,TMEM151A,RAMP3,EMILIN2,COL9A3,GPR62,RHBDL1,DDIT4,RCN3,CRTAC1,NUDC,MPP2,ANPEP,PKM,PEX5,HK3,PDGFB,MVD,ABCG1,ATF5,TMEM141,RGL2,ANKRD37,KLHDC8B,RXRG,PCOL…
TF	Factor: TCF-1; motif: ACATCGRGRCGCTGW	TF:M11603	4.831967736939074e-7	6.315875974162609	16683	393	369	20044	SLC16A3,MGARP,COX4I2,NPR1,ATP2A3,SNCG,VWA1,PDE4C,SNCB,MRC2,PYGL,ACP5,PFKL,IGF2BP1,APLNR,WNT4,GIPR,GAS1,KCNG1,AEBP1,CLDN14,SEC14L5,ALKAL1,BMP7,ESPN,ANGPTL4,IGFBP4,MARCKSL1,CERS1,COL2A1,RAB3B,POMC,KCNK12,DOK7,CDC42BPG,CFAP77,VEGFA,DUSP26,ACHE,PPP2R2C,TCEAL6,CRLF2,PCK2,GALK1,ALDH1L2,GRIP2,DIRAS1,ANP32A,TF,FKBP2,BNIP3,RASGEF1C,PIGZ,PLIN2,EID2B,PRR18,TPPP3,AK4,NKX6-2,EPHA10,KCNA5,TGFB3,IFITM1,CRIP1,TM…
TF	Factor: E2F-1:HES-7; motif: GGCRCGTGSYNNWNGGCGCSM	TF:M08525	5.783848073113027e-7	6.237783123368303	17480	393	379	20044	SLC16A3,MGARP,COX4I2,NPR1,ATP2A3,SNCG,VWA1,PDE4C,SNCB,MRC2,PYGL,ACP5,PFKL,BCAM,IGF2BP1,APLNR,WNT4,GIPR,GAS1,KCNG1,AEBP1,CLDN14,SEC14L5,ALKAL1,BMP7,ESPN,ANGPTL4,IGFBP4,ARMCX6,MARCKSL1,CERS1,COL2A1,RAB3B,POMC,KCNK12,DOK7,CDC42BPG,CFAP77,VEGFA,DUSP26,ACHE,PPP2R2C,TCEAL6,PCK2,GALK1,ALDH1L2,GRIP2,DIRAS1,ANP32A,TF,FKBP2,BNIP3,RASGEF1C,PIGZ,PLIN2,EID2B,PRR18,TPPP3,AK4,NKX6-2,EPHA10,KCNA5,TGFB3,IFITM1,CR…
TF	Factor: E2F-3:TBR2; motif: ANGTGYKANGGCGCSTTNNCRNNT; match class: 1	TF:M08207_1	6.395595104983609e-7	6.19412	15845	393	357	20044	SLC16A3,COX4I2,NPR1,ATP2A3,SNCG,VWA1,PDE4C,SNCB,MRC2,PYGL,ACP5,PFKL,BCAM,IGF2BP1,WNT4,GIPR,GAS1,KCNG1,AEBP1,SEC14L5,ALKAL1,BMP7,ESPN,ANGPTL4,IGFBP4,MARCKSL1,CERS1,COL2A1,RAB3B,POMC,KCNK12,DOK7,CDC42BPG,CFAP77,VEGFA,DUSP26,ACHE,PPP2R2C,TCEAL6,PCK2,GALK1,ALDH1L2,GRIP2,DIRAS1,ANP32A,GSN,TF,FKBP2,BNIP3,RASGEF1C,PIGZ,PLIN2,EID2B,PRR18,TPPP3,AK4,NKX6-2,KCNA5,TGFB3,IFITM1,CRIP1,TMEM160,CYP27A1,ITGB3,SH2…
TF	Factor: MAZ; motif: GGGMGGGGSSGGGGGGGGGGGG	TF:M09636	7.213895126399649e-7	6.141830175624115	16635	393	368	20044	SLC16A3,MGARP,COX4I2,NPR1,ATP2A3,SNCG,VWA1,PDE4C,SNCB,MRC2,PYGL,ACP5,PFKL,BCAM,IGF2BP1,APLNR,WNT4,GIPR,GAS1,KCNG1,AEBP1,SEC14L5,ALKAL1,BMP7,ESPN,ANGPTL4,IGFBP4,ARMCX6,MARCKSL1,CERS1,COL2A1,RAB3B,POMC,KCNK12,DOK7,CDC42BPG,CFAP77,VEGFA,DUSP26,ACHE,PPP2R2C,TCEAL6,CRLF2,PCK2,GALK1,ALDH1L2,GRIP2,DIRAS1,ANP32A,TF,FKBP2,BNIP3,RASGEF1C,PIGZ,PLIN2,PRR18,TPPP3,AK4,NKX6-2,EPHA10,KCNA5,TGFB3,IFITM1,CRIP1,TME…
TF	Factor: CKROX; motif: SCCCTCCCC	TF:M01175	7.219206159849789e-7	6.141510555803126	7505	393	208	20044	COX4I2,VWA1,PDE4C,SNCB,MRC2,ACP5,IGF2BP1,GAS1,AEBP1,CLDN14,SEC14L5,ALKAL1,BMP7,ESPN,IGFBP4,MARCKSL1,COL2A1,RAB3B,POMC,KCNK12,DOK7,CDC42BPG,CFAP77,VEGFA,ACHE,PPP2R2C,TCEAL6,CRLF2,GRIP2,ANP32A,PIGZ,PLIN2,PRR18,TPPP3,AK4,IFITM1,CRIP1,CYP27A1,ITGB3,EMILIN2,NKD1,COL9A3,GPR62,RHBDL1,DDIT4,DPYSL5,CRTAC1,MPP2,ANPEP,PKM,PEX5,ST6GALNAC5,PDGFB,TMEM158,MVD,ABCG1,ACAA2,ATF5,RGL2,ANKRD37,KLHDC8B,STEAP4,PCOLCE,…
TF	Factor: AP2; motif: GCCYGSGGSN	TF:M08867	8.928216479990453e-7	6.049235288060899	10315	393	263	20044	SLC16A3,COX4I2,NPR1,ATP2A3,SNCG,PDE4C,MRC2,PYGL,PFKL,BCAM,IGF2BP1,WNT4,GAS1,AEBP1,SEC14L5,ALKAL1,BMP7,ESPN,ANGPTL4,MARCKSL1,CERS1,COL2A1,RAB3B,POMC,KCNK12,DOK7,CDC42BPG,VEGFA,PPP2R2C,TCEAL6,PCK2,ALDH1L2,ANP32A,TF,FKBP2,BNIP3,PIGZ,PLIN2,EID2B,PRR18,AK4,NKX6-2,EPHA10,IFITM1,CRIP1,TMEM160,ITGB3,SH2D3C,TMEM151A,RAMP3,BSPRY,EMILIN2,NKD1,GPR62,RHBDL1,PLOD2,RCN3,DPYSL5,CRTAC1,NUDC,MPP2,ANPEP,PKM,PEX5,ST…
TF	Factor: AP2; motif: GCCYGSGGSN; match class: 1	TF:M08867_1	9.265564554786336e-7	6.033128113791523	5324	393	161	20044	SLC16A3,NPR1,ATP2A3,PDE4C,MRC2,PYGL,PFKL,BCAM,IGF2BP1,WNT4,GAS1,SEC14L5,ALKAL1,BMP7,ESPN,MARCKSL1,CERS1,POMC,KCNK12,DOK7,CDC42BPG,VEGFA,PPP2R2C,PCK2,FKBP2,BNIP3,PRR18,NKX6-2,IFITM1,CRIP1,TMEM151A,RAMP3,BSPRY,EMILIN2,NKD1,GPR62,PLOD2,DPYSL5,CRTAC1,PDGFB,TMEM158,MVD,ACAA2,ATF5,ANKRD37,ARSG,AQP5,RPS6KL1,PTX3,SLC29A4,BORCS6,EML3,CCDC136,KCNA6,OBSL1,SCUBE1,TNFRSF11A,VMAC,B3GALT4,DUSP28,HCN2,ZMYND19,TP…
TF	Factor: EGR1; motif: NCNCCGCCCCCGCN	TF:M07208	9.390497990016779e-7	6.027311375936064	6380	393	184	20044	SLC16A3,COX4I2,ATP2A3,SNCG,PDE4C,MRC2,PYGL,ACP5,PFKL,BCAM,IGF2BP1,GIPR,GAS1,AEBP1,ESPN,ANGPTL4,IGFBP4,MARCKSL1,DOK7,CDC42BPG,CFAP77,VEGFA,ACHE,PPP2R2C,TCEAL6,CRLF2,PCK2,GALK1,GRIP2,DIRAS1,FKBP2,PIGZ,PRR18,TPPP3,AK4,NKX6-2,EPHA10,KCNA5,IFITM1,CRIP1,TMEM160,DUSP23,TMEM151A,EMILIN2,NKD1,COL9A3,RHBDL1,DDIT4,DPYSL5,CRTAC1,MPP2,ANPEP,PEX5,PDGFB,RMDN3,TMEM141,RGL2,ANKRD37,KLHDC8B,RXRG,PCOLCE,ARSG,AQP5,S…
TF	Factor: RERE; motif: CNGCNSCNNGSRCRGSGSS; match class: 1	TF:M13129_1	1.08112e-06	5.966127166607568	6157	393	179	20044	NPR1,ATP2A3,PDE4C,SNCB,ACP5,PFKL,WNT4,GAS1,KCNG1,AEBP1,SEC14L5,ALKAL1,ANGPTL4,MARCKSL1,CERS1,KCNK12,DOK7,CDC42BPG,ACHE,PPP2R2C,GALK1,ALDH1L2,TF,FKBP2,BNIP3,PRR18,AK4,NKX6-2,TGFB3,CRIP1,ITGB3,SH2D3C,TMEM151A,BSPRY,EMILIN2,COL9A3,GPR62,RHBDL1,PLOD2,DPYSL5,CRTAC1,MPP2,PDGFB,TMEM158,MVD,ABCG1,ACAA2,ATF5,RGL2,ANKRD37,ARSG,AQP5,GAS2L1,EMID1,SLC29A4,BORCS6,EML3,ADAMTS9,CCDC136,KCNA6,OBSL1,SCUBE1,TNFRSF1…
TF	Factor: HDAC1; motif: KGCARGGTC; match class: 1	TF:M07041_1	1.08338e-06	5.965219453013258	6437	393	185	20044	SLC16A3,MGARP,COX4I2,VWA1,PDE4C,PYGL,ACP5,IGF2BP1,WNT4,AEBP1,SEC14L5,ALKAL1,BMP7,ANGPTL4,IGFBP4,MARCKSL1,CERS1,COL2A1,KCNK12,DOK7,CDC42BPG,VEGFA,ACHE,PPP2R2C,TCEAL6,PCK2,ALDH1L2,GRIP2,DIRAS1,BNIP3,RASGEF1C,PIGZ,PRR18,TPPP3,AK4,NKX6-2,KCNA5,IFITM1,CRIP1,ITGB3,SH2D3C,RAMP3,NKD1,GPR62,RHBDL1,DPYSL5,GALNT6,MPP2,ANPEP,PKM,PDGFB,TMEM158,MVD,ABCG1,ACAA2,TMEM141,RGL2,ANKRD37,KLHDC8B,AQP5,RPS6KL1,BORCS6,C…
TF	Factor: Sp1; motif: RGGGMGGRGSNGGGG	TF:M10529	1.17957e-06	5.928276577176316	7107	393	199	20044	SLC16A3,COX4I2,ATP2A3,SNCG,VWA1,PDE4C,SNCB,MRC2,PFKL,BCAM,IGF2BP1,APLNR,WNT4,GIPR,GAS1,AEBP1,SEC14L5,ALKAL1,ESPN,IGFBP4,ARMCX6,MARCKSL1,COL2A1,RAB3B,KCNK12,DOK7,CDC42BPG,DUSP26,ACHE,PPP2R2C,TCEAL6,CRLF2,PCK2,GRIP2,FKBP2,BNIP3,AK4,NKX6-2,EPHA10,SH2D3C,DUSP23,TMEM151A,RAMP3,NKD1,COL9A3,GJA5,DDIT4,PLOD2,RCN3,ANPEP,PKM,ST6GALNAC5,PDGFB,RMDN3,TMEM141,RGL2,PCOLCE,ARSG,SRM,GAS2L1,PTX3,EMID1,SLC29A4,SLC3…
TF	Factor: KLF15; motif: NCCMCGCCCMCN	TF:M12158	1.28729e-06	5.890322564729397	11371	393	282	20044	SLC16A3,ATP2A3,SNCG,VWA1,PDE4C,SNCB,MRC2,PYGL,ACP5,PFKL,BCAM,IGF2BP1,WNT4,GIPR,AEBP1,CLDN14,SEC14L5,ALKAL1,BMP7,ESPN,ANGPTL4,IGFBP4,ARMCX6,CERS1,RAB3B,POMC,KCNK12,DOK7,CDC42BPG,CFAP77,ACHE,TCEAL6,CRLF2,PCK2,GALK1,ALDH1L2,GRIP2,DIRAS1,ANP32A,FKBP2,BNIP3,PIGZ,PLIN2,PRR18,TPPP3,AK4,NKX6-2,EPHA10,CRIP1,TMEM160,SH2D3C,DUSP23,TMEM151A,RAMP3,BSPRY,EMILIN2,NKD1,COL9A3,RHBDL1,DDIT4,AOC1,RCN3,CRTAC1,MPP2,A…
TF	Factor: MAZ; motif: GGGGGAGGGGGNGRGRRRGNRG; match class: 1	TF:M09984_1	1.29774e-06	5.886811771113499	5755	393	170	20044	SLC16A3,SNCG,PDE4C,MRC2,ACP5,PFKL,BCAM,WNT4,GAS1,KCNG1,AEBP1,BMP7,ESPN,IGFBP4,ARMCX6,MARCKSL1,COL2A1,RAB3B,KCNK12,DOK7,CDC42BPG,VEGFA,DUSP26,ACHE,PPP2R2C,TCEAL6,CRLF2,GRIP2,ANP32A,PRR18,TPPP3,AK4,KCNA5,TGFB3,TMEM160,ITGB3,TMEM151A,NKD1,COL9A3,RHBDL1,ANPEP,PKM,TMEM158,ABCG1,TMEM141,RGL2,ANKRD37,PCOLCE,AQP5,GAS2L1,EMID1,SLC29A4,SLC39A7,NECTIN2,CRYAB,KIF5A,ADAMTS9,CCDC136,OBSL1,SCUBE1,GNG3,DDRGK1,HC…
TF	Factor: ZNF232; motif: NCAGCASCNNGGNCAGCGCC	TF:M13146	1.39284e-06	5.8561	6549	393	187	20044	SLC16A3,MGARP,NPR1,ATP2A3,PDE4C,SNCB,PFKL,WNT4,GAS1,AEBP1,CLDN14,SEC14L5,ALKAL1,ESPN,ANGPTL4,MARCKSL1,CERS1,KCNK12,CDC42BPG,CFAP77,VEGFA,ACHE,PPP2R2C,TCEAL6,GALK1,ALDH1L2,DIRAS1,FKBP2,BNIP3,PIGZ,EID2B,NKX6-2,EPHA10,CRIP1,ITGB3,SH2D3C,TMEM151A,BSPRY,EMILIN2,NKD1,COL9A3,GPR62,DDIT4,MPP2,PEX5,TMEM158,MVD,ABCG1,ACAA2,RGL2,ANKRD37,ARSG,AQP5,GAS2L1,PTX3,SLC29A4,EML3,ADAMTS9,KCNA6,OBSL1,TNFRSF11A,VMAC,B…
TF	Factor: BTEB4; motif: NCCACGCCCM; match class: 1	TF:M12186_1	1.40912e-06	5.851052152071996	4080	393	132	20044	COX4I2,VWA1,PDE4C,PFKL,BCAM,IGF2BP1,WNT4,AEBP1,SEC14L5,ESPN,ANGPTL4,MARCKSL1,RAB3B,POMC,PCK2,GALK1,ALDH1L2,FKBP2,BNIP3,PRR18,CRIP1,RAMP3,RCN3,CRTAC1,PEX5,TMEM158,MVD,ABCG1,RMDN3,ATF5,TMEM141,RGL2,PCOLCE,EMID1,SLC29A4,NECTIN2,EML3,CCDC136,KCNA6,OBSL1,TSSK6,SCUBE1,VMAC,DDRGK1,HCN2,TRIP10,HSPA2,AACS,LDLRAP1,PPP2R3B,GAS7,FCHO1,ARHGEF10,PLIN3,MGST3,CRYM,LRFN1,EML2,GNG7,HES6,PLOD1,YDJC,MACROD1,TPPP,JAD…
TF	Factor: E2F-2; motif: NWTTTGGCGCCAWWNN	TF:M11530	1.51424e-06	5.819804368575761	14979	393	343	20044	SLC16A3,MGARP,COX4I2,NPR1,ATP2A3,SNCG,VWA1,PDE4C,SNCB,MRC2,PYGL,ACP5,PFKL,IGF2BP1,APLNR,WNT4,GAS1,KCNG1,AEBP1,SEC14L5,ALKAL1,BMP7,ESPN,ANGPTL4,IGFBP4,ARMCX6,MARCKSL1,CERS1,COL2A1,RAB3B,POMC,KCNK12,DOK7,CDC42BPG,CFAP77,VEGFA,DUSP26,ACHE,PPP2R2C,TCEAL6,PCK2,ALDH1L2,ANP32A,TF,FKBP2,BNIP3,RASGEF1C,PIGZ,PLIN2,EID2B,PRR18,TPPP3,AK4,NKX6-2,EPHA10,KCNA5,TGFB3,CRIP1,TMEM160,CYP27A1,ITGB3,DUSP23,TMEM151A,R…
TF	Factor: AP2BETA; motif: SCCYCAGGSNN; match class: 1	TF:M13137_1	1.53607e-06	5.813589769127223	4516	393	142	20044	SLC16A3,COX4I2,ATP2A3,SNCG,PDE4C,SNCB,PYGL,ACP5,PFKL,IGF2BP1,WNT4,KCNG1,AEBP1,CLDN14,SEC14L5,ALKAL1,ESPN,ANGPTL4,MARCKSL1,POMC,DOK7,PCK2,TF,PIGZ,PRR18,TGFB3,CRIP1,TMEM151A,RAMP3,COL9A3,GPR62,DPYSL5,CRTAC1,ANPEP,PKM,PEX5,TMEM158,TMEM141,RGL2,KLHDC8B,ARSG,GAS2L1,RPS6KL1,SLC29A4,SLC39A7,CRYAB,EML3,VBP1,LDHD,CCDC136,GRAP2,KCNA6,SCUBE1,VMAC,DDRGK1,HCN2,AACS,LDLRAP1,TMED8,SHTN1,ITGB4,P4HA2,FSTL4,ARHGEF…
TF	Factor: Sp1; motif: GGNDGGRGGCGGGG; match class: 1	TF:M04953_1	1.57429e-06	5.802915157434227	4215	393	135	20044	ATP2A3,SNCG,MRC2,BCAM,IGF2BP1,AEBP1,SEC14L5,BMP7,ANGPTL4,MARCKSL1,RAB3B,DOK7,CDC42BPG,VEGFA,CRLF2,ALDH1L2,GRIP2,ANP32A,FKBP2,NKX6-2,EPHA10,SH2D3C,NKD1,COL9A3,RHBDL1,DDIT4,DPYSL5,PEX5,PDGFB,TMEM141,RGL2,PCOLCE,ARSG,AQP5,GAS2L1,PTX3,EMID1,SLC29A4,NECTIN2,CRYAB,KIF5A,EML3,ADAMTS9,CCDC136,OBSL1,SCUBE1,VMAC,HCN2,TRIP10,ZFR2,PAQR6,AACS,LDLRAP1,C1QL3,BCAN,MGST3,ADARB1,LRFN1,GNG7,FKBP8,PHGDH,CYP1A1,MAPK1…
TF	Factor: MAZ; motif: GGGGAGGG	TF:M00649	1.89758e-06	5.721800900881885	9588	393	248	20044	COX4I2,ATP2A3,SNCG,VWA1,PDE4C,SNCB,MRC2,ACP5,IGF2BP1,GAS1,AEBP1,CLDN14,SEC14L5,ALKAL1,BMP7,ESPN,IGFBP4,MARCKSL1,COL2A1,RAB3B,POMC,KCNK12,DOK7,CDC42BPG,CFAP77,VEGFA,DUSP26,ACHE,PPP2R2C,TCEAL6,CRLF2,PCK2,ALDH1L2,GRIP2,DIRAS1,ANP32A,FKBP2,PIGZ,PLIN2,EID2B,PRR18,TPPP3,AK4,TGFB3,IFITM1,CRIP1,TMEM160,CYP27A1,ITGB3,SH2D3C,DUSP23,RAMP3,EMILIN2,NKD1,COL9A3,GPR62,RHBDL1,DDIT4,RCN3,DPYSL5,CRTAC1,MPP2,ANPEP,…
TF	Factor: Egr-1; motif: GCGCATGCG	TF:M04869	1.90375e-06	5.720389559858201	11568	393	285	20044	SLC16A3,MGARP,NPR1,ATP2A3,VWA1,PDE4C,SNCB,MRC2,PYGL,ACP5,PFKL,IGF2BP1,APLNR,WNT4,GAS1,KCNG1,AEBP1,SEC14L5,ALKAL1,BMP7,ESPN,ANGPTL4,IGFBP4,MARCKSL1,CERS1,COL2A1,RAB3B,POMC,KCNK12,DOK7,CDC42BPG,CFAP77,VEGFA,DUSP26,ACHE,PPP2R2C,TCEAL6,PCK2,DIRAS1,ANP32A,FKBP2,BNIP3,PIGZ,PLIN2,EID2B,PRR18,AK4,NKX6-2,KCNA5,TGFB3,IFITM1,CRIP1,TMEM160,ITGB3,DUSP23,TMEM151A,RAMP3,BSPRY,EMILIN2,NKD1,COL9A3,GPR62,RHBDL1,DD…
TF	Factor: SALL2; motif: GGGTGGG	TF:M04595	2.06276e-06	5.685550396111504	13344	393	316	20044	SLC16A3,COX4I2,NPR1,ATP2A3,SNCG,VWA1,SNCB,MRC2,PYGL,ACP5,PFKL,BCAM,IGF2BP1,APLNR,GIPR,GAS1,KCNG1,AEBP1,CLDN14,SEC14L5,BMP7,ESPN,ANGPTL4,ARMCX6,MARCKSL1,CERS1,RAB3B,KCNK12,DOK7,CDC42BPG,CFAP77,VEGFA,ACHE,PPP2R2C,TCEAL6,CRLF2,PCK2,GALK1,ALDH1L2,GRIP2,DIRAS1,ANP32A,TF,FKBP2,BNIP3,RASGEF1C,PLIN2,PRR18,TPPP3,AK4,NKX6-2,EPHA10,TGFB3,IFITM1,CRIP1,TMEM160,CYP27A1,ITGB3,SH2D3C,TMEM151A,RAMP3,BSPRY,EMILIN2…
TF	Factor: E2F-1; motif: WWTGGCGCCAAA; match class: 1	TF:M04515_1	2.08184e-06	5.68155	12531	393	302	20044	SLC16A3,MGARP,COX4I2,NPR1,ATP2A3,SNCG,PDE4C,SNCB,MRC2,PYGL,ACP5,PFKL,IGF2BP1,APLNR,WNT4,GAS1,KCNG1,AEBP1,SEC14L5,ALKAL1,BMP7,ESPN,ANGPTL4,IGFBP4,ARMCX6,MARCKSL1,CERS1,COL2A1,RAB3B,POMC,KCNK12,DOK7,CDC42BPG,CFAP77,VEGFA,DUSP26,ACHE,PPP2R2C,TCEAL6,PCK2,ALDH1L2,ANP32A,TF,FKBP2,BNIP3,PIGZ,PLIN2,PRR18,TPPP3,AK4,NKX6-2,KCNA5,TGFB3,CRIP1,TMEM160,CYP27A1,ITGB3,DUSP23,TMEM151A,RAMP3,BSPRY,EMILIN2,NKD1,COL…
TF	Factor: BEN; motif: CAGCGRNV; match class: 1	TF:M01240_1	2.18166e-06	5.661212985883243	13586	393	320	20044	SLC16A3,MGARP,COX4I2,NPR1,ATP2A3,SNCG,VWA1,PDE4C,SNCB,MRC2,PYGL,PFKL,BCAM,IGF2BP1,APLNR,WNT4,GIPR,GAS1,KCNG1,AEBP1,SEC14L5,ALKAL1,BMP7,ESPN,ANGPTL4,IGFBP4,ARMCX6,MARCKSL1,CERS1,COL2A1,RAB3B,KCNK12,CDC42BPG,CFAP77,VEGFA,DUSP26,ACHE,PPP2R2C,TCEAL6,PCK2,GALK1,ALDH1L2,GRIP2,DIRAS1,ANP32A,TF,FKBP2,BNIP3,RASGEF1C,PIGZ,PLIN2,EID2B,PRR18,TPPP3,AK4,NKX6-2,EPHA10,KCNA5,TGFB3,IFITM1,CRIP1,TMEM160,CYP27A1,IT…
TF	Factor: KLF14; motif: NRCCACRCCCMCN	TF:M12183	2.18428e-06	5.660690740593259	7057	393	197	20044	SLC16A3,SNCG,VWA1,PDE4C,SNCB,MRC2,PYGL,ACP5,PFKL,BCAM,IGF2BP1,GIPR,AEBP1,CLDN14,SEC14L5,BMP7,ANGPTL4,IGFBP4,CERS1,RAB3B,DOK7,CDC42BPG,CFAP77,PCK2,GALK1,ALDH1L2,GRIP2,ANP32A,FKBP2,BNIP3,PRR18,TPPP3,NKX6-2,EPHA10,CRIP1,SH2D3C,TMEM151A,RAMP3,BSPRY,EMILIN2,NKD1,DDIT4,RCN3,PEX5,ST6GALNAC5,TMEM158,ABCG1,ACAA2,TMEM141,RGL2,PCOLCE,ARSG,AQP5,EMID1,SLC29A4,SLC39A7,NECTIN2,CRYAB,KIF5A,EML3,LDHD,CCDC136,KCNA…
TF	Factor: SP4; motif: SCCCCGCCCCS; match class: 1	TF:M01273_1	2.80524e-06	5.552029241826666	1054	393	52	20044	PFKL,BCAM,WNT4,ESPN,MARCKSL1,RAB3B,GALK1,ALDH1L2,FKBP2,PRR18,RCN3,TMEM158,TMEM141,RGL2,NECTIN2,EML3,VMAC,HCN2,TRIP10,LDLRAP1,PPP2R3B,GAS7,GNG7,YDJC,JADE2,KLF16,RABEP2,GAS8,LRRC45,FBXO2,PFDN6,DDAH2,GPC2,ANXA2,SLC6A9,CCDC12,ASAP3,ROM1,EIF4E3,IGSF8,STUB1,HDAC11,ACSF2,SVIP,FLNB,RRBP1,WDR46,PPFIA3,SETD3,DVL1,KLC4,ARRDC1
TF	Factor: LKLF; motif: GGGGTGGKSN	TF:M07261	2.86527e-06	5.542835180351386	10039	393	256	20044	SLC16A3,COX4I2,ATP2A3,SNCG,VWA1,PDE4C,SNCB,MRC2,PYGL,ACP5,PFKL,BCAM,IGF2BP1,GAS1,KCNG1,AEBP1,SEC14L5,ALKAL1,ESPN,ANGPTL4,IGFBP4,ARMCX6,MARCKSL1,CERS1,COL2A1,RAB3B,KCNK12,DOK7,CDC42BPG,CFAP77,VEGFA,ACHE,PPP2R2C,TCEAL6,CRLF2,PCK2,GRIP2,DIRAS1,ANP32A,TF,FKBP2,RASGEF1C,PIGZ,PLIN2,TPPP3,EPHA10,TGFB3,IFITM1,CRIP1,TMEM160,TMEM151A,RAMP3,EMILIN2,NKD1,COL9A3,GPR62,RHBDL1,DDIT4,AOC1,PLOD2,RCN3,CRTAC1,NUDC,…
TF	Factor: E2F-1; motif: NNNNGGCGGGAARN	TF:M09892	3.1764e-06	5.498065036981726	13916	393	325	20044	SLC16A3,COX4I2,NPR1,ATP2A3,SNCG,VWA1,PDE4C,SNCB,MRC2,PYGL,ACP5,PFKL,BCAM,IGF2BP1,WNT4,GIPR,GAS1,KCNG1,AEBP1,SEC14L5,ALKAL1,BMP7,ESPN,ANGPTL4,IGFBP4,MARCKSL1,CERS1,COL2A1,RAB3B,POMC,KCNK12,DOK7,CDC42BPG,CFAP77,VEGFA,ACHE,TCEAL6,PCK2,GALK1,ALDH1L2,DIRAS1,ANP32A,GSN,TF,FKBP2,BNIP3,PIGZ,EID2B,PRR18,TPPP3,AK4,NKX6-2,EPHA10,KCNA5,TGFB3,IFITM1,CRIP1,TMEM160,CYP27A1,ITGB3,SH2D3C,DUSP23,TMEM151A,RAMP3,BSP…
TF	Factor: Sp2; motif: TGGGCGCGCCCA	TF:M06948	3.55892e-06	5.448682334007455	9124	393	238	20044	SLC16A3,MGARP,COX4I2,NPR1,ATP2A3,VWA1,SNCB,MRC2,PYGL,PFKL,BCAM,IGF2BP1,WNT4,KCNG1,AEBP1,SEC14L5,ESPN,MARCKSL1,RAB3B,KCNK12,DOK7,CDC42BPG,CFAP77,VEGFA,ACHE,PPP2R2C,TCEAL6,ALDH1L2,GRIP2,ANP32A,FKBP2,RASGEF1C,PIGZ,PLIN2,PRR18,NKX6-2,EPHA10,CRIP1,TMEM151A,RAMP3,BSPRY,EMILIN2,NKD1,COL9A3,GPR62,DDIT4,PLOD2,DPYSL5,CRTAC1,MPP2,PKM,PEX5,ST6GALNAC5,PDGFB,TMEM158,MVD,ABCG1,TMEM141,RGL2,ANKRD37,KLHDC8B,STEAP…
TF	Factor: E2F-4; motif: SNGGGCGGGAANN	TF:M09894	4.10349e-06	5.386846672662413	16606	393	366	20044	SLC16A3,MGARP,COX4I2,NPR1,ATP2A3,SNCG,VWA1,PDE4C,SNCB,MRC2,PYGL,ACP5,PFKL,BCAM,IGF2BP1,APLNR,WNT4,GIPR,GAS1,KCNG1,AEBP1,CLDN14,SEC14L5,ALKAL1,BMP7,ESPN,ANGPTL4,IGFBP4,MARCKSL1,CERS1,COL2A1,RAB3B,POMC,KCNK12,DOK7,CDC42BPG,CFAP77,VEGFA,DUSP26,ACHE,PPP2R2C,TCEAL6,PCK2,GALK1,ALDH1L2,GRIP2,DIRAS1,ANP32A,GSN,TF,FKBP2,BNIP3,PIGZ,PLIN2,EID2B,PRR18,TPPP3,AK4,NKX6-2,EPHA10,KCNA5,TGFB3,IFITM1,CRIP1,TMEM160,…
TF	Factor: BTEB2; motif: GCCCCRCCCH; match class: 1	TF:M07409_1	4.36714e-06	5.359803218899785	1902	393	76	20044	PFKL,BCAM,WNT4,AEBP1,SEC14L5,ESPN,MARCKSL1,RAB3B,GALK1,ALDH1L2,FKBP2,BNIP3,PRR18,RAMP3,RCN3,PEX5,TMEM158,RMDN3,ATF5,TMEM141,RGL2,NECTIN2,EML3,LDHD,SCUBE1,VMAC,HCN2,TRIP10,LDLRAP1,PPP2R3B,GAS7,MGST3,GNG7,YDJC,JADE2,KLF16,CD99,RABEP2,GAS8,LRRC45,FBXO2,PFDN6,NAT14,JUND,DDAH2,LENG9,ESRRA,GPC2,ANXA2,SLC6A9,S1PR5,CCDC12,ASAP3,ROM1,EIF4E3,KLC1,IGSF8,ZBTB22,STUB1,HDAC11,ACSF2,WIPI1,NAT9,SVIP,PACSIN3,FASN…
TF	Factor: ZNF432; motif: NCAGNRCCNSRGRCAGC	TF:M12704	4.55316e-06	5.3416869197044825	10288	393	260	20044	SLC16A3,COX4I2,NPR1,SNCG,VWA1,PDE4C,SNCB,MRC2,PYGL,ACP5,PFKL,BCAM,WNT4,GIPR,GAS1,KCNG1,SEC14L5,ALKAL1,BMP7,ANGPTL4,IGFBP4,MARCKSL1,CERS1,COL2A1,KCNK12,DOK7,CDC42BPG,CFAP77,VEGFA,DUSP26,PPP2R2C,TCEAL6,PCK2,GALK1,ALDH1L2,GRIP2,DIRAS1,ANP32A,FKBP2,BNIP3,PIGZ,PLIN2,EID2B,PRR18,AK4,NKX6-2,EPHA10,KCNA5,TGFB3,IFITM1,CRIP1,CYP27A1,ITGB3,SH2D3C,TMEM151A,RAMP3,BSPRY,EMILIN2,NKD1,COL9A3,RHBDL1,DDIT4,AOC1,PL…
TF	Factor: BTEB2; motif: WGGGTGKGGCNGGN; match class: 1	TF:M09972_1	4.78674e-06	5.319960027769052	4069	393	130	20044	SLC16A3,ATP2A3,SNCG,VWA1,SNCB,PYGL,PFKL,BCAM,IGF2BP1,WNT4,ESPN,ARMCX6,MARCKSL1,CERS1,RAB3B,CDC42BPG,ACHE,PPP2R2C,CRLF2,GALK1,GRIP2,BNIP3,TPPP3,TGFB3,IFITM1,DUSP23,RAMP3,EMILIN2,COL9A3,RHBDL1,PKM,PEX5,HK3,TMEM158,MVD,TMEM141,RGL2,PCOLCE,ARSG,GAS2L1,SLC29A4,SLC39A7,NECTIN2,CRYAB,KIF5A,EML3,KCNA6,SCUBE1,VMAC,GNG3,HCN2,TRIP10,ZFR2,SHTN1,PPP2R3B,LAMB2,ITGB4,P4HA2,BCAN,FCHO1,ARHGEF10,MGST3,BDKRB2,GFOD2…
TF	Factor: SALL2; motif: GGGTGGG; match class: 1	TF:M04595_1	5.62203e-06	5.250106467438335	7613	393	207	20044	SLC16A3,COX4I2,ATP2A3,SNCG,SNCB,PYGL,ACP5,PFKL,BCAM,IGF2BP1,AEBP1,SEC14L5,BMP7,ESPN,ARMCX6,MARCKSL1,CERS1,RAB3B,DOK7,ACHE,PPP2R2C,CRLF2,PCK2,GALK1,GRIP2,DIRAS1,FKBP2,BNIP3,PLIN2,TPPP3,AK4,NKX6-2,EPHA10,TGFB3,CRIP1,ITGB3,SH2D3C,TMEM151A,RAMP3,BSPRY,EMILIN2,RHBDL1,GJA5,DDIT4,RCN3,DPYSL5,CRTAC1,NUDC,MPP2,ANPEP,PKM,PDGFB,MVD,ABCG1,ATF5,TMEM141,RGL2,PCOLCE,ARSG,AQP5,SRM,GAS2L1,SLC29A4,SLC39A7,NECTIN2,…
TF	Factor: ZNF532; motif: NGGRGCTGGG; match class: 1	TF:M12732_1	7.83946e-06	5.105713611928812	3591	393	118	20044	SLC16A3,ATP2A3,VWA1,SNCB,BCAM,APLNR,WNT4,ALKAL1,BMP7,ESPN,IGFBP4,MARCKSL1,RAB3B,DOK7,CDC42BPG,VEGFA,PPP2R2C,GALK1,ALDH1L2,FKBP2,PIGZ,TGFB3,IFITM1,CRIP1,SH2D3C,BSPRY,DPYSL5,CRTAC1,PDGFB,TMEM158,MVD,ABCG1,TMEM141,GAS2L1,RPS6KL1,PTX3,BORCS6,LDHD,CCDC136,KCNA6,OBSL1,TPGS1,PAQR6,AACS,MDGA1,TRAPPC6A,SHTN1,PPP2R3B,LAMB2,ITGB4,P4HA2,C1QL3,BCAN,TMPRSS5,FCHO1,PLIN3,SEZ6,PDK1,ADAMTSL4,LRFN1,ART3,GNG7,FKBP8,…
TF	Factor: E2F-4; motif: NNTTCCCGCCNN; match class: 1	TF:M04823_1	8.16894e-06	5.087834434626316	8085	393	216	20044	SLC16A3,ATP2A3,SNCB,PYGL,ACP5,PFKL,BCAM,IGF2BP1,WNT4,GAS1,KCNG1,AEBP1,SEC14L5,ALKAL1,BMP7,IGFBP4,MARCKSL1,CERS1,COL2A1,RAB3B,POMC,KCNK12,CDC42BPG,VEGFA,ACHE,PCK2,GALK1,ALDH1L2,ANP32A,FKBP2,BNIP3,PIGZ,PRR18,TPPP3,AK4,NKX6-2,EPHA10,KCNA5,TGFB3,IFITM1,CRIP1,CYP27A1,ITGB3,DUSP23,RAMP3,BSPRY,EMILIN2,NKD1,COL9A3,PLOD2,RCN3,DPYSL5,CRTAC1,NUDC,MPP2,ANPEP,PKM,ST6GALNAC5,PDGFB,TMEM158,MVD,RMDN3,ACAA2,ATF5,…
TF	Factor: NF-kappaB; motif: GGGGATYCCC; match class: 1	TF:M00051_1	8.34701e-06	5.078468931725863	2857	393	100	20044	ATP2A3,PDE4C,SNCB,BCAM,WNT4,ANGPTL4,IGFBP4,CERS1,COL2A1,DOK7,CFAP77,VEGFA,ACHE,PPP2R2C,GALK1,GRIP2,PIGZ,PLIN2,PRR18,TPPP3,AK4,NKX6-2,EPHA10,TGFB3,CYP27A1,BSPRY,COL9A3,DDIT4,ST6GALNAC5,TMEM158,MVD,ABCG1,TMEM141,KLHDC8B,AQP5,GAS2L1,KIF5A,CCDC136,OBSL1,TSSK6,SCUBE1,MBLAC1,HCN2,TRIP10,TPGS1,PAQR6,AACS,ITGB4,C1QL3,BCAN,FCHO1,PLIN3,GFOD2,LRFN1,FKBP8,CYP1A1,YDJC,JUN,MRC1,CAMK2N2,SEMA5B,MVK,CNTN2,ETFB,KL…
TF	Factor: pax-6; motif: NYACGCNTSRNYGCNYN	TF:M11883	8.86309e-06	5.05242	13758	393	321	20044	SLC16A3,COX4I2,NPR1,ATP2A3,SNCG,VWA1,SNCB,MRC2,ACP5,PFKL,BCAM,IGF2BP1,APLNR,WNT4,GAS1,KCNG1,AEBP1,SGCG,SEC14L5,ALKAL1,ESPN,ANGPTL4,IGFBP4,MARCKSL1,CERS1,COL2A1,RAB3B,POMC,KCNK12,DOK7,CDC42BPG,CFAP77,VEGFA,DUSP26,ACHE,PPP2R2C,TCEAL6,PCK2,GALK1,ALDH1L2,GRIP2,ANP32A,FKBP2,BNIP3,RASGEF1C,PIGZ,PLIN2,EID2B,TPPP3,AK4,NKX6-2,EPHA10,TGFB3,IFITM1,CRIP1,TMEM160,CYP27A1,ITGB3,SH2D3C,DUSP23,TMEM151A,RAMP3,BSP…
TF	Factor: E2F-1:TBR2; motif: NGGTGNNANGGCGCNNTNNCRNNN	TF:M08523	9.08466e-06	5.041691511156201	12481	393	299	20044	SLC16A3,COX4I2,NPR1,ATP2A3,SNCG,PDE4C,MRC2,PYGL,ACP5,PFKL,BCAM,WNT4,GIPR,GAS1,KCNG1,AEBP1,SEC14L5,BMP7,ESPN,ANGPTL4,IGFBP4,CERS1,COL2A1,KCNK12,DOK7,CDC42BPG,VEGFA,DUSP26,ACHE,TCEAL6,PCK2,GALK1,ALDH1L2,GRIP2,DIRAS1,ANP32A,GSN,TF,FKBP2,BNIP3,PLIN2,EID2B,PRR18,TPPP3,AK4,NKX6-2,EPHA10,KCNA5,TGFB3,IFITM1,CRIP1,TMEM160,CYP27A1,ITGB3,SH2D3C,RAMP3,BSPRY,NKD1,COL9A3,GPR62,RHBDL1,DDIT4,PLOD2,RCN3,DPYSL5,CR…
TF	Factor: Sp1; motif: NWRGCCMCGCCCMCN; match class: 1	TF:M12151_1	9.82485e-06	5.007674082794373	2627	393	94	20044	VWA1,BCAM,SEC14L5,CERS1,GALK1,ALDH1L2,FKBP2,BNIP3,PIGZ,TPPP3,CRIP1,SH2D3C,TMEM151A,RAMP3,BSPRY,EMILIN2,RCN3,PEX5,TMEM158,RMDN3,ACAA2,TMEM141,NECTIN2,KIF5A,CCDC136,KCNA6,VMAC,DDRGK1,HCN2,TRIP10,ZFR2,AACS,LDLRAP1,GAS7,P4HA2,PLIN3,MGST3,GNG7,FKBP8,YDJC,NRXN2,TPPP,JADE2,KLF16,CD99,RABEP2,CCDC120,KIF1C,LRRC45,FBXO2,PFDN6,JUND,SLC8A2,CEP131,DDAH2,LENG9,ESRRA,CYS1,GPC2,ANXA2,SLC6A9,PIN1,B3GNT9,ASAP3,ALD…
TF	Factor: DATF1; motif: SNGGRRGCWGNGGG	TF:M09724	1.05956e-05	4.974872988646313	8605	393	226	20044	SLC16A3,MGARP,COX4I2,NPR1,ATP2A3,VWA1,MRC2,PFKL,BCAM,APLNR,WNT4,GIPR,KCNG1,AEBP1,CLDN14,ALKAL1,BMP7,ESPN,IGFBP4,MARCKSL1,COL2A1,RAB3B,KCNK12,DOK7,CDC42BPG,CFAP77,VEGFA,PPP2R2C,TCEAL6,CRLF2,PCK2,ALDH1L2,DIRAS1,FKBP2,RASGEF1C,PIGZ,PLIN2,PRR18,KCNA5,TGFB3,IFITM1,CRIP1,TMEM160,CYP27A1,SH2D3C,DUSP23,RAMP3,NKD1,GPR62,RHBDL1,DDIT4,PLOD2,DPYSL5,GALNT6,ANPEP,PKM,PDGFB,TMEM158,MVD,ABCG1,RMDN3,TMEM141,RGL2,…
TF	Factor: TCF-1; motif: ACATCGRGRCGCTGW; match class: 1	TF:M11603_1	1.17907e-05	4.928458774289519	13544	393	317	20044	SLC16A3,MGARP,NPR1,ATP2A3,VWA1,PDE4C,SNCB,MRC2,PYGL,PFKL,IGF2BP1,APLNR,WNT4,GIPR,GAS1,KCNG1,AEBP1,SEC14L5,ALKAL1,BMP7,ESPN,ANGPTL4,IGFBP4,MARCKSL1,CERS1,COL2A1,RAB3B,POMC,KCNK12,DOK7,CDC42BPG,CFAP77,VEGFA,DUSP26,ACHE,PPP2R2C,TCEAL6,PCK2,GRIP2,DIRAS1,ANP32A,TF,FKBP2,BNIP3,RASGEF1C,PIGZ,PLIN2,EID2B,PRR18,TPPP3,AK4,NKX6-2,EPHA10,KCNA5,TGFB3,IFITM1,CRIP1,TMEM160,CYP27A1,ITGB3,DUSP23,TMEM151A,RAMP3,BS…
TF	Factor: NF-KAPPAB1; motif: NGGKRNTTYCCCN; match class: 1	TF:M08952_1	1.1873e-05	4.925438925022064	3532	393	116	20044	COX4I2,SNCB,PFKL,BCAM,IGF2BP1,WNT4,SEC14L5,ALKAL1,ESPN,ANGPTL4,CERS1,COL2A1,RAB3B,VEGFA,ACHE,PPP2R2C,FKBP2,PLIN2,EID2B,PRR18,AK4,NKX6-2,EPHA10,CRIP1,RAMP3,BSPRY,COL9A3,DDIT4,PLOD2,ST6GALNAC5,MVD,KLHDC8B,ARSG,GAS2L1,SLC39A7,KIF5A,EML3,ADAMTS9,KCNA6,OBSL1,SCUBE1,MBLAC1,HCN2,ZFR2,TPGS1,PAQR6,AACS,LDLRAP1,LAMB2,ITGB4,TMEM198,PLIN3,GFOD2,CYP1A1,MAPK12,YDJC,FGD2,CAMK2N2,MVK,ETFB,KLF16,TFEB,CD99,LRRC45,…
TF	Factor: E2F-3:FOXI1; motif: NGACACCGCGCCCAC; match class: 1	TF:M08208_1	1.18849e-05	4.925006015629803	7332	393	200	20044	SLC16A3,COX4I2,ATP2A3,SNCG,VWA1,PDE4C,SNCB,MRC2,PYGL,ACP5,PFKL,IGF2BP1,WNT4,GIPR,CLDN14,SEC14L5,ESPN,ANGPTL4,IGFBP4,MARCKSL1,CERS1,RAB3B,POMC,KCNK12,DOK7,CDC42BPG,VEGFA,ACHE,PCK2,GALK1,ALDH1L2,GRIP2,FKBP2,BNIP3,PLIN2,NKX6-2,EPHA10,CRIP1,TMEM160,CYP27A1,ITGB3,BSPRY,NKD1,COL9A3,GPR62,RHBDL1,AOC1,RCN3,DPYSL5,CRTAC1,NUDC,MPP2,TMEM158,MVD,ABCG1,ACAA2,RGL2,PTX3,EMID1,SLC29A4,BORCS6,NECTIN2,EML3,LDHD,CC…
TF	Factor: SATB2; motif: GSCGCTGTCCNNGGTGCTGN	TF:M12660	1.21051e-05	4.91703	5547	393	162	20044	NPR1,ATP2A3,VWA1,SNCB,BCAM,WNT4,AEBP1,SEC14L5,BMP7,ARMCX6,MARCKSL1,CERS1,COL2A1,RAB3B,KCNK12,DOK7,DUSP26,ACHE,PPP2R2C,ALDH1L2,DIRAS1,BNIP3,PIGZ,EID2B,PRR18,NKX6-2,EPHA10,CYP27A1,ITGB3,SH2D3C,DUSP23,TMEM151A,RAMP3,BSPRY,EMILIN2,NKD1,COL9A3,GPR62,DDIT4,PLOD2,MPP2,PDGFB,MVD,ABCG1,TMEM141,RGL2,KLHDC8B,AQP5,RPS6KL1,EMID1,SLC29A4,EML3,ADAMTS9,GRAP2,KCNA6,OBSL1,SCUBE1,TNFRSF11A,B3GALT4,DUSP28,HCN2,HSPA2…
TF	Factor: E2F-1:Elk-1; motif: SGCGCSNNAMCGGAAGT; match class: 1	TF:M08205_1	1.22903e-05	4.910436142016396	10744	393	267	20044	SLC16A3,MGARP,NPR1,ATP2A3,VWA1,PDE4C,SNCB,MRC2,PYGL,PFKL,IGF2BP1,WNT4,GAS1,KCNG1,SEC14L5,ALKAL1,BMP7,ESPN,ANGPTL4,ARMCX6,MARCKSL1,CERS1,COL2A1,RAB3B,POMC,KCNK12,DOK7,CDC42BPG,CFAP77,VEGFA,ACHE,PPP2R2C,CRLF2,PCK2,ALDH1L2,DIRAS1,ANP32A,TF,FKBP2,BNIP3,PIGZ,EID2B,PRR18,TPPP3,AK4,NKX6-2,KCNA5,TGFB3,IFITM1,CRIP1,TMEM160,ITGB3,SH2D3C,DUSP23,TMEM151A,RAMP3,BSPRY,NKD1,COL9A3,GPR62,PLOD2,DPYSL5,CRTAC1,NUDC…
TF	Factor: AP-2; motif: GSCCSCRGGCNRNRNN; match class: 1	TF:M00800_1	1.32254e-05	4.878592263267842	4393	393	136	20044	SLC16A3,ATP2A3,PYGL,PFKL,WNT4,KCNG1,ESPN,IGFBP4,MARCKSL1,KCNK12,DOK7,CFAP77,VEGFA,DUSP26,PPP2R2C,GALK1,FKBP2,BNIP3,PLIN2,PRR18,AK4,NKX6-2,TGFB3,CRIP1,ITGB3,SH2D3C,DUSP23,RAMP3,BSPRY,NKD1,COL9A3,GPR62,DDIT4,DPYSL5,CRTAC1,ANPEP,ST6GALNAC5,PDGFB,TMEM158,TMEM141,ARSG,SRM,RPS6KL1,EMID1,SLC29A4,BORCS6,CCDC136,SCUBE1,VMAC,DUSP28,HCN2,TRIP10,ZMYND19,TPGS1,AACS,MDGA1,TMED8,SHTN1,GAS7,ITGB4,P4HA2,FCHO1,ARH…
TF	Factor: Hey1; motif: NGCRCGYGYN	TF:M11058	1.36217e-05	4.865767525109421	13615	393	318	20044	SLC16A3,NPR1,ATP2A3,VWA1,PDE4C,SNCB,MRC2,ACP5,PFKL,BCAM,IGF2BP1,APLNR,WNT4,GAS1,KCNG1,AEBP1,CLDN14,SEC14L5,ALKAL1,BMP7,ESPN,ANGPTL4,IGFBP4,ARMCX6,MARCKSL1,NDST4,CERS1,KCNK12,CDC42BPG,CFAP77,VEGFA,DUSP26,ACHE,PPP2R2C,TCEAL6,CRLF2,PCK2,GALK1,ALDH1L2,DIRAS1,ANP32A,BNIP3,PIGZ,PLIN2,PRR18,TPPP3,AK4,NKX6-2,KCNA5,TGFB3,CRIP1,TMEM160,CYP27A1,ITGB3,SH2D3C,DUSP23,TMEM151A,RAMP3,EMILIN2,NKD1,COL9A3,GPR62,RH…
TF	Factor: p300; motif: ACNTCCG; match class: 1	TF:M04826_1	1.49176e-05	4.826300699498321	15605	393	350	20044	SLC16A3,MGARP,COX4I2,NPR1,ATP2A3,SNCG,VWA1,PDE4C,SNCB,MRC2,PYGL,ACP5,PFKL,BCAM,IGF2BP1,APLNR,WNT4,GIPR,GAS1,KCNG1,AEBP1,CLDN14,SEC14L5,ALKAL1,BMP7,ESPN,ANGPTL4,IGFBP4,MARCKSL1,NDST4,CERS1,COL2A1,RAB3B,POMC,KCNK12,DOK7,CDC42BPG,CFAP77,VEGFA,ACHE,PPP2R2C,TCEAL6,PCK2,GALK1,ALDH1L2,GRIP2,DIRAS1,ANP32A,FKBP2,BNIP3,RASGEF1C,PIGZ,PLIN2,EID2B,PRR18,TPPP3,AK4,NKX6-2,EPHA10,KCNA5,TGFB3,IFITM1,CRIP1,TMEM160…
TF	Factor: MAZ; motif: GGGMGGGGS; match class: 1	TF:M10432_1	1.53272e-05	4.8145383052862165	4534	393	139	20044	COX4I2,VWA1,PDE4C,SNCB,MRC2,PFKL,IGF2BP1,WNT4,AEBP1,BMP7,MARCKSL1,COL2A1,RAB3B,KCNK12,DOK7,CDC42BPG,VEGFA,ACHE,PPP2R2C,TCEAL6,CRLF2,ANP32A,BNIP3,PLIN2,NKX6-2,IFITM1,DUSP23,NKD1,COL9A3,RHBDL1,DPYSL5,MPP2,ANPEP,PKM,MVD,ABCG1,RGL2,KLHDC8B,PCOLCE,AQP5,GAS2L1,EMID1,SLC29A4,NECTIN2,CRYAB,KIF5A,LDHD,KCNA6,OBSL1,B3GALT4,GNG3,MBLAC1,HCN2,TRIP10,ZMYND19,ZFR2,MDGA1,ITGB4,BCAN,TMPRSS5,ARHGEF10,PLIN3,SEZ6,GFO…
TF	Factor: E2F-6; motif: NGGGCGGGARRNN	TF:M09895	1.68579e-05	4.773197444839128	8045	393	214	20044	SLC16A3,COX4I2,NPR1,ATP2A3,PYGL,PFKL,IGF2BP1,WNT4,GAS1,KCNG1,AEBP1,SEC14L5,ALKAL1,BMP7,ANGPTL4,IGFBP4,MARCKSL1,CERS1,COL2A1,RAB3B,POMC,KCNK12,CDC42BPG,VEGFA,ACHE,PPP2R2C,TCEAL6,CRLF2,PCK2,GALK1,ALDH1L2,TF,FKBP2,BNIP3,PIGZ,PRR18,TPPP3,NKX6-2,EPHA10,TGFB3,IFITM1,TMEM160,SH2D3C,BSPRY,EMILIN2,NKD1,COL9A3,RHBDL1,AOC1,PLOD2,RCN3,DPYSL5,CRTAC1,NUDC,MPP2,ANPEP,PKM,PDGFB,MVD,ABCG1,RMDN3,ATF5,TMEM141,RGL2,…
TF	Factor: Egr-2; motif: GNGRRNGWGKGGGNGGRG	TF:M09898	1.71333e-05	4.766159828658891	6690	393	186	20044	NPR1,SNCG,VWA1,MRC2,PYGL,ACP5,BCAM,IGF2BP1,WNT4,GIPR,GAS1,AEBP1,SEC14L5,BMP7,ESPN,ANGPTL4,IGFBP4,ARMCX6,MARCKSL1,COL2A1,RAB3B,POMC,KCNK12,DOK7,CDC42BPG,VEGFA,ACHE,PPP2R2C,TCEAL6,CRLF2,GRIP2,DIRAS1,ANP32A,FKBP2,TPPP3,AK4,NKX6-2,EPHA10,KCNA5,DUSP23,BSPRY,EMILIN2,NKD1,COL9A3,RHBDL1,AOC1,RCN3,DPYSL5,PKM,PEX5,ABCG1,TMEM141,RGL2,ANKRD37,KLHDC8B,RXRG,PCOLCE,ARSG,AQP5,EMID1,SLC29A4,SLC39A7,BORCS6,NECTIN2…
TF	Factor: AP-2; motif: MKCCCSCNGGCG; match class: 1	TF:M00189_1	1.87956e-05	4.725943180278631	6273	393	177	20044	SLC16A3,ATP2A3,VWA1,MRC2,PYGL,PFKL,IGF2BP1,WNT4,GAS1,SEC14L5,ALKAL1,BMP7,ESPN,IGFBP4,MARCKSL1,RAB3B,KCNK12,DOK7,CFAP77,PPP2R2C,DIRAS1,ANP32A,FKBP2,PLIN2,PRR18,NKX6-2,TGFB3,ITGB3,DUSP23,TMEM151A,RAMP3,NKD1,COL9A3,GPR62,DDIT4,PLOD2,CRTAC1,MPP2,ANPEP,PDGFB,TMEM158,MVD,TMEM141,KLHDC8B,ARSG,AQP5,SRM,GAS2L1,EMID1,SLC29A4,SLC39A7,BORCS6,NECTIN2,EML3,CCDC136,KCNA6,TSSK6,TNFRSF11A,VMAC,DUSP28,HCN2,TRIP10,…
TF	Factor: MAZ; motif: GGGMGGGGS	TF:M10432	1.9125e-05	4.7183992780687225	9572	393	244	20044	SLC16A3,COX4I2,ATP2A3,SNCG,VWA1,PDE4C,SNCB,MRC2,PYGL,PFKL,IGF2BP1,WNT4,GIPR,AEBP1,BMP7,ESPN,IGFBP4,MARCKSL1,COL2A1,RAB3B,POMC,KCNK12,DOK7,CDC42BPG,VEGFA,ACHE,PPP2R2C,TCEAL6,CRLF2,GALK1,ALDH1L2,GRIP2,ANP32A,TF,BNIP3,PLIN2,PRR18,TPPP3,AK4,NKX6-2,KCNA5,TGFB3,IFITM1,CRIP1,TMEM160,CYP27A1,SH2D3C,DUSP23,RAMP3,NKD1,COL9A3,GPR62,RHBDL1,RCN3,DPYSL5,CRTAC1,MPP2,ANPEP,PKM,ST6GALNAC5,PDGFB,MVD,ABCG1,RMDN3,AT…
TF	Factor: BTEB2; motif: WGGGTGKGGCNGGN	TF:M09972	1.91715e-05	4.717344191017633	9469	393	242	20044	SLC16A3,ATP2A3,SNCG,VWA1,SNCB,PYGL,ACP5,PFKL,BCAM,IGF2BP1,APLNR,WNT4,KCNG1,AEBP1,SEC14L5,BMP7,ESPN,IGFBP4,ARMCX6,MARCKSL1,CERS1,COL2A1,RAB3B,POMC,DOK7,CDC42BPG,ACHE,PPP2R2C,CRLF2,GALK1,ALDH1L2,GRIP2,DIRAS1,TF,FKBP2,BNIP3,PLIN2,EID2B,PRR18,TPPP3,EPHA10,TGFB3,IFITM1,CRIP1,TMEM160,SH2D3C,DUSP23,TMEM151A,RAMP3,BSPRY,EMILIN2,NKD1,COL9A3,GPR62,RHBDL1,CRTAC1,MPP2,ANPEP,PKM,PEX5,HK3,TMEM158,MVD,ABCG1,RMD…
TF	Factor: ctcf; motif: YGGCCACCAGRKGGCRSYN	TF:M09890	2.17888e-05	4.661765900598121	8665	393	226	20044	SLC16A3,MGARP,NPR1,SNCG,VWA1,SNCB,PYGL,PFKL,BCAM,IGF2BP1,WNT4,GIPR,KCNG1,SEC14L5,ALKAL1,ESPN,ANGPTL4,IGFBP4,ARMCX6,MARCKSL1,COL2A1,RAB3B,POMC,KCNK12,DOK7,VEGFA,DUSP26,PPP2R2C,PCK2,GALK1,ALDH1L2,GRIP2,GSN,TF,RASGEF1C,PIGZ,PRR18,TPPP3,AK4,NKX6-2,EPHA10,TGFB3,IFITM1,CRIP1,ITGB3,DUSP23,RAMP3,BSPRY,NKD1,GPR62,RHBDL1,RCN3,DPYSL5,CRTAC1,MPP2,ANPEP,PKM,PEX5,ST6GALNAC5,PDGFB,TMEM158,ACAA2,ATF5,TMEM141,RGL…
TF	Factor: BTEB2; motif: GCCCCRCCCH	TF:M07409	2.20822e-05	4.655957157955295	5363	393	157	20044	SLC16A3,ATP2A3,VWA1,PDE4C,SNCB,PFKL,BCAM,IGF2BP1,WNT4,GIPR,AEBP1,SEC14L5,ESPN,MARCKSL1,RAB3B,CDC42BPG,PPP2R2C,PCK2,GALK1,ALDH1L2,ANP32A,TF,FKBP2,BNIP3,PRR18,EPHA10,TGFB3,SH2D3C,DUSP23,TMEM151A,RAMP3,NKD1,RCN3,PEX5,TMEM158,MVD,RMDN3,ATF5,TMEM141,RGL2,ANKRD37,KLHDC8B,SRM,SLC29A4,SLC39A7,BORCS6,NECTIN2,KIF5A,EML3,LDHD,CCDC136,SCUBE1,TNFRSF11A,VMAC,DDRGK1,HCN2,TRIP10,ZMYND19,ZFR2,AACS,LDLRAP1,SHTN1,P…
TF	Factor: ETF; motif: GVGGMGG	TF:M00695	2.29243e-05	4.6397	10744	393	266	20044	SLC16A3,MGARP,NPR1,ATP2A3,VWA1,PDE4C,SNCB,MRC2,PYGL,ACP5,PFKL,BCAM,WNT4,GAS1,KCNG1,AEBP1,ALKAL1,BMP7,ESPN,ANGPTL4,IGFBP4,MARCKSL1,CERS1,COL2A1,RAB3B,POMC,KCNK12,DOK7,CDC42BPG,CFAP77,VEGFA,DUSP26,ACHE,PPP2R2C,TCEAL6,PCK2,GALK1,ALDH1L2,DIRAS1,ANP32A,FKBP2,BNIP3,PIGZ,EID2B,PRR18,AK4,NKX6-2,EPHA10,TGFB3,CRIP1,TMEM160,CYP27A1,ITGB3,TMEM151A,BSPRY,EMILIN2,NKD1,COL9A3,GPR62,DDIT4,PLOD2,DPYSL5,CRTAC1,ANP…
TF	Factor: KLF17; motif: NGGGCGG	TF:M05386	2.40906e-05	4.618152949683506	8124	393	215	20044	SLC16A3,COX4I2,NPR1,ATP2A3,SNCG,PYGL,PFKL,WNT4,GIPR,GAS1,SEC14L5,BMP7,ESPN,ANGPTL4,MARCKSL1,RAB3B,POMC,DOK7,CDC42BPG,VEGFA,ACHE,PPP2R2C,TCEAL6,DIRAS1,ANP32A,TF,FKBP2,PRR18,TPPP3,AK4,NKX6-2,EPHA10,IFITM1,CYP27A1,DUSP23,TMEM151A,RAMP3,BSPRY,COL9A3,DDIT4,AOC1,RCN3,DPYSL5,CRTAC1,NUDC,MPP2,ANPEP,PKM,PEX5,ST6GALNAC5,PDGFB,MVD,ABCG1,RMDN3,ACAA2,TMEM141,RGL2,PCOLCE,ARSG,GAS2L1,RPS6KL1,PTX3,EMID1,NECTIN2,…
TF	Factor: LKLF; motif: NGGGCGG	TF:M05499	2.40906e-05	4.618152949683506	8124	393	215	20044	SLC16A3,COX4I2,NPR1,ATP2A3,SNCG,PYGL,PFKL,WNT4,GIPR,GAS1,SEC14L5,BMP7,ESPN,ANGPTL4,MARCKSL1,RAB3B,POMC,DOK7,CDC42BPG,VEGFA,ACHE,PPP2R2C,TCEAL6,DIRAS1,ANP32A,TF,FKBP2,PRR18,TPPP3,AK4,NKX6-2,EPHA10,IFITM1,CYP27A1,DUSP23,TMEM151A,RAMP3,BSPRY,COL9A3,DDIT4,AOC1,RCN3,DPYSL5,CRTAC1,NUDC,MPP2,ANPEP,PKM,PEX5,ST6GALNAC5,PDGFB,MVD,ABCG1,RMDN3,ACAA2,TMEM141,RGL2,PCOLCE,ARSG,GAS2L1,RPS6KL1,PTX3,EMID1,NECTIN2,…
TF	Factor: EGR; motif: CGCCCCCGCNN; match class: 1	TF:M08878_1	2.484e-05	4.604847632969154	3326	393	110	20044	SNCG,VWA1,PFKL,IGF2BP1,GIPR,AEBP1,ESPN,ANGPTL4,IGFBP4,MARCKSL1,DOK7,CDC42BPG,VEGFA,ACHE,PPP2R2C,PCK2,GRIP2,DIRAS1,ANP32A,AK4,NKX6-2,IFITM1,TMEM160,RAMP3,EMILIN2,NKD1,COL9A3,CRTAC1,MPP2,PEX5,PDGFB,TMEM158,TMEM141,RGL2,ARSG,AQP5,EMID1,NECTIN2,EML3,CCDC136,SCUBE1,HCN2,LDLRAP1,PPP2R3B,GAS7,P4HA2,TMEM198,ARHGEF10,MGST3,ADARB1,LRFN1,GNG7,HES6,FKBP8,CENPB,JUN,PTMA,MACROD1,CAMK2N2,SEMA5B,JADE2,KEAP1,KLF1…
TF	Factor: AP-2alpha; motif: NSCCNCRGGSN	TF:M07348	2.52749e-05	4.597310792539231	8277	393	218	20044	SLC16A3,ATP2A3,VWA1,PDE4C,MRC2,PYGL,PFKL,BCAM,IGF2BP1,WNT4,GAS1,AEBP1,CLDN14,SEC14L5,ALKAL1,BMP7,ESPN,ANGPTL4,MARCKSL1,CERS1,COL2A1,KCNK12,DOK7,CDC42BPG,VEGFA,ACHE,PPP2R2C,TCEAL6,PCK2,ALDH1L2,TF,FKBP2,BNIP3,PLIN2,EID2B,PRR18,TPPP3,NKX6-2,IFITM1,CRIP1,ITGB3,SH2D3C,TMEM151A,RAMP3,BSPRY,EMILIN2,NKD1,COL9A3,GPR62,PLOD2,RCN3,DPYSL5,CRTAC1,ANPEP,PEX5,ST6GALNAC5,TMEM158,MVD,ABCG1,RMDN3,ACAA2,ATF5,TMEM14…
TF	Factor: Sp2; motif: WGGGCGG	TF:M05332	3.00268e-05	4.522490441336142	8793	393	228	20044	MGARP,ATP2A3,MRC2,PFKL,BCAM,IGF2BP1,APLNR,WNT4,GAS1,KCNG1,AEBP1,SEC14L5,BMP7,ESPN,ANGPTL4,IGFBP4,CERS1,COL2A1,RAB3B,POMC,KCNK12,DOK7,CDC42BPG,VEGFA,ACHE,PPP2R2C,PCK2,GALK1,GRIP2,TF,FKBP2,BNIP3,PIGZ,PRR18,TPPP3,AK4,NKX6-2,EPHA10,CRIP1,TMEM160,CYP27A1,DUSP23,TMEM151A,RAMP3,EMILIN2,NKD1,GPR62,RHBDL1,DDIT4,AOC1,PLOD2,RCN3,DPYSL5,CRTAC1,NUDC,ANPEP,PKM,PDGFB,TMEM158,MVD,ATF5,TMEM141,RGL2,ANKRD37,STEAP4…
TF	Factor: CPBP; motif: NGGGCGG	TF:M05444	3.00268e-05	4.522490441336142	8793	393	228	20044	MGARP,ATP2A3,MRC2,PFKL,BCAM,IGF2BP1,APLNR,WNT4,GAS1,KCNG1,AEBP1,SEC14L5,BMP7,ESPN,ANGPTL4,IGFBP4,CERS1,COL2A1,RAB3B,POMC,KCNK12,DOK7,CDC42BPG,VEGFA,ACHE,PPP2R2C,PCK2,GALK1,GRIP2,TF,FKBP2,BNIP3,PIGZ,PRR18,TPPP3,AK4,NKX6-2,EPHA10,CRIP1,TMEM160,CYP27A1,DUSP23,TMEM151A,RAMP3,EMILIN2,NKD1,GPR62,RHBDL1,DDIT4,AOC1,PLOD2,RCN3,DPYSL5,CRTAC1,NUDC,ANPEP,PKM,PDGFB,TMEM158,MVD,ATF5,TMEM141,RGL2,ANKRD37,STEAP4…
TF	Factor: Sp6; motif: WGGGCGG	TF:M05361	3.00268e-05	4.522490441336142	8793	393	228	20044	MGARP,ATP2A3,MRC2,PFKL,BCAM,IGF2BP1,APLNR,WNT4,GAS1,KCNG1,AEBP1,SEC14L5,BMP7,ESPN,ANGPTL4,IGFBP4,CERS1,COL2A1,RAB3B,POMC,KCNK12,DOK7,CDC42BPG,VEGFA,ACHE,PPP2R2C,PCK2,GALK1,GRIP2,TF,FKBP2,BNIP3,PIGZ,PRR18,TPPP3,AK4,NKX6-2,EPHA10,CRIP1,TMEM160,CYP27A1,DUSP23,TMEM151A,RAMP3,EMILIN2,NKD1,GPR62,RHBDL1,DDIT4,AOC1,PLOD2,RCN3,DPYSL5,CRTAC1,NUDC,ANPEP,PKM,PDGFB,TMEM158,MVD,ATF5,TMEM141,RGL2,ANKRD37,STEAP4…
TF	Factor: ZNF383; motif: SSNGGGMGGNGSNGGS; match class: 1	TF:M12703_1	3.2017e-05	4.494618957731605	4496	393	137	20044	COX4I2,VWA1,MRC2,PFKL,BCAM,WNT4,GAS1,AEBP1,ESPN,MARCKSL1,KCNK12,CDC42BPG,VEGFA,ACHE,CRLF2,GALK1,ANP32A,PRR18,TPPP3,AK4,NKX6-2,EPHA10,DUSP23,NKD1,COL9A3,DPYSL5,CRTAC1,TMEM158,ABCG1,RGL2,PCOLCE,SRM,EMID1,SLC29A4,SLC39A7,BORCS6,CCDC136,OBSL1,SCUBE1,TNFRSF11A,HCN2,TRIP10,PAQR6,MDGA1,SHTN1,P4HA2,BCAN,FCHO1,ARHGEF10,ADARB1,GNG7,HES6,FKBP8,MAPK12,NTHL1,YDJC,CENPB,NRXN2,MACROD1,TPPP,CAMK2N2,MAG,SEMA5B,JA…
TF	Factor: E2F-7; motif: GRGGCGGGAANNN	TF:M09896	3.56137e-05	4.448383119256406	10463	393	260	20044	SLC16A3,COX4I2,NPR1,ATP2A3,SNCG,SNCB,MRC2,PYGL,PFKL,IGF2BP1,WNT4,GIPR,GAS1,KCNG1,AEBP1,SEC14L5,ALKAL1,BMP7,ANGPTL4,IGFBP4,MARCKSL1,CERS1,COL2A1,RAB3B,POMC,KCNK12,CDC42BPG,VEGFA,ACHE,TCEAL6,PCK2,GALK1,ALDH1L2,ANP32A,TF,FKBP2,BNIP3,PIGZ,PRR18,TPPP3,NKX6-2,EPHA10,TGFB3,IFITM1,CRIP1,TMEM160,ITGB3,SH2D3C,DUSP23,BSPRY,EMILIN2,NKD1,COL9A3,GPR62,RHBDL1,AOC1,PLOD2,DPYSL5,CRTAC1,NUDC,MPP2,ANPEP,PKM,ST6GALN…
TF	Factor: WT1; motif: NNGGGNGGGSGN	TF:M07436	3.97911e-05	4.400213899879835	6709	393	185	20044	COX4I2,ATP2A3,SNCG,PDE4C,SNCB,MRC2,PFKL,BCAM,IGF2BP1,AEBP1,BMP7,ESPN,IGFBP4,MARCKSL1,CERS1,RAB3B,POMC,KCNK12,DOK7,CDC42BPG,VEGFA,ACHE,CRLF2,GALK1,GRIP2,ANP32A,FKBP2,PLIN2,NKX6-2,TGFB3,IFITM1,SH2D3C,TMEM151A,RAMP3,NKD1,RHBDL1,RCN3,CRTAC1,NUDC,MPP2,ANPEP,PKM,ST6GALNAC5,PDGFB,RGL2,ANKRD37,KLHDC8B,PCOLCE,ARSG,AQP5,GAS2L1,PTX3,EMID1,SLC29A4,NECTIN2,CRYAB,EML3,ADAMTS9,CCDC136,SULF1,KCNA6,OBSL1,GNG3,MBL…
TF	Factor: Sp3; motif: NGCCACGCCCMCN	TF:M12153	4.07877e-05	4.389471242367964	6380	393	178	20044	SLC16A3,SNCG,VWA1,PDE4C,PYGL,PFKL,BCAM,IGF2BP1,GIPR,AEBP1,CLDN14,SEC14L5,ALKAL1,BMP7,ANGPTL4,IGFBP4,ARMCX6,CERS1,RAB3B,CDC42BPG,CFAP77,ACHE,PCK2,GALK1,ALDH1L2,ANP32A,FKBP2,PRR18,TPPP3,CRIP1,TMEM160,SH2D3C,DUSP23,TMEM151A,RAMP3,BSPRY,EMILIN2,NKD1,COL9A3,DDIT4,RCN3,PEX5,TMEM158,ABCG1,ACAA2,ATF5,TMEM141,RGL2,PCOLCE,GAS2L1,EMID1,SLC39A7,NECTIN2,CRYAB,KIF5A,EML3,LDHD,CCDC136,KCNA6,OBSL1,TSSK6,VMAC,B3G…
TF	Factor: MLLT10; motif: CYNNCCNNGGNGCTG	TF:M12636	4.40308e-05	4.3562429975029815	9644	393	244	20044	SLC16A3,MGARP,NPR1,ATP2A3,SNCG,VWA1,PDE4C,SNCB,MRC2,PFKL,BCAM,WNT4,GAS1,AEBP1,CLDN14,SEC14L5,ALKAL1,BMP7,ESPN,ANGPTL4,IGFBP4,ARMCX6,MARCKSL1,CERS1,POMC,KCNK12,DOK7,CDC42BPG,CFAP77,DUSP26,ACHE,PPP2R2C,PCK2,GALK1,ALDH1L2,GRIP2,DIRAS1,GSN,TF,RASGEF1C,PIGZ,TPPP3,AK4,NKX6-2,EPHA10,TGFB3,CRIP1,CYP27A1,SH2D3C,DUSP23,TMEM151A,BSPRY,EMILIN2,COL9A3,GPR62,RHBDL1,DDIT4,PLOD2,DPYSL5,CRTAC1,MPP2,ST6GALNAC5,PDG…
TF	Factor: ZGPAT; motif: GRGGCWGNGGNG	TF:M09739	4.57877e-05	4.339250772036758	8427	393	220	20044	SLC16A3,ATP2A3,SNCG,VWA1,SNCB,PYGL,BCAM,APLNR,WNT4,GIPR,GAS1,KCNG1,AEBP1,ALKAL1,BMP7,ESPN,IGFBP4,MARCKSL1,CERS1,COL2A1,RAB3B,KCNK12,CDC42BPG,VEGFA,DUSP26,ACHE,PPP2R2C,TCEAL6,PCK2,ALDH1L2,GRIP2,DIRAS1,GSN,FKBP2,PIGZ,PLIN2,NKX6-2,KCNA5,TGFB3,IFITM1,CRIP1,SH2D3C,DUSP23,TMEM151A,RAMP3,NKD1,COL9A3,GPR62,RHBDL1,DDIT4,GALNT6,MPP2,ANPEP,PEX5,ST6GALNAC5,PDGFB,MVD,ABCG1,RMDN3,ACAA2,TMEM141,RGL2,ANKRD37,KLH…
TF	Factor: Egr-1; motif: NNNNNGYGKGGGNGGGNN	TF:M09603	4.63471e-05	4.333977372314673	4787	393	143	20044	NPR1,ATP2A3,SNCG,PDE4C,MRC2,ACP5,BCAM,IGF2BP1,GIPR,AEBP1,SEC14L5,ESPN,ANGPTL4,IGFBP4,MARCKSL1,POMC,DOK7,CDC42BPG,VEGFA,ACHE,TCEAL6,CRLF2,GRIP2,FKBP2,PRR18,TPPP3,NKX6-2,EPHA10,TGFB3,DUSP23,TMEM151A,RAMP3,NKD1,COL9A3,RHBDL1,RCN3,DPYSL5,MPP2,PEX5,MVD,ABCG1,RMDN3,TMEM141,RGL2,ANKRD37,PCOLCE,AQP5,EMID1,SLC29A4,SLC39A7,NECTIN2,CRYAB,KIF5A,CCDC136,KCNA6,OBSL1,B3GALT4,DUSP28,HCN2,ZMYND19,ZFR2,PAQR6,MDGA1…
TF	Factor: Egr-1; motif: NNCRCCCMCGCNN	TF:M12140	4.73093e-05	4.325053334268279	5556	393	160	20044	COX4I2,VWA1,PDE4C,MRC2,PYGL,PFKL,ALKAL1,ESPN,ANGPTL4,IGFBP4,CERS1,RAB3B,POMC,CDC42BPG,CFAP77,VEGFA,ACHE,PPP2R2C,PCK2,GRIP2,DIRAS1,ANP32A,FKBP2,BNIP3,PRR18,AK4,EPHA10,IFITM1,DUSP23,TMEM151A,RAMP3,EMILIN2,NKD1,COL9A3,CRTAC1,MPP2,PEX5,PDGFB,TMEM158,ABCG1,RMDN3,ACAA2,TMEM141,PCOLCE,ARSG,AQP5,SRM,EMID1,NECTIN2,KIF5A,ADAMTS9,KCNA6,DUSP28,HCN2,TRIP10,ZMYND19,TPGS1,AACS,MDGA1,BCAN,FCHO1,ARHGEF10,PLIN3,SE…
TF	Factor: MAZ; motif: GGGGAGGG; match class: 1	TF:M00649_1	6.43755e-05	4.191279663539733	4281	393	131	20044	ATP2A3,SNCG,VWA1,PDE4C,SNCB,MRC2,ACP5,GAS1,AEBP1,BMP7,ESPN,IGFBP4,MARCKSL1,COL2A1,DOK7,CDC42BPG,VEGFA,ACHE,PPP2R2C,TCEAL6,CRLF2,GRIP2,ANP32A,PIGZ,PLIN2,PRR18,TPPP3,AK4,TGFB3,IFITM1,CRIP1,CYP27A1,ITGB3,NKD1,COL9A3,RHBDL1,DPYSL5,CRTAC1,ANPEP,PEX5,PDGFB,TMEM158,MVD,ATF5,RGL2,ARSG,GAS2L1,SLC29A4,SLC39A7,NECTIN2,CRYAB,KIF5A,LDHD,CCDC136,OBSL1,SCUBE1,TNFRSF11A,GNG3,DDRGK1,HCN2,TRIP10,PAQR6,TMEM198,C1QL…
TF	Factor: E2F-2; motif: NWTTTGGCGCCAWWNN; match class: 1	TF:M11530_1	6.53642e-05	4.184660150268297	13806	393	319	20044	SLC16A3,MGARP,COX4I2,NPR1,ATP2A3,SNCG,PDE4C,SNCB,MRC2,PYGL,ACP5,PFKL,IGF2BP1,APLNR,WNT4,GAS1,KCNG1,AEBP1,SEC14L5,ALKAL1,BMP7,ESPN,ANGPTL4,IGFBP4,ARMCX6,MARCKSL1,CERS1,COL2A1,RAB3B,POMC,KCNK12,DOK7,CDC42BPG,CFAP77,VEGFA,DUSP26,ACHE,PPP2R2C,TCEAL6,PCK2,ALDH1L2,ANP32A,TF,FKBP2,BNIP3,RASGEF1C,PIGZ,PLIN2,EID2B,PRR18,TPPP3,AK4,NKX6-2,KCNA5,TGFB3,CRIP1,TMEM160,CYP27A1,ITGB3,DUSP23,TMEM151A,RAMP3,BSPRY,E…
TF	Factor: Sp2; motif: GGSNNGGGGGCGGGGCCNGNGS; match class: 1	TF:M09658_1	6.63799e-05	4.177963458816927	2139	393	79	20044	PFKL,BCAM,WNT4,AEBP1,BMP7,ESPN,RAB3B,CDC42BPG,GALK1,FKBP2,NKX6-2,SH2D3C,NKD1,PEX5,RMDN3,TMEM141,RGL2,ANKRD37,AQP5,SRM,EMID1,SLC29A4,NECTIN2,EML3,VMAC,HCN2,TRIP10,ZFR2,LDLRAP1,GAS7,TMEM198,SEZ6,MGST3,ADARB1,GNG7,HES6,FKBP8,YDJC,TPPP,CAMK2N2,JADE2,ETFB,KLF16,RABEP2,LRRC45,FBXO2,PFDN6,JUND,THAP3,JPH3,ESRRA,GPC2,SLC6A9,B4GALT5,ASAP3,ALDH2,ROM1,EIF4E3,IGSF8,STUB1,ACSF2,MEGF8,SVIP,FLNB,CHST2,WDR46,PPFI…
TF	Factor: c-Myc:Max; motif: GCCAYGYGSN	TF:M00322	8.23728e-05	4.084216402858343	8030	393	211	20044	NPR1,ATP2A3,VWA1,ACP5,PFKL,IGF2BP1,WNT4,GAS1,KCNG1,AEBP1,ALKAL1,ESPN,MARCKSL1,CERS1,DOK7,VEGFA,DUSP26,ACHE,PPP2R2C,ALDH1L2,DIRAS1,ANP32A,BNIP3,PIGZ,PLIN2,PRR18,TPPP3,AK4,NKX6-2,TGFB3,IFITM1,TMEM160,DUSP23,TMEM151A,EMILIN2,NKD1,COL9A3,RHBDL1,DPYSL5,CRTAC1,NUDC,PEX5,PDGFB,TMEM158,ABCG1,RMDN3,ACAA2,ATF5,ANKRD37,ARSG,AQP5,SRM,EMID1,SLC29A4,SLC39A7,NECTIN2,CRYAB,EML3,KCNA6,OBSL1,SCUBE1,VMAC,DUSP28,MBL…
TF	Factor: AP-2; motif: MKCCCSCNGGCG	TF:M00189	8.29762e-05	4.08105	10911	393	267	20044	SLC16A3,MGARP,ATP2A3,VWA1,PDE4C,SNCB,MRC2,PYGL,PFKL,IGF2BP1,WNT4,GAS1,KCNG1,AEBP1,SEC14L5,ALKAL1,BMP7,ESPN,IGFBP4,MARCKSL1,CERS1,COL2A1,RAB3B,POMC,KCNK12,DOK7,CDC42BPG,CFAP77,VEGFA,PPP2R2C,PCK2,GALK1,ALDH1L2,GRIP2,DIRAS1,ANP32A,TF,FKBP2,BNIP3,RASGEF1C,PIGZ,PLIN2,PRR18,TPPP3,NKX6-2,EPHA10,TGFB3,IFITM1,CRIP1,TMEM160,ITGB3,DUSP23,TMEM151A,RAMP3,EMILIN2,NKD1,COL9A3,GPR62,RHBDL1,DDIT4,PLOD2,DPYSL5,CRT…
TF	Factor: LUMAN; motif: CYCAGCYYCY; match class: 1	TF:M09729_1	9.33014e-05	4.0301119409746535	4748	393	141	20044	SLC16A3,ATP2A3,SNCG,VWA1,SNCB,BCAM,APLNR,WNT4,SEC14L5,ALKAL1,BMP7,ESPN,IGFBP4,MARCKSL1,RAB3B,DOK7,CDC42BPG,VEGFA,GALK1,ALDH1L2,GRIP2,FKBP2,PIGZ,EID2B,PRR18,TGFB3,IFITM1,CRIP1,SH2D3C,TMEM151A,RAMP3,BSPRY,GPR62,DPYSL5,CRTAC1,PKM,PDGFB,TMEM158,MVD,ABCG1,TMEM141,PCOLCE,GAS2L1,RPS6KL1,PTX3,BORCS6,CRYAB,CCDC136,KCNA6,OBSL1,TNFRSF11A,B3GALT4,DUSP28,TPGS1,PAQR6,AACS,MDGA1,TRAPPC6A,SHTN1,PPP2R3B,LAMB2,ITG…
TF	Factor: ZNF460; motif: NNACNCCCCCCNN	TF:M12313	9.56428e-05	4.019347754172703	6026	393	169	20044	SLC16A3,MGARP,ATP2A3,PFKL,IGF2BP1,WNT4,GIPR,AEBP1,ALKAL1,IGFBP4,MARCKSL1,CERS1,RAB3B,DOK7,CDC42BPG,VEGFA,ACHE,CRLF2,PCK2,GALK1,DIRAS1,ANP32A,FKBP2,BNIP3,PIGZ,AK4,NKX6-2,EPHA10,CRIP1,RAMP3,EMILIN2,NKD1,RHBDL1,DDIT4,RCN3,CRTAC1,MPP2,PDGFB,ABCG1,RMDN3,TMEM141,RGL2,KLHDC8B,PCOLCE,ARSG,AQP5,RPS6KL1,SLC29A4,BORCS6,NECTIN2,CRYAB,KIF5A,EML3,ADAMTS9,LDHD,CCDC136,OBSL1,TSSK6,SCUBE1,VMAC,B3GALT4,DUSP28,DDRG…
TF	Factor: FXR; motif: NRGGKCANTGRCCNNNNGG	TF:M10014	9.56835e-05	4.019162864271574	5794	393	164	20044	SLC16A3,MGARP,SNCG,VWA1,PDE4C,SNCB,MRC2,PYGL,BCAM,KCNG1,AEBP1,ESPN,MARCKSL1,CERS1,COL2A1,POMC,DOK7,CDC42BPG,VEGFA,ACHE,PPP2R2C,ALDH1L2,GRIP2,DIRAS1,ANP32A,BNIP3,PIGZ,PRR18,NKX6-2,TMEM160,DUSP23,RAMP3,EMILIN2,NKD1,DDIT4,NUDC,PEX5,MVD,ABCG1,ATF5,RGL2,ANKRD37,PCOLCE,AQP5,GAS2L1,RPS6KL1,EMID1,SLC29A4,SLC39A7,EML3,ADAMTS9,VBP1,CCDC136,KCNA6,SCUBE1,VMAC,DUSP28,HCN2,TRIP10,SEMA4D,ZFR2,TPGS1,LDLRAP1,MDGA…
TF	Factor: Sp1; motif: NWRGCCACGCCCMCN; match class: 1	TF:M12152_1	9.67206e-05	4.014480860764793	2953	393	99	20044	SNCG,VWA1,BCAM,IGF2BP1,SEC14L5,RAB3B,PCK2,GALK1,ALDH1L2,FKBP2,BNIP3,PIGZ,TPPP3,CRIP1,SH2D3C,DUSP23,TMEM151A,RAMP3,BSPRY,EMILIN2,RCN3,PEX5,TMEM158,MVD,RMDN3,ACAA2,TMEM141,NECTIN2,CCDC136,KCNA6,VMAC,DDRGK1,HCN2,TRIP10,ZFR2,AACS,LDLRAP1,GAS7,P4HA2,PLIN3,MGST3,GNG7,FKBP8,PMVK,NRXN2,TPPP,JADE2,KLF16,CD99,RABEP2,CCDC120,KIF1C,LRRC45,FBXO2,PFDN6,JUND,SLC8A2,CEP131,DDAH2,LENG9,ESRRA,CYS1,GPC2,ANXA2,SLC6A…
TF	Factor: RREB-1; motif: GGGWCSA	TF:M05439	0.00010603	3.97457	8852	393	227	20044	SLC16A3,ATP2A3,SNCG,VWA1,SNCB,MRC2,PYGL,BCAM,GAS1,KCNG1,AEBP1,SEC14L5,ALKAL1,BMP7,ESPN,ANGPTL4,IGFBP4,MARCKSL1,CERS1,RAB3B,POMC,KCNK12,DOK7,CDC42BPG,DUSP26,ACHE,PCK2,GALK1,GRIP2,ANP32A,TF,FKBP2,BNIP3,PIGZ,PLIN2,PRR18,AK4,NKX6-2,EPHA10,KCNA5,IFITM1,CRIP1,TMEM160,CYP27A1,TMEM151A,RAMP3,EMILIN2,NKD1,RHBDL1,PLOD2,RCN3,CRTAC1,GALNT6,NUDC,MPP2,HK3,TMEM158,MVD,ABCG1,ACAA2,ATF5,TMEM141,RGL2,KLHDC8B,AQP5,…
TF	Factor: GCMa:Erg; motif: ATGCGGGCGGAARKG; match class: 1	TF:M08487_1	0.000107441	3.968831259826661	9056	393	231	20044	SLC16A3,COX4I2,SNCG,VWA1,MRC2,PYGL,ACP5,PFKL,BCAM,IGF2BP1,WNT4,GIPR,GAS1,AEBP1,ALKAL1,BMP7,ESPN,ANGPTL4,IGFBP4,ARMCX6,MARCKSL1,CERS1,COL2A1,RAB3B,POMC,KCNK12,DOK7,CDC42BPG,CFAP77,VEGFA,ACHE,PPP2R2C,TCEAL6,PCK2,GALK1,ALDH1L2,GRIP2,DIRAS1,ANP32A,TF,FKBP2,BNIP3,PIGZ,AK4,NKX6-2,EPHA10,KCNA5,TGFB3,IFITM1,CRIP1,TMEM160,CYP27A1,ITGB3,RAMP3,NKD1,COL9A3,GPR62,RHBDL1,GJA5,AOC1,PLOD2,CRTAC1,ANPEP,PKM,ST6GAL…
TF	Factor: PUR1; motif: GGGNCAGNN	TF:M01721	0.000112194	3.9500317400124314	9315	393	236	20044	SLC16A3,COX4I2,NPR1,ATP2A3,SNCG,SNCB,MRC2,PYGL,PFKL,BCAM,APLNR,WNT4,GIPR,GAS1,KCNG1,AEBP1,SEC14L5,ALKAL1,ESPN,ANGPTL4,IGFBP4,ARMCX6,MARCKSL1,CERS1,COL2A1,RAB3B,POMC,DOK7,CFAP77,VEGFA,DUSP26,ACHE,TCEAL6,GALK1,ALDH1L2,GRIP2,DIRAS1,TF,BNIP3,RASGEF1C,PIGZ,TPPP3,KCNA5,TGFB3,IFITM1,CRIP1,CYP27A1,SH2D3C,RAMP3,BSPRY,EMILIN2,NKD1,COL9A3,GPR62,RHBDL1,DDIT4,GALNT6,MPP2,ANPEP,PDGFB,ABCG1,ACAA2,ATF5,TMEM141,R…
TF	Factor: AP-2alpha; motif: GCCNNNRGS	TF:M00469	0.000116984	3.9318730114500777	5305	393	153	20044	SLC16A3,NPR1,ATP2A3,PDE4C,MRC2,PFKL,BCAM,WNT4,GAS1,KCNG1,AEBP1,ALKAL1,BMP7,ESPN,MARCKSL1,KCNK12,DOK7,CDC42BPG,ACHE,PPP2R2C,TCEAL6,PCK2,DIRAS1,FKBP2,BNIP3,PLIN2,PRR18,NKX6-2,IFITM1,CRIP1,TMEM160,BSPRY,NKD1,GPR62,PLOD2,DPYSL5,MPP2,ANPEP,PKM,PEX5,ST6GALNAC5,PDGFB,TMEM158,MVD,ABCG1,ATF5,PCOLCE,ARSG,AQP5,GAS2L1,SLC29A4,SLC39A7,EML3,ADAMTS9,KCNA6,OBSL1,TSSK6,SCUBE1,TNFRSF11A,VMAC,B3GALT4,MBLAC1,HCN2,TP…
TF	Factor: PLAG1; motif: GRGGCNNHNNNRRGGG	TF:M01778	0.000137216	3.862596437539364	2851	393	96	20044	ATP2A3,VWA1,PDE4C,IGF2BP1,WNT4,AEBP1,SEC14L5,ANGPTL4,IGFBP4,RAB3B,POMC,DOK7,CDC42BPG,CFAP77,PCK2,GRIP2,DIRAS1,AK4,NKX6-2,TGFB3,CRIP1,RAMP3,EMILIN2,NKD1,COL9A3,PDGFB,MVD,RMDN3,RXRG,AQP5,EMID1,SLC29A4,BORCS6,EML3,ADAMTS9,KCNA6,TSSK6,SCUBE1,VMAC,SEMA4D,ZMYND19,AACS,GAS7,P4HA2,TMEM198,BCAN,ADAMTSL4,FKBP8,PHGDH,MAPK12,MACROD1,CAMK2N2,MVK,JADE2,KEAP1,KLF16,GAS8,CCDC120,KIF1C,LRRC45,FBXO2,GLS2,JUND,CEP1…
TF	Factor: PATZ1; motif: SCNCCNCNSCCCCCASCCN	TF:M12648	0.000138057	3.8599422802677332	4510	393	135	20044	ATP2A3,VWA1,PDE4C,BCAM,IGF2BP1,APLNR,WNT4,AEBP1,ESPN,ARMCX6,MARCKSL1,CERS1,RAB3B,KCNK12,DOK7,CDC42BPG,ACHE,PPP2R2C,TCEAL6,CRLF2,GALK1,ALDH1L2,GRIP2,ANP32A,FKBP2,PLIN2,PRR18,AK4,TGFB3,IFITM1,TMEM160,SH2D3C,RHBDL1,CRTAC1,ANPEP,PDGFB,TMEM158,RGL2,ANKRD37,KLHDC8B,PCOLCE,ARSG,GAS2L1,PTX3,EMID1,SLC29A4,NECTIN2,CRYAB,KIF5A,ADAMTS9,LDHD,CCDC136,KCNA6,OBSL1,SCUBE1,MBLAC1,HCN2,SEMA4D,HSPA2,PAQR6,TMED8,PPP2…
TF	Factor: CPBP; motif: NGGGCGG; match class: 1	TF:M05444_1	0.000142454	3.846325060371411	3433	393	110	20044	ATP2A3,MRC2,PFKL,IGF2BP1,APLNR,AEBP1,SEC14L5,BMP7,ESPN,IGFBP4,CERS1,RAB3B,DOK7,VEGFA,ACHE,PCK2,GALK1,FKBP2,BNIP3,PIGZ,AK4,CRIP1,CYP27A1,RAMP3,NKD1,RHBDL1,AOC1,PLOD2,RCN3,CRTAC1,NUDC,ANPEP,PKM,TMEM158,ATF5,TMEM141,ANKRD37,SLC39A7,CCDC136,KCNA6,TNFRSF11A,HCN2,TRIP10,HSPA2,ZFR2,GAS7,ITGB4,P4HA2,BCAN,ARHGEF10,LRFN1,HES6,MAPK12,NTHL1,YDJC,CENPB,UBXN1,TPPP,EPOP,JADE2,KEAP1,TFEB,CD99,RABEP2,TECPR1,KIF1C…
TF	Factor: Sp2; motif: WGGGCGG; match class: 1	TF:M05332_1	0.000142454	3.846325060371411	3433	393	110	20044	ATP2A3,MRC2,PFKL,IGF2BP1,APLNR,AEBP1,SEC14L5,BMP7,ESPN,IGFBP4,CERS1,RAB3B,DOK7,VEGFA,ACHE,PCK2,GALK1,FKBP2,BNIP3,PIGZ,AK4,CRIP1,CYP27A1,RAMP3,NKD1,RHBDL1,AOC1,PLOD2,RCN3,CRTAC1,NUDC,ANPEP,PKM,TMEM158,ATF5,TMEM141,ANKRD37,SLC39A7,CCDC136,KCNA6,TNFRSF11A,HCN2,TRIP10,HSPA2,ZFR2,GAS7,ITGB4,P4HA2,BCAN,ARHGEF10,LRFN1,HES6,MAPK12,NTHL1,YDJC,CENPB,UBXN1,TPPP,EPOP,JADE2,KEAP1,TFEB,CD99,RABEP2,TECPR1,KIF1C…
TF	Factor: Sp6; motif: WGGGCGG; match class: 1	TF:M05361_1	0.000142454	3.846325060371411	3433	393	110	20044	ATP2A3,MRC2,PFKL,IGF2BP1,APLNR,AEBP1,SEC14L5,BMP7,ESPN,IGFBP4,CERS1,RAB3B,DOK7,VEGFA,ACHE,PCK2,GALK1,FKBP2,BNIP3,PIGZ,AK4,CRIP1,CYP27A1,RAMP3,NKD1,RHBDL1,AOC1,PLOD2,RCN3,CRTAC1,NUDC,ANPEP,PKM,TMEM158,ATF5,TMEM141,ANKRD37,SLC39A7,CCDC136,KCNA6,TNFRSF11A,HCN2,TRIP10,HSPA2,ZFR2,GAS7,ITGB4,P4HA2,BCAN,ARHGEF10,LRFN1,HES6,MAPK12,NTHL1,YDJC,CENPB,UBXN1,TPPP,EPOP,JADE2,KEAP1,TFEB,CD99,RABEP2,TECPR1,KIF1C…
TF	Factor: LKLF; motif: GGGGTGGKSN; match class: 1	TF:M07261_1	0.000147647	3.8307763498283625	4251	393	129	20044	SLC16A3,COX4I2,ATP2A3,SNCG,VWA1,SNCB,PFKL,BCAM,AEBP1,SEC14L5,ALKAL1,ESPN,ARMCX6,MARCKSL1,COL2A1,RAB3B,KCNK12,CDC42BPG,ACHE,PPP2R2C,TCEAL6,CRLF2,GRIP2,DIRAS1,FKBP2,PLIN2,EPHA10,TGFB3,IFITM1,TMEM151A,EMILIN2,COL9A3,GPR62,RHBDL1,CRTAC1,MPP2,PKM,ABCG1,ATF5,RGL2,PCOLCE,ARSG,SRM,GAS2L1,SLC29A4,BORCS6,NECTIN2,CRYAB,KIF5A,EML3,LDHD,CCDC136,HSPA2,PAQR6,LDLRAP1,LAMB2,ITGB4,C1QL3,BCAN,FCHO1,PLIN3,SEZ6,BDKRB…
TF	Factor: E2F-1; motif: TTTGGCGCCAAA; match class: 1	TF:M04516_1	0.000148871	3.827190217887421	10538	393	259	20044	SLC16A3,MGARP,NPR1,SNCG,PDE4C,SNCB,MRC2,PYGL,ACP5,PFKL,IGF2BP1,WNT4,GAS1,KCNG1,AEBP1,SEC14L5,ALKAL1,BMP7,ESPN,ANGPTL4,IGFBP4,ARMCX6,MARCKSL1,CERS1,COL2A1,RAB3B,POMC,KCNK12,DOK7,CDC42BPG,VEGFA,DUSP26,ACHE,PPP2R2C,TCEAL6,PCK2,ALDH1L2,TF,FKBP2,BNIP3,PLIN2,PRR18,TPPP3,AK4,NKX6-2,KCNA5,CRIP1,TMEM160,ITGB3,DUSP23,TMEM151A,RAMP3,BSPRY,EMILIN2,NKD1,COL9A3,GPR62,RHBDL1,PLOD2,DPYSL5,CRTAC1,PEX5,HK3,PDGFB,T…
TF	Factor: KLF14; motif: NRCCACRCCCMCN; match class: 1	TF:M12183_1	0.000153683	3.8133729279949984	2575	393	89	20044	SNCG,VWA1,IGF2BP1,AEBP1,CERS1,RAB3B,DOK7,CDC42BPG,ALDH1L2,FKBP2,TPPP3,NKX6-2,SH2D3C,PEX5,ACAA2,TMEM141,RGL2,AQP5,EMID1,NECTIN2,KIF5A,EML3,CCDC136,KCNA6,SCUBE1,VMAC,HCN2,TRIP10,AACS,LDLRAP1,PPP2R3B,GAS7,PLIN3,MGST3,ADARB1,GNG7,FKBP8,NRXN2,CAMK2N2,JADE2,KLF16,RABEP2,CCDC120,KIF1C,LRRC45,FBXO2,PFDN6,JUND,SLC8A2,CEP131,LARP6,DDAH2,JPH3,CYS1,GPC2,SLC6A9,PIN1,WHRN,ASAP3,ROM1,TM7SF2,TUBB3,TRADD,EIF4E3,Z…
TF	Factor: DATF1; motif: SNGGRRGCWGNGGG; match class: 1	TF:M09724_1	0.000155498	3.8082748827937785	2981	393	99	20044	SLC16A3,MGARP,COX4I2,ATP2A3,VWA1,MRC2,PFKL,BCAM,WNT4,GIPR,AEBP1,BMP7,IGFBP4,COL2A1,KCNK12,CDC42BPG,VEGFA,TCEAL6,DIRAS1,FKBP2,PIGZ,TGFB3,CRIP1,SH2D3C,DDIT4,PKM,PDGFB,ABCG1,RMDN3,RGL2,PCOLCE,ARSG,AQP5,SLC29A4,NECTIN2,ADAMTS9,CCDC136,OBSL1,SCUBE1,TNFRSF11A,DUSP28,PAQR6,AACS,MDGA1,TMED8,LAMB2,ITGB4,TMEM198,LINGO3,GNG7,FGD2,CAMK2N2,MAG,EPOP,SEMA5B,KLF16,EMILIN1,SLC8A2,TMEM178A,RNF43,TMEM132A,NOL3,PPP1…
TF	Factor: E2F-1; motif: NGGGCGGGARV	TF:M07206	0.000162306	3.7896644494477423	14970	393	337	20044	SLC16A3,MGARP,COX4I2,NPR1,ATP2A3,SNCG,VWA1,PDE4C,SNCB,MRC2,PYGL,ACP5,PFKL,BCAM,IGF2BP1,WNT4,GIPR,GAS1,KCNG1,AEBP1,SEC14L5,ALKAL1,BMP7,ESPN,ANGPTL4,IGFBP4,MARCKSL1,CERS1,COL2A1,RAB3B,POMC,KCNK12,CDC42BPG,CFAP77,VEGFA,ACHE,PPP2R2C,TCEAL6,PCK2,GALK1,ALDH1L2,GRIP2,DIRAS1,ANP32A,GSN,TF,FKBP2,BNIP3,PIGZ,EID2B,PRR18,TPPP3,AK4,NKX6-2,EPHA10,KCNA5,TGFB3,IFITM1,CRIP1,TMEM160,CYP27A1,ITGB3,SH2D3C,DUSP23,TME…
TF	Factor: ZBTB33; motif: GGYGCTG	TF:M13142	0.000164314	3.78432	8790	393	225	20044	MGARP,NPR1,VWA1,SNCB,MRC2,PYGL,ACP5,PFKL,BCAM,WNT4,GIPR,GAS1,KCNG1,AEBP1,SEC14L5,ALKAL1,BMP7,ESPN,IGFBP4,ARMCX6,MARCKSL1,CERS1,COL2A1,RAB3B,POMC,DOK7,CDC42BPG,CFAP77,VEGFA,DUSP26,ACHE,PPP2R2C,TCEAL6,PCK2,GALK1,ALDH1L2,GRIP2,DIRAS1,TF,FKBP2,PLIN2,TPPP3,AK4,NKX6-2,EPHA10,KCNA5,IFITM1,CRIP1,CYP27A1,ITGB3,DUSP23,TMEM151A,EMILIN2,NKD1,COL9A3,RHBDL1,PLOD2,DPYSL5,CRTAC1,ANPEP,PDGFB,TMEM158,MVD,ABCG1,ANK…
TF	Factor: ZBP89; motif: CCCCKCCCCCNN; match class: 1	TF:M07397_1	0.000168013	3.774657960412246	3068	393	101	20044	SNCG,MRC2,BCAM,IGF2BP1,AEBP1,MARCKSL1,DOK7,CDC42BPG,VEGFA,CRLF2,ALDH1L2,GRIP2,ANP32A,FKBP2,TPPP3,NKX6-2,SH2D3C,NKD1,RHBDL1,DPYSL5,PEX5,TMEM141,RGL2,PCOLCE,AQP5,EMID1,SLC29A4,NECTIN2,CRYAB,KIF5A,EML3,CCDC136,VMAC,B3GALT4,GNG3,HCN2,TRIP10,PAQR6,BCAN,ARHGEF10,PLIN3,ADARB1,LRFN1,GNG7,FKBP8,PHGDH,CYP1A1,MAPK12,PTMA,TPPP,CAMK2N2,MAG,JADE2,KLF16,RABEP2,GAS8,CCDC120,CUL7,FBXO2,PFDN6,NAT14,JUND,SLC8A2,GRI…
TF	Factor: GLI; motif: MCVNNGACCACCCAV	TF:M03871	0.000172254	3.7638299364140386	3403	393	109	20044	COX4I2,SNCG,PYGL,PFKL,BCAM,WNT4,BMP7,IGFBP4,DOK7,CFAP77,VEGFA,ACHE,PPP2R2C,PCK2,DIRAS1,ANP32A,TF,PIGZ,PLIN2,EID2B,AK4,NKX6-2,BSPRY,NKD1,COL9A3,RCN3,MPP2,PDGFB,TMEM141,PCOLCE,AQP5,EMID1,SLC39A7,ADAMTS9,CCDC136,GRAP2,KCNA6,OBSL1,SCUBE1,VMAC,DUSP28,HCN2,SEMA4D,ZMYND19,TPGS1,LDLRAP1,TMED8,ITGB4,PDK1,BDKRB2,GFOD2,ADAMTSL4,LRFN1,HES6,CYP1A1,PLOD1,NRXN2,UBXN1,TPPP,SEMA5B,JADE2,KEAP1,ETFB,GAS8,CCDC120,KI…
TF	Factor: ctcf; motif: CCRSCAGGGGGCGCN; match class: 1	TF:M10426_1	0.000172467	3.763293209164343	4526	393	135	20044	NPR1,VWA1,PYGL,BCAM,WNT4,KCNG1,BMP7,ESPN,MARCKSL1,CERS1,KCNK12,CDC42BPG,ACHE,PPP2R2C,GALK1,PIGZ,PRR18,NKX6-2,CRIP1,ITGB3,RAMP3,BSPRY,EMILIN2,NKD1,COL9A3,RHBDL1,DPYSL5,CRTAC1,PEX5,TMEM158,ABCG1,RMDN3,ACAA2,TMEM141,RGL2,AQP5,GAS2L1,EMID1,BORCS6,EML3,ADAMTS9,VBP1,CCDC136,KCNA6,OBSL1,SCUBE1,TNFRSF11A,VMAC,MBLAC1,HCN2,HSPA2,ZMYND19,ZFR2,AACS,LDLRAP1,MDGA1,PPP2R3B,GAS7,C1QL3,BCAN,PLIN3,MGST3,GFOD2,ADAR…
TF	Factor: CTCF; motif: NCCRSTAGGGGGCGC; match class: 1	TF:M08911_1	0.000176408	3.7534815127248753	4089	393	125	20044	SLC16A3,VWA1,SNCB,WNT4,KCNG1,IGFBP4,CERS1,KCNK12,DOK7,CDC42BPG,ACHE,PPP2R2C,PCK2,GALK1,ALDH1L2,ANP32A,PIGZ,EPHA10,CRIP1,RAMP3,EMILIN2,NKD1,COL9A3,RHBDL1,DPYSL5,CRTAC1,PEX5,PDGFB,TMEM158,ABCG1,TMEM141,RGL2,ARSG,GAS2L1,EMID1,NECTIN2,EML3,ADAMTS9,CCDC136,KCNA6,OBSL1,TNFRSF11A,VMAC,MBLAC1,HCN2,HSPA2,ZFR2,AACS,LDLRAP1,MDGA1,PPP2R3B,C1QL3,BCAN,ARHGEF10,PLIN3,ADARB1,LRFN1,HES6,FKBP8,CYP1A1,NTHL1,YDJC,NR…
TF	Factor: VDR; motif: GGGKNARNRRGGWSA	TF:M00444	0.000177255	3.7514026025899105	10554	393	259	20044	SLC16A3,COX4I2,NPR1,SNCG,PDE4C,SNCB,MRC2,PYGL,ACP5,PFKL,BCAM,IGF2BP1,APLNR,WNT4,GIPR,GAS1,KCNG1,AEBP1,CLDN14,ANGPTL4,IGFBP4,ARMCX6,MARCKSL1,CERS1,COL2A1,RAB3B,POMC,KCNK12,DOK7,CDC42BPG,VEGFA,DUSP26,ACHE,PPP2R2C,TCEAL6,CRLF2,PCK2,GALK1,GRIP2,DIRAS1,ANP32A,TF,FKBP2,BNIP3,PLIN2,TPPP3,AK4,NKX6-2,KCNA5,TGFB3,IFITM1,CRIP1,TMEM160,CYP27A1,SH2D3C,DUSP23,RAMP3,EMILIN2,NKD1,COL9A3,RHBDL1,GJA5,AOC1,RCN3,DPY…
TF	Factor: p53; motif: RGRCWWGYCYNGRCWWGYYY	TF:M01652	0.000205248	3.6877204379477337	8209	393	213	20044	COX4I2,NPR1,ATP2A3,SNCG,VWA1,ACP5,PFKL,IGF2BP1,WNT4,GIPR,GAS1,ANGPTL4,IGFBP4,MARCKSL1,CERS1,COL2A1,RAB3B,DOK7,CFAP77,VEGFA,DUSP26,ACHE,CRLF2,PCK2,GALK1,ALDH1L2,DIRAS1,GSN,TF,FKBP2,BNIP3,RASGEF1C,PIGZ,PRR18,AK4,KCNA5,TMEM160,CYP27A1,ITGB3,SH2D3C,TMEM151A,BSPRY,EMILIN2,NKD1,COL9A3,GPR62,RHBDL1,GJA5,DDIT4,AOC1,PLOD2,DPYSL5,CRTAC1,HK3,TMEM158,ABCG1,TMEM141,RGL2,ANKRD37,KLHDC8B,PCOLCE,AQP5,SRM,RPS6KL1…
TF	Factor: NF-KAPPAB1; motif: NGGKRNTTYCCCN	TF:M08952	0.000271753	3.565825070410436	7937	393	207	20044	MGARP,COX4I2,ATP2A3,VWA1,PDE4C,SNCB,PFKL,BCAM,IGF2BP1,WNT4,KCNG1,SEC14L5,ALKAL1,BMP7,ESPN,ANGPTL4,MARCKSL1,CERS1,COL2A1,RAB3B,DOK7,VEGFA,ACHE,PPP2R2C,DIRAS1,TF,FKBP2,BNIP3,RASGEF1C,PIGZ,PLIN2,EID2B,PRR18,AK4,NKX6-2,EPHA10,KCNA5,CRIP1,ITGB3,SH2D3C,DUSP23,RAMP3,BSPRY,EMILIN2,COL9A3,RHBDL1,DDIT4,PLOD2,DPYSL5,ST6GALNAC5,HK3,MVD,ABCG1,TMEM141,KLHDC8B,ARSG,GAS2L1,PTX3,SLC39A7,KIF5A,EML3,ADAMTS9,KCNA6,O…
TF	Factor: E2F-1; motif: NGGGCGGGARV; match class: 1	TF:M07206_1	0.000281521	3.5504889127089916	11184	393	270	20044	SLC16A3,NPR1,ATP2A3,VWA1,SNCB,PYGL,PFKL,BCAM,IGF2BP1,WNT4,GAS1,KCNG1,AEBP1,SEC14L5,ALKAL1,BMP7,ESPN,IGFBP4,MARCKSL1,CERS1,COL2A1,RAB3B,POMC,KCNK12,CDC42BPG,CFAP77,VEGFA,ACHE,PCK2,GALK1,ALDH1L2,DIRAS1,ANP32A,FKBP2,BNIP3,PIGZ,PRR18,TPPP3,AK4,NKX6-2,EPHA10,KCNA5,TGFB3,IFITM1,CRIP1,CYP27A1,ITGB3,TMEM151A,RAMP3,BSPRY,EMILIN2,NKD1,COL9A3,RHBDL1,PLOD2,RCN3,DPYSL5,CRTAC1,NUDC,MPP2,ANPEP,PKM,ST6GALNAC5,PD…
TF	Factor: Zic3; motif: NGGGKGGTC; match class: 1	TF:M00450_1	0.00029298	3.533162536514287	8092	393	210	20044	SLC16A3,ATP2A3,SNCG,PDE4C,SNCB,MRC2,PYGL,PFKL,BCAM,IGF2BP1,WNT4,GAS1,KCNG1,AEBP1,SEC14L5,CERS1,COL2A1,RAB3B,POMC,DOK7,CFAP77,VEGFA,ACHE,TCEAL6,PCK2,GALK1,TF,RASGEF1C,PIGZ,PLIN2,EID2B,NKX6-2,EPHA10,IFITM1,CRIP1,ITGB3,TMEM151A,BSPRY,EMILIN2,NKD1,COL9A3,GPR62,RHBDL1,GJA5,DPYSL5,NUDC,MPP2,ANPEP,PKM,PDGFB,MVD,ABCG1,RMDN3,ACAA2,RGL2,KLHDC8B,RXRG,PCOLCE,ARSG,AQP5,PTX3,EMID1,SLC29A4,NECTIN2,CRYAB,KIF5A,E…
TF	Factor: AP-2gamma; motif: GCCYNNGGS	TF:M00470	0.000294415	3.5310402356155004	9660	393	241	20044	SLC16A3,NPR1,ATP2A3,SNCG,PDE4C,MRC2,PYGL,PFKL,BCAM,WNT4,GAS1,KCNG1,AEBP1,ALKAL1,BMP7,ESPN,ANGPTL4,IGFBP4,MARCKSL1,CERS1,POMC,KCNK12,DOK7,CDC42BPG,CFAP77,VEGFA,ACHE,PPP2R2C,TCEAL6,PCK2,GALK1,DIRAS1,FKBP2,BNIP3,PIGZ,PLIN2,PRR18,TPPP3,NKX6-2,TGFB3,IFITM1,CRIP1,TMEM160,DUSP23,TMEM151A,RAMP3,BSPRY,NKD1,COL9A3,GPR62,DDIT4,PLOD2,DPYSL5,CRTAC1,MPP2,ANPEP,PKM,PEX5,ST6GALNAC5,PDGFB,TMEM158,MVD,ABCG1,RMDN3,…
TF	Factor: RNF96; motif: BCCCGCRGCC; match class: 1	TF:M01199_1	0.000313579	3.5036532050681006	4481	393	133	20044	PYGL,PFKL,WNT4,GAS1,AEBP1,ALKAL1,BMP7,ESPN,MARCKSL1,CERS1,KCNK12,CDC42BPG,PPP2R2C,DIRAS1,FKBP2,BNIP3,PRR18,AK4,NKX6-2,TGFB3,CRIP1,ITGB3,TMEM151A,EMILIN2,NKD1,RHBDL1,DPYSL5,CRTAC1,ANPEP,PKM,PDGFB,TMEM158,MVD,ABCG1,ACAA2,RGL2,AQP5,SRM,GAS2L1,SLC29A4,BORCS6,KIF5A,EML3,ADAMTS9,CCDC136,OBSL1,SCUBE1,TNFRSF11A,DUSP28,HCN2,TRIP10,ZMYND19,TPGS1,AACS,MDGA1,GAS7,ZHX2,FSTL4,C1QL3,USF1,PDK1,BDKRB2,ADARB1,LRFN…
TF	Factor: ZNF232; motif: NCAGCASCNNGGNCAGCGCC; match class: 1	TF:M13146_1	0.000316517	3.4996034525231927	2297	393	81	20044	ATP2A3,WNT4,GAS1,SEC14L5,ESPN,CERS1,KCNK12,PPP2R2C,ALDH1L2,NKX6-2,EPHA10,ITGB3,TMEM151A,EMILIN2,NKD1,COL9A3,MPP2,TMEM158,MVD,AQP5,SLC29A4,EML3,OBSL1,TNFRSF11A,DUSP28,HCN2,TPGS1,MDGA1,TMED8,GAS7,ITGB4,BCAN,SEZ6,ADARB1,LINGO3,PLOD1,MAPK12,CENPB,NRXN2,TPPP,KLF16,RABEP2,GAS8,KIF1C,LRRC45,FKBP9,LARP6,PPP1R14A,PODXL2,JPH3,LENG9,CYS1,ANXA2,CRELD1,SLC6A9,WHRN,TOR4A,ROM1,TUBB3,FA2H,KLC1,SBF1,STUB1,HDAC11,…
TF	Factor: SREBP-1; motif: CACSCCA	TF:M00749	0.000318175	3.497333351248871	8749	393	223	20044	COX4I2,NPR1,ATP2A3,SNCG,VWA1,SNCB,ACP5,PFKL,IGF2BP1,APLNR,KCNG1,AEBP1,ALKAL1,BMP7,IGFBP4,ARMCX6,MARCKSL1,CERS1,RAB3B,KCNK12,DOK7,CDC42BPG,CFAP77,VEGFA,ACHE,PPP2R2C,TCEAL6,CRLF2,GALK1,GRIP2,ANP32A,FKBP2,BNIP3,RASGEF1C,PIGZ,PLIN2,TPPP3,AK4,NKX6-2,EPHA10,TGFB3,IFITM1,ITGB3,SH2D3C,TMEM151A,RAMP3,BSPRY,EMILIN2,NKD1,GPR62,DDIT4,RCN3,DPYSL5,CRTAC1,GALNT6,NUDC,MPP2,PKM,ST6GALNAC5,HK3,MVD,ABCG1,RMDN3,ACAA…
TF	Factor: Egr-1; motif: GCGCATGCG; match class: 1	TF:M04869_1	0.000323695	3.4898641837032685	10557	393	258	20044	SLC16A3,MGARP,NPR1,ATP2A3,VWA1,PDE4C,SNCB,MRC2,PYGL,PFKL,IGF2BP1,APLNR,WNT4,GAS1,KCNG1,AEBP1,SEC14L5,BMP7,ESPN,ANGPTL4,IGFBP4,MARCKSL1,CERS1,COL2A1,RAB3B,KCNK12,DOK7,CDC42BPG,CFAP77,VEGFA,DUSP26,ACHE,PPP2R2C,TCEAL6,DIRAS1,ANP32A,FKBP2,BNIP3,PIGZ,PLIN2,EID2B,PRR18,AK4,NKX6-2,KCNA5,TGFB3,IFITM1,CRIP1,TMEM160,ITGB3,DUSP23,TMEM151A,RAMP3,BSPRY,EMILIN2,NKD1,COL9A3,GPR62,RHBDL1,DDIT4,DPYSL5,CRTAC1,NUDC…
TF	Factor: BTEB3; motif: BNRNGGGAGGNGT	TF:M01865	0.000329266	3.4824530625142183	10138	393	250	20044	SLC16A3,COX4I2,NPR1,ATP2A3,SNCG,PDE4C,SNCB,MRC2,PYGL,PFKL,BCAM,IGF2BP1,GAS1,KCNG1,ALKAL1,BMP7,IGFBP4,MARCKSL1,COL2A1,RAB3B,POMC,KCNK12,VEGFA,DUSP26,ACHE,PPP2R2C,TCEAL6,CRLF2,PCK2,GALK1,ALDH1L2,GRIP2,DIRAS1,ANP32A,GSN,BNIP3,PIGZ,PRR18,TPPP3,AK4,NKX6-2,KCNA5,TGFB3,IFITM1,TMEM160,ITGB3,DUSP23,TMEM151A,RAMP3,BSPRY,NKD1,COL9A3,GPR62,GJA5,DDIT4,AOC1,PLOD2,DPYSL5,MPP2,ANPEP,PKM,PEX5,RMDN3,ATF5,TMEM141,R…
TF	Factor: PUR1; motif: GGGNCAGNN; match class: 1	TF:M01721_1	0.000338549	3.4703780648647315	3489	393	110	20044	COX4I2,PYGL,PFKL,WNT4,GIPR,SEC14L5,IGFBP4,COL2A1,RAB3B,VEGFA,TF,TGFB3,IFITM1,CRIP1,CYP27A1,SH2D3C,NKD1,COL9A3,GPR62,RHBDL1,MPP2,ANPEP,PDGFB,ABCG1,ACAA2,TMEM141,PCOLCE,AQP5,EMID1,SLC29A4,EML3,ADAMTS9,OBSL1,SCUBE1,B3GALT4,MBLAC1,HCN2,LDLRAP1,TMED8,GAS7,LAMB2,ITGB4,FSTL4,PLIN3,SEZ6,BDKRB2,ADAMTSL4,ADARB1,GNG7,HES6,FKBP8,NTHL1,DCST2,TPPP,MAG,PYCR1,TFEB,RABEP2,GAS8,FBLN2,CCDC120,LRRC45,EPN1,EMILIN1,CU…
TF	Factor: E2F4; motif: YCCCGCCNCNNSSNNSNN	TF:M12599	0.000345468	3.46159	17574	393	375	20044	SLC16A3,MGARP,COX4I2,NPR1,ATP2A3,SNCG,VWA1,PDE4C,SNCB,MRC2,PYGL,ACP5,PFKL,BCAM,IGF2BP1,APLNR,WNT4,GIPR,GAS1,KCNG1,AEBP1,CLDN14,SEC14L5,ALKAL1,BMP7,ESPN,ANGPTL4,IGFBP4,ARMCX6,MARCKSL1,CERS1,COL2A1,RAB3B,POMC,KCNK12,DOK7,CDC42BPG,CFAP77,VEGFA,DUSP26,ACHE,PPP2R2C,TCEAL6,PCK2,GALK1,ALDH1L2,GRIP2,DIRAS1,ANP32A,TF,FKBP2,BNIP3,PIGZ,PLIN2,EID2B,PRR18,TPPP3,AK4,NKX6-2,EPHA10,KCNA5,TGFB3,IFITM1,CRIP1,TMEM1…
TF	Factor: VDR; motif: GGGKNARNRRGGWSA; match class: 1	TF:M00444_1	0.000347299	3.459296187258532	4711	393	138	20044	SNCG,PDE4C,SNCB,ACP5,BCAM,WNT4,KCNG1,AEBP1,MARCKSL1,CERS1,RAB3B,KCNK12,DOK7,CDC42BPG,VEGFA,TCEAL6,CRLF2,PCK2,GRIP2,DIRAS1,TF,FKBP2,BNIP3,PLIN2,TPPP3,KCNA5,IFITM1,CRIP1,RAMP3,EMILIN2,NKD1,RHBDL1,RCN3,DPYSL5,CRTAC1,MPP2,ANPEP,ABCG1,RGL2,KLHDC8B,PCOLCE,AQP5,PTX3,SLC29A4,KIF5A,CCDC136,KCNA6,OBSL1,TNFRSF11A,B3GALT4,HCN2,TRIP10,ZFR2,PAQR6,AACS,ITGB4,TMEM198,BCAN,FCHO1,ARHGEF10,CRYM,ADAMTSL4,LRFN1,ART3,…
TF	Factor: Pax-5; motif: BCNNNRNGCANBGNTGNRTAGCSGCHNB; match class: 1	TF:M00143_1	0.000363075	3.4400036877656244	5165	393	148	20044	SLC16A3,NPR1,ATP2A3,SNCG,VWA1,PYGL,ACP5,WNT4,GAS1,KCNG1,AEBP1,ALKAL1,ESPN,IGFBP4,MARCKSL1,CERS1,COL2A1,POMC,DOK7,CFAP77,ACHE,PPP2R2C,TCEAL6,GALK1,ALDH1L2,TF,PRR18,AK4,COL9A3,GPR62,CRTAC1,PEX5,ST6GALNAC5,HK3,TMEM158,ABCG1,RMDN3,ACAA2,TMEM141,STEAP4,PCOLCE,AQP5,GAS2L1,EMID1,SLC39A7,KIF5A,EML3,CCDC136,SCUBE1,TNFRSF11A,HCN2,TRIP10,SEMA4D,PAQR6,LDLRAP1,MDGA1,SHTN1,PPP2R3B,LAMB2,TMEM198,C1QL3,TMPRSS5,A…
TF	Factor: Miz-1; motif: NNRGGWGGGGGAGGGGMRR	TF:M10112	0.000366593	3.4358162981349496	8762	393	223	20044	COX4I2,ATP2A3,SNCG,PDE4C,SNCB,MRC2,ACP5,PFKL,BCAM,IGF2BP1,APLNR,GIPR,GAS1,AEBP1,SEC14L5,ESPN,IGFBP4,ARMCX6,MARCKSL1,CERS1,COL2A1,RAB3B,POMC,DOK7,CDC42BPG,VEGFA,DUSP26,PPP2R2C,TCEAL6,CRLF2,GRIP2,ANP32A,TF,TPPP3,NKX6-2,EPHA10,KCNA5,TGFB3,IFITM1,CRIP1,TMEM160,SH2D3C,DUSP23,TMEM151A,EMILIN2,NKD1,COL9A3,RHBDL1,GJA5,DDIT4,DPYSL5,CRTAC1,GALNT6,MPP2,ANPEP,PKM,PEX5,RMDN3,ATF5,RGL2,ANKRD37,KLHDC8B,STEAP4,P…
TF	Factor: LRF; motif: NGKGGGTSNCN	TF:M07387	0.00040018	3.397745023429081	5355	393	152	20044	SLC16A3,COX4I2,ATP2A3,PDE4C,PFKL,BCAM,IGF2BP1,GIPR,ESPN,ANGPTL4,IGFBP4,MARCKSL1,CERS1,RAB3B,CDC42BPG,CFAP77,VEGFA,ACHE,PPP2R2C,BNIP3,RASGEF1C,PIGZ,PLIN2,PRR18,TMEM160,CYP27A1,TMEM151A,NKD1,GPR62,DPYSL5,NUDC,ANPEP,ST6GALNAC5,PDGFB,TMEM158,MVD,ABCG1,ACAA2,RGL2,KLHDC8B,ARSG,AQP5,RPS6KL1,PTX3,SLC29A4,BORCS6,CCDC136,KCNA6,OBSL1,MBLAC1,HCN2,TRIP10,HSPA2,ZMYND19,PAQR6,MDGA1,TMED8,TRAPPC6A,SHTN1,P4HA2,TM…
TF	Factor: ZNF511; motif: GGRRGRGGCWGNG	TF:M09738	0.000402036	3.3957345631127738	11110	393	268	20044	SLC16A3,MGARP,COX4I2,SNCG,PDE4C,SNCB,MRC2,PYGL,ACP5,PFKL,BCAM,IGF2BP1,WNT4,GIPR,KCNG1,BMP7,ESPN,ANGPTL4,IGFBP4,ARMCX6,MARCKSL1,COL2A1,RAB3B,KCNK12,DOK7,CFAP77,VEGFA,ACHE,PPP2R2C,TCEAL6,PCK2,GALK1,ALDH1L2,GRIP2,DIRAS1,ANP32A,GSN,FKBP2,BNIP3,RASGEF1C,PIGZ,PLIN2,TPPP3,KCNA5,TGFB3,IFITM1,CRIP1,TMEM160,CYP27A1,ITGB3,SH2D3C,DUSP23,NKD1,COL9A3,GPR62,RHBDL1,DDIT4,AOC1,DPYSL5,CRTAC1,MPP2,ANPEP,PKM,PDGFB,T…
TF	Factor: Zic1; motif: KGGGTGGTC	TF:M00448	0.000407644	3.389718853403681	11165	393	269	20044	SLC16A3,NPR1,ATP2A3,SNCG,PDE4C,MRC2,PYGL,PFKL,BCAM,IGF2BP1,APLNR,WNT4,KCNG1,AEBP1,SEC14L5,ALKAL1,ANGPTL4,IGFBP4,MARCKSL1,CERS1,COL2A1,RAB3B,POMC,KCNK12,DOK7,CDC42BPG,CFAP77,VEGFA,ACHE,TCEAL6,PCK2,GALK1,GRIP2,DIRAS1,ANP32A,TF,FKBP2,BNIP3,RASGEF1C,PLIN2,EID2B,PRR18,AK4,EPHA10,TGFB3,IFITM1,CRIP1,TMEM160,ITGB3,TMEM151A,BSPRY,EMILIN2,NKD1,COL9A3,GPR62,RHBDL1,GJA5,AOC1,DPYSL5,CRTAC1,GALNT6,NUDC,MPP2,PK…
TF	Factor: E2F-1; motif: TTTGGCGCCAAA	TF:M04516	0.000427983	3.3685738054308207	11711	393	279	20044	SLC16A3,MGARP,NPR1,SNCG,PDE4C,SNCB,MRC2,PYGL,ACP5,PFKL,IGF2BP1,WNT4,GAS1,KCNG1,AEBP1,SEC14L5,ALKAL1,BMP7,ESPN,ANGPTL4,IGFBP4,ARMCX6,MARCKSL1,CERS1,COL2A1,RAB3B,POMC,KCNK12,DOK7,CDC42BPG,CFAP77,VEGFA,DUSP26,ACHE,PPP2R2C,TCEAL6,PCK2,ALDH1L2,ANP32A,TF,FKBP2,BNIP3,PIGZ,PLIN2,PRR18,TPPP3,AK4,NKX6-2,KCNA5,TGFB3,CRIP1,TMEM160,CYP27A1,ITGB3,DUSP23,TMEM151A,RAMP3,BSPRY,EMILIN2,NKD1,COL9A3,GPR62,RHBDL1,DDI…
TF	Factor: E2F-3:FOXO6; motif: NAATGACACGCGCCCMC	TF:M08209	0.000451652	3.3451956771253757	13976	393	319	20044	SLC16A3,COX4I2,NPR1,ATP2A3,VWA1,PDE4C,SNCB,MRC2,PYGL,ACP5,PFKL,BCAM,APLNR,WNT4,GIPR,GAS1,KCNG1,AEBP1,SEC14L5,ALKAL1,BMP7,ESPN,IGFBP4,MARCKSL1,CERS1,COL2A1,RAB3B,POMC,KCNK12,DOK7,CDC42BPG,CFAP77,VEGFA,DUSP26,ACHE,PPP2R2C,TCEAL6,PCK2,GALK1,ALDH1L2,GRIP2,DIRAS1,ANP32A,TF,FKBP2,BNIP3,PIGZ,PLIN2,EID2B,PRR18,AK4,NKX6-2,EPHA10,KCNA5,CRIP1,CYP27A1,ITGB3,SH2D3C,TMEM151A,RAMP3,BSPRY,NKD1,COL9A3,GPR62,RHBDL…
TF	Factor: EGR1; motif: NGNGKGGGYGGNGS	TF:M09761	0.000475388	3.3229521321206974	5323	393	151	20044	ATP2A3,SNCG,PDE4C,BCAM,IGF2BP1,GIPR,AEBP1,ESPN,ANGPTL4,IGFBP4,MARCKSL1,POMC,DOK7,CDC42BPG,VEGFA,ACHE,PPP2R2C,TCEAL6,CRLF2,GRIP2,DIRAS1,FKBP2,PRR18,AK4,NKX6-2,EPHA10,IFITM1,TMEM160,DUSP23,TMEM151A,RAMP3,EMILIN2,NKD1,COL9A3,RHBDL1,DDIT4,RCN3,CRTAC1,MPP2,PEX5,PDGFB,RMDN3,TMEM141,RGL2,ANKRD37,KLHDC8B,AQP5,SRM,GAS2L1,PTX3,EMID1,SLC29A4,BORCS6,NECTIN2,CRYAB,KIF5A,ADAMTS9,CCDC136,SULF1,KCNA6,DUSP28,HCN2…
TF	Factor: E2F-4; motif: NGGCGGGAARN; match class: 1	TF:M07084_1	0.00052112	3.283061970267617	5606	393	157	20044	SLC16A3,ATP2A3,SNCB,PYGL,PFKL,BCAM,IGF2BP1,GAS1,AEBP1,ALKAL1,BMP7,IGFBP4,MARCKSL1,COL2A1,RAB3B,KCNK12,CDC42BPG,VEGFA,ACHE,PCK2,GALK1,ALDH1L2,ANP32A,FKBP2,BNIP3,PIGZ,PRR18,TPPP3,EPHA10,KCNA5,IFITM1,CYP27A1,ITGB3,BSPRY,NKD1,COL9A3,PLOD2,RCN3,DPYSL5,CRTAC1,ANPEP,PKM,PDGFB,TMEM158,MVD,RMDN3,ATF5,TMEM141,RGL2,RXRG,GAS2L1,SLC39A7,NECTIN2,EML3,CCDC136,OBSL1,SCUBE1,TNFRSF11A,DUSP28,MBLAC1,DDRGK1,ZMYND19,…
TF	Factor: E2F-1; motif: WWTGGCGCCAAA	TF:M04515	0.000568784	3.245052982403048	13705	393	314	20044	SLC16A3,MGARP,COX4I2,NPR1,ATP2A3,SNCG,PDE4C,SNCB,MRC2,PYGL,ACP5,PFKL,IGF2BP1,APLNR,WNT4,GAS1,KCNG1,AEBP1,SEC14L5,ALKAL1,BMP7,ESPN,ANGPTL4,IGFBP4,ARMCX6,MARCKSL1,CERS1,COL2A1,RAB3B,POMC,KCNK12,DOK7,CDC42BPG,CFAP77,VEGFA,DUSP26,ACHE,PPP2R2C,TCEAL6,PCK2,ALDH1L2,ANP32A,TF,FKBP2,BNIP3,PIGZ,PLIN2,EID2B,PRR18,TPPP3,AK4,NKX6-2,KCNA5,TGFB3,CRIP1,TMEM160,CYP27A1,ITGB3,DUSP23,TMEM151A,RAMP3,BSPRY,EMILIN2,NK…
TF	Factor: E2F-6; motif: NGGGCGGGARRNN; match class: 1	TF:M09895_1	0.000588998	3.229886297086358	2815	393	93	20044	SLC16A3,PYGL,PFKL,IGF2BP1,GAS1,ALKAL1,BMP7,IGFBP4,COL2A1,RAB3B,VEGFA,CRLF2,PCK2,ALDH1L2,FKBP2,PRR18,TPPP3,IFITM1,BSPRY,NKD1,COL9A3,PLOD2,DPYSL5,CRTAC1,PDGFB,TMEM141,RGL2,SLC39A7,CCDC136,TNFRSF11A,DUSP28,MBLAC1,DDRGK1,ZMYND19,ZFR2,AACS,LDLRAP1,MDGA1,GAS7,ARHGEF10,SEZ6,PDK1,LRFN1,HES6,PLOD1,DCST2,CENPB,UBXN1,JUN,PTMA,TPPP,CAMK2N2,EPOP,SEMA5B,MVK,KEAP1,KLF16,KIF1C,FBXO2,NAT14,GLS2,TMEM178A,ESRRA,GPC…
TF	Factor: Sp2; motif: NTWAGTCCCGCCCMCTT; match class: 1	TF:M12155_1	0.000595024	3.225465554679051	1032	393	46	20044	PYGL,SEC14L5,BMP7,ESPN,CDC42BPG,GALK1,FKBP2,NKD1,TMEM141,RGL2,ARSG,SLC39A7,NECTIN2,EML3,CCDC136,DUSP28,DDRGK1,ZFR2,LDLRAP1,GAS7,TMEM198,GNG7,HES6,KLF16,RABEP2,PFDN6,CEP131,DDAH2,LENG9,ESRRA,GPC2,PIN1,ASAP3,ROM1,ZBTB22,NAT9,MSTO1,SCAF1,FLNB,WDR46,MIB2,PPFIA3,LZTS3,KLC4,ANKRD9,ARRDC1
TF	Factor: AP-2gamma; motif: GCCYNNGGS; match class: 1	TF:M00470_1	0.000597109	3.2239461834286236	5756	393	160	20044	SLC16A3,NPR1,ATP2A3,SNCG,PDE4C,MRC2,PYGL,PFKL,BCAM,WNT4,GAS1,KCNG1,AEBP1,ALKAL1,BMP7,ANGPTL4,MARCKSL1,KCNK12,DOK7,CDC42BPG,CFAP77,ACHE,PPP2R2C,TCEAL6,PCK2,FKBP2,BNIP3,PIGZ,PLIN2,PRR18,NKX6-2,TGFB3,IFITM1,CRIP1,TMEM151A,BSPRY,NKD1,COL9A3,GPR62,PLOD2,DPYSL5,CRTAC1,ANPEP,PEX5,ST6GALNAC5,PDGFB,TMEM158,MVD,ATF5,ARSG,AQP5,GAS2L1,EMID1,SLC29A4,SLC39A7,BORCS6,NECTIN2,EML3,KCNA6,OBSL1,TSSK6,SCUBE1,TNFRSF1…
TF	Factor: Hey1; motif: NGCRCGYGYN; match class: 1	TF:M11058_1	0.000604382	3.218688132199449	11364	393	272	20044	SLC16A3,NPR1,ATP2A3,VWA1,PDE4C,SNCB,MRC2,ACP5,PFKL,IGF2BP1,WNT4,GAS1,KCNG1,AEBP1,SEC14L5,ALKAL1,BMP7,ESPN,ANGPTL4,ARMCX6,MARCKSL1,CERS1,CDC42BPG,VEGFA,DUSP26,ACHE,PPP2R2C,TCEAL6,ALDH1L2,DIRAS1,ANP32A,BNIP3,PIGZ,PLIN2,PRR18,TPPP3,AK4,NKX6-2,TGFB3,ITGB3,DUSP23,RAMP3,EMILIN2,NKD1,COL9A3,GPR62,RHBDL1,DPYSL5,CRTAC1,NUDC,MPP2,ANPEP,PKM,PEX5,ST6GALNAC5,HK3,PDGFB,TMEM158,MVD,ABCG1,RMDN3,ACAA2,ATF5,ANKRD3…
TF	Factor: ctcf; motif: YGGCCACCAGRKGGCRSYN; match class: 1	TF:M09890_1	0.000610262	3.2144837785188995	2982	393	97	20044	SLC16A3,NPR1,PFKL,WNT4,POMC,KCNK12,DOK7,PCK2,GALK1,ALDH1L2,RASGEF1C,TPPP3,NKX6-2,EPHA10,CRIP1,ITGB3,RAMP3,NKD1,RHBDL1,DPYSL5,CRTAC1,PKM,PEX5,ST6GALNAC5,PDGFB,TMEM158,ACAA2,TMEM141,RGL2,GAS2L1,EMID1,EML3,VMAC,MBLAC1,HCN2,HSPA2,AACS,P4HA2,C1QL3,MGST3,LINGO3,LRFN1,CYP1A1,CENPB,JUN,PTMA,MACROD1,SEMA5B,JADE2,PYCR1,KLF16,RABEP2,GAS8,EMILIN1,GHDC,JUND,TMEM132A,JPH3,LENG9,ESRRA,CYS1,CRELD1,SLC6A9,S1PR5,B…
TF	Factor: Osx; motif: CCNCCCCCNNN; match class: 1	TF:M07329_1	0.000616157	3.210308477845741	2614	393	88	20044	COX4I2,PYGL,BCAM,WNT4,AEBP1,ANGPTL4,CERS1,DOK7,CDC42BPG,ACHE,PPP2R2C,ANP32A,FKBP2,PRR18,TPPP3,NKX6-2,CRIP1,TMEM151A,COL9A3,CRTAC1,MPP2,PEX5,ABCG1,TMEM141,RGL2,ARSG,AQP5,SLC39A7,BORCS6,NECTIN2,EML3,CCDC136,VMAC,HCN2,ZMYND19,MDGA1,GAS7,P4HA2,TMEM198,BCAN,FCHO1,PLIN3,ADARB1,FKBP8,PLOD1,MAPK12,NTHL1,JUN,PTMA,TPPP,CAMK2N2,MAG,KLF16,TFEB,GAS8,KIF1C,JUND,GRIPAP1,LARP6,PPP1R14A,JPH3,CRELD1,SPTBN4,PLA2G6,…
TF	Factor: Egr-1; motif: NGCGTGCGY; match class: 1	TF:M04950_1	0.000684772	3.1644539203551174	5721	393	159	20044	NPR1,VWA1,SNCB,MRC2,PYGL,PFKL,GAS1,AEBP1,SEC14L5,BMP7,ESPN,ANGPTL4,CERS1,DOK7,CFAP77,VEGFA,DUSP26,ACHE,PPP2R2C,CRLF2,ANP32A,FKBP2,BNIP3,PIGZ,TPPP3,NKX6-2,TGFB3,TMEM160,ITGB3,DUSP23,RAMP3,BSPRY,EMILIN2,COL9A3,GPR62,DDIT4,NUDC,TMEM158,MVD,ANKRD37,RXRG,ARSG,AQP5,RPS6KL1,PTX3,BORCS6,ADAMTS9,CCDC136,TSSK6,SCUBE1,VMAC,DUSP28,MBLAC1,DDRGK1,HCN2,HSPA2,ZMYND19,TPGS1,SHTN1,PPP2R3B,GAS7,ZHX2,P4HA2,TMEM198,F…
TF	Factor: ZNF436; motif: TCCTCCAGGAAGCCY; match class: 1	TF:M10477_1	0.000694616	3.1582550392650766	8872	393	224	20044	SLC16A3,MGARP,NPR1,ATP2A3,SNCG,VWA1,PYGL,ACP5,PFKL,APLNR,WNT4,KCNG1,AEBP1,CLDN14,ALKAL1,BMP7,ESPN,ANGPTL4,IGFBP4,MARCKSL1,CERS1,COL2A1,POMC,DOK7,CFAP77,PPP2R2C,TCEAL6,PCK2,GALK1,GRIP2,DIRAS1,ANP32A,TF,FKBP2,RASGEF1C,PIGZ,PLIN2,PRR18,TPPP3,NKX6-2,KCNA5,CRIP1,ITGB3,TMEM151A,EMILIN2,NKD1,COL9A3,RHBDL1,DDIT4,AOC1,CRTAC1,GALNT6,NUDC,MPP2,ANPEP,MVD,ABCG1,ACAA2,TMEM141,RGL2,ANKRD37,KLHDC8B,STEAP4,PCOLCE…
TF	Factor: pax-6; motif: NYACGCNYSANYGMNCN	TF:M11882	0.000748816	3.1256249478636073	15852	393	349	20044	SLC16A3,MGARP,COX4I2,NPR1,ATP2A3,VWA1,SNCB,MRC2,PYGL,ACP5,PFKL,BCAM,IGF2BP1,APLNR,WNT4,GAS1,KCNG1,AEBP1,SGCG,SEC14L5,ALKAL1,BMP7,ESPN,ANGPTL4,IGFBP4,MARCKSL1,CERS1,COL2A1,RAB3B,POMC,KCNK12,DOK7,CDC42BPG,CFAP77,VEGFA,ACHE,PPP2R2C,PCK2,GALK1,ALDH1L2,GRIP2,DIRAS1,ANP32A,TF,FKBP2,BNIP3,RASGEF1C,PIGZ,PLIN2,EID2B,PRR18,TPPP3,AK4,NKX6-2,EPHA10,KCNA5,TGFB3,CRIP1,TMEM160,ITGB3,DUSP23,TMEM151A,RAMP3,BSPRY,…
TF	Factor: ETF; motif: GVGGMGG; match class: 1	TF:M00695_1	0.000775673	3.1103215865631837	7249	393	191	20044	NPR1,ATP2A3,SNCB,PYGL,PFKL,BCAM,WNT4,GAS1,KCNG1,ALKAL1,BMP7,ESPN,IGFBP4,MARCKSL1,CERS1,POMC,KCNK12,DOK7,CDC42BPG,VEGFA,DUSP26,ACHE,PPP2R2C,GALK1,DIRAS1,ANP32A,BNIP3,PIGZ,PRR18,AK4,NKX6-2,EPHA10,ITGB3,TMEM151A,NKD1,COL9A3,GPR62,DDIT4,PLOD2,DPYSL5,CRTAC1,ANPEP,PKM,ST6GALNAC5,PDGFB,TMEM158,MVD,ABCG1,RMDN3,ACAA2,ATF5,RXRG,ARSG,AQP5,SRM,GAS2L1,EMID1,SLC39A7,BORCS6,EML3,ADAMTS9,VBP1,CCDC136,KCNA6,OBSL1…
TF	Factor: KLF17; motif: NGMCMCRCCCTN	TF:M12188	0.000783333	3.1060536251883453	3760	393	115	20044	SNCG,VWA1,PFKL,BCAM,SEC14L5,ALKAL1,BMP7,IGFBP4,ARMCX6,CERS1,ACHE,TCEAL6,FKBP2,BNIP3,PIGZ,TPPP3,AK4,IFITM1,CRIP1,TMEM160,TMEM151A,RAMP3,BSPRY,NKD1,RHBDL1,DDIT4,PKM,ST6GALNAC5,PDGFB,TMEM158,ACAA2,ATF5,TMEM141,PCOLCE,ARSG,SLC29A4,BORCS6,NECTIN2,KIF5A,CCDC136,KCNA6,OBSL1,VMAC,DUSP28,MBLAC1,HCN2,TRIP10,ZFR2,AACS,TRAPPC6A,GAS7,C1QL3,BCAN,FCHO1,PLIN3,MGST3,JADE2,KLF16,TFEB,CD99,RABEP2,CCDC120,KIF1C,EPN1…
TF	Factor: ZNF148; motif: NNCCCCTCCCCC; match class: 1	TF:M12464_1	0.000807623	3.092791057162689	2630	393	88	20044	VWA1,SNCB,MRC2,IGF2BP1,BMP7,MARCKSL1,COL2A1,RAB3B,POMC,CDC42BPG,VEGFA,ACHE,PPP2R2C,CRLF2,ANP32A,AK4,IFITM1,ITGB3,NKD1,COL9A3,DPYSL5,CRTAC1,ANPEP,PKM,RGL2,GAS2L1,SLC29A4,NECTIN2,CRYAB,KIF5A,ADAMTS9,LDHD,OBSL1,DDRGK1,HCN2,TRIP10,ZFR2,PAQR6,ITGB4,C1QL3,ARHGEF10,PLIN3,LRFN1,GNG7,FKBP8,MAPK12,NRXN2,JUN,PTMA,CAMK2N2,MAG,KLF16,TFEB,CD99,GAS8,FBLN2,FBXO2,NAT14,DHRS4,SLC8A2,RNF43,JPH3,NACAD,SPTBN4,S1PR5,A…
TF	Factor: ZBP99; motif: GCCCMTCCCCCR	TF:M12057	0.000829862	3.080994098563469	5368	393	151	20044	SLC16A3,SNCB,MRC2,ACP5,IGF2BP1,GAS1,SEC14L5,BMP7,ESPN,IGFBP4,MARCKSL1,CERS1,COL2A1,DOK7,VEGFA,PPP2R2C,TCEAL6,CRLF2,GRIP2,ANP32A,PRR18,TPPP3,DUSP23,EMILIN2,NKD1,COL9A3,RHBDL1,GJA5,DPYSL5,CRTAC1,GALNT6,MPP2,ANPEP,PKM,PEX5,ABCG1,ATF5,TMEM141,RGL2,ANKRD37,KLHDC8B,STEAP4,PCOLCE,PTX3,EMID1,SLC29A4,SLC39A7,NECTIN2,CRYAB,OBSL1,CHST9,B3GALT4,GNG3,MBLAC1,HCN2,TRIP10,ZMYND19,PAQR6,AACS,PPP2R3B,ITGB4,C1QL3,F…
TF	Factor: TCF-1; motif: ACATCGRGRCGCTGW	TF:M11601	0.000893756	3.048780955157243	15178	393	338	20044	SLC16A3,MGARP,COX4I2,NPR1,ATP2A3,SNCG,VWA1,PDE4C,SNCB,MRC2,PYGL,PFKL,IGF2BP1,APLNR,WNT4,GIPR,GAS1,KCNG1,AEBP1,CLDN14,SEC14L5,ALKAL1,BMP7,ESPN,IGFBP4,MARCKSL1,CERS1,COL2A1,RAB3B,POMC,KCNK12,DOK7,CDC42BPG,CFAP77,VEGFA,ACHE,PPP2R2C,TCEAL6,PCK2,GALK1,GRIP2,DIRAS1,ANP32A,TF,FKBP2,BNIP3,RASGEF1C,PIGZ,PLIN2,EID2B,PRR18,TPPP3,AK4,NKX6-2,EPHA10,KCNA5,TGFB3,IFITM1,CRIP1,TMEM160,CYP27A1,ITGB3,SH2D3C,DUSP23,…
TF	Factor: CNOT3; motif: GGCCGCGSSS	TF:M01253	0.000898374	3.0465426512564524	4074	393	122	20044	ATP2A3,SNCB,WNT4,GAS1,KCNG1,ALKAL1,BMP7,MARCKSL1,RAB3B,KCNK12,CDC42BPG,ACHE,GALK1,ALDH1L2,ANP32A,PIGZ,PRR18,AK4,NKX6-2,CRIP1,ITGB3,TMEM151A,EMILIN2,NKD1,COL9A3,PLOD2,DPYSL5,CRTAC1,MPP2,PKM,MVD,AQP5,SRM,GAS2L1,RPS6KL1,EMID1,SLC29A4,BORCS6,OBSL1,SCUBE1,TNFRSF11A,DDRGK1,ZMYND19,TPGS1,AACS,LDLRAP1,PPP2R3B,FSTL4,C1QL3,BCAN,FCHO1,ARHGEF10,SEZ6,PDK1,MGST3,CRYM,ADARB1,LINGO3,LRFN1,EML2,GNG7,HES6,FKBP8,PT…
TF	Factor: ZNF777; motif: GTCCGYCCCGTCSAACAAT; match class: 1	TF:M08993_1	0.000965673	3.0151700908358916	4211	393	125	20044	SLC16A3,COX4I2,NPR1,ATP2A3,SNCG,VWA1,SNCB,PYGL,BCAM,AEBP1,ESPN,IGFBP4,ARMCX6,DOK7,CRLF2,FKBP2,BNIP3,RASGEF1C,PLIN2,EPHA10,DUSP23,RHBDL1,PLOD2,CRTAC1,ANPEP,TMEM158,ACAA2,ATF5,RGL2,ARSG,AQP5,SRM,SLC29A4,SLC39A7,NECTIN2,EML3,ADAMTS9,VBP1,TSSK6,VMAC,DUSP28,HCN2,TRIP10,HSPA2,ZFR2,LDLRAP1,FCHO1,PLIN3,MGST3,BDKRB2,CRYM,EML2,HES6,CYP1A1,MAPK12,YDJC,CENPB,PTMA,MAG,MVK,KEAP1,ETFB,PYCR1,TFEB,RABEP2,TECPR1,L…
TF	Factor: MLLT10; motif: CYNNCCNNGGNGCTG; match class: 1	TF:M12636_1	0.000971328	3.0126342395283667	3603	393	111	20044	SLC16A3,NPR1,ATP2A3,VWA1,SNCB,BCAM,WNT4,SEC14L5,IGFBP4,MARCKSL1,POMC,KCNK12,CDC42BPG,CFAP77,DUSP26,ACHE,GALK1,DIRAS1,RASGEF1C,PIGZ,AK4,EPHA10,SH2D3C,BSPRY,EMILIN2,GPR62,PLOD2,CRTAC1,MPP2,PDGFB,MVD,RGL2,PTX3,SLC29A4,BORCS6,EML3,ADAMTS9,SULF1,KCNA6,TNFRSF11A,MBLAC1,ZMYND19,TPGS1,SHTN1,PPP2R3B,LAMB2,ITGB4,ZHX2,P4HA2,C1QL3,BCAN,SEZ6,PDK1,EML2,GNG7,FKBP8,PLOD1,NTHL1,YDJC,DCST2,CENPB,NRXN2,APOH,PTMA,MA…
TF	Factor: NF-E4; motif: CHCCCTCKCCWG	TF:M02105	0.000993538	3.0028153918490146	2724	393	90	20044	NPR1,ATP2A3,SNCG,VWA1,SNCB,IGFBP4,ARMCX6,CDC42BPG,VEGFA,ACHE,TCEAL6,PCK2,GALK1,DIRAS1,PIGZ,AK4,CRIP1,RAMP3,COL9A3,RCN3,CRTAC1,ANPEP,PDGFB,ABCG1,ATF5,SRM,GAS2L1,RPS6KL1,SLC39A7,CRYAB,SCUBE1,HCN2,TPGS1,GAS7,ITGB4,TMEM198,C1QL3,PLIN3,USF1,PDK1,MGST3,ADAMTSL4,ADARB1,GNG7,PLOD1,CENPB,PTMA,CAMK2N2,JADE2,IGF1,ETFB,PYCR1,KLF16,GAS8,FBLN2,FBXO2,SLC8A2,CEP131,GRIPAP1,RNF43,PODXL2,NACAD,LENG9,ANXA2,SPTBN4,B…
TF	Factor: WT1; motif: SMCNCCNSC	TF:M01118	0.000996174	3.001664673940124	7030	393	186	20044	SLC16A3,SNCG,PDE4C,SNCB,MRC2,ACP5,GAS1,AEBP1,SEC14L5,BMP7,IGFBP4,MARCKSL1,CERS1,COL2A1,RAB3B,DOK7,CDC42BPG,VEGFA,DUSP26,ACHE,PPP2R2C,CRLF2,ALDH1L2,GRIP2,ANP32A,FKBP2,BNIP3,PLIN2,PRR18,TPPP3,NKX6-2,TGFB3,CRIP1,ITGB3,DUSP23,RAMP3,NKD1,COL9A3,RHBDL1,PLOD2,DPYSL5,CRTAC1,MPP2,ANPEP,PKM,PEX5,PDGFB,ATF5,TMEM141,RGL2,ANKRD37,KLHDC8B,STEAP4,PCOLCE,ARSG,AQP5,GAS2L1,PTX3,EMID1,SLC29A4,SLC39A7,NECTIN2,CRYAB,…
TF	Factor: AP-2gamma; motif: NSCCYNNRGSN	TF:M11482	0.000999003	3.0004330000461668	6886	393	183	20044	SLC16A3,COX4I2,NPR1,PDE4C,PYGL,PFKL,BCAM,IGF2BP1,WNT4,GAS1,AEBP1,SEC14L5,ALKAL1,MARCKSL1,CERS1,RAB3B,POMC,KCNK12,CDC42BPG,CFAP77,VEGFA,ACHE,PPP2R2C,TCEAL6,GALK1,DIRAS1,ANP32A,FKBP2,BNIP3,RASGEF1C,PIGZ,PRR18,TPPP3,NKX6-2,KCNA5,IFITM1,TMEM160,CYP27A1,ITGB3,TMEM151A,BSPRY,NKD1,COL9A3,DDIT4,RCN3,DPYSL5,MPP2,ANPEP,PDGFB,TMEM158,MVD,RMDN3,ACAA2,ATF5,RGL2,ANKRD37,KLHDC8B,ARSG,GAS2L1,EMID1,SLC39A7,BORCS6…
TF	Factor: NR1B2; motif: NTGACCY; match class: 1	TF:M02111_1	0.00103526	2.984951140266411	3394	393	106	20044	COX4I2,ATP2A3,SNCG,PDE4C,MRC2,ACP5,BCAM,KCNG1,CLDN14,BMP7,CERS1,DOK7,CDC42BPG,CFAP77,PCK2,DIRAS1,PIGZ,DUSP23,TMEM151A,RAMP3,BSPRY,NKD1,COL9A3,DDIT4,RCN3,CRTAC1,PKM,PDGFB,ABCG1,RGL2,KLHDC8B,STEAP4,PCOLCE,ARSG,AQP5,RPS6KL1,EMID1,SLC29A4,NECTIN2,EML3,B3GALT4,GNG3,HCN2,TRIP10,ZFR2,AACS,LAMB2,P4HA2,TMPRSS5,PLIN3,USF1,GFOD2,LINGO3,ART3,FKBP8,MAPK12,NRXN2,HIVEP3,UBXN1,MACROD1,TPPP,CAMK2N2,ETFB,PYCR1,CTS…
TF	Factor: KLF16; motif: GMCACGCCCCC	TF:M03914	0.00106409	2.9730198650343778	3481	393	108	20044	VWA1,PDE4C,BCAM,IGF2BP1,GIPR,AEBP1,ALKAL1,IGFBP4,CERS1,RAB3B,CDC42BPG,PCK2,GALK1,ALDH1L2,ANP32A,FKBP2,PRR18,SH2D3C,EMILIN2,NKD1,DDIT4,RCN3,MPP2,PEX5,ABCG1,TMEM141,RGL2,EMID1,NECTIN2,KIF5A,EML3,LDHD,CCDC136,KCNA6,SCUBE1,VMAC,HCN2,TRIP10,ZFR2,AACS,LDLRAP1,GAS7,TMEM198,PLIN3,MGST3,GNG7,HES6,CYP1A1,YDJC,JUN,TPPP,JADE2,PYCR1,KLF16,TFEB,CD99,RRP1,RABEP2,CCDC120,LRRC45,FBXO2,PFDN6,JUND,SLC8A2,DDAH2,PODX…
TF	Factor: ER-alpha; motif: NAGGTCACSGYGACCTN; match class: 1	TF:M11844_1	0.00112975	2.9470184779238155	2488	393	84	20044	IGFBP4,MARCKSL1,CERS1,ACHE,ALDH1L2,GSN,TPPP3,CRIP1,DUSP23,TMEM151A,BSPRY,ST6GALNAC5,RGL2,KLHDC8B,ARSG,GAS2L1,RPS6KL1,PTX3,SLC29A4,SLC39A7,BORCS6,NECTIN2,HCN2,TPGS1,PAQR6,AACS,LDLRAP1,MDGA1,SHTN1,P4HA2,CYP1A1,PLOD1,MACROD1,MAG,KEAP1,ETFB,RRP1,TECPR1,EMILIN1,CUL7,FBXO2,GHDC,JUND,TMEM178A,LARP6,TMEM132A,THAP3,DDAH2,BCKDHA,GPC2,ANXA2,SPTBN4,PLA2G6,CCDC12,WHRN,GAS6,ROM1,TM7SF2,MYO18A,IGSF8,FANCF,MEGF8…
TF	Factor: NF-kappaB; motif: GGGGATYCCC	TF:M00051	0.00114897	2.9396900848864647	6564	393	176	20044	COX4I2,ATP2A3,PDE4C,SNCB,BCAM,IGF2BP1,WNT4,KCNG1,SEC14L5,ESPN,ANGPTL4,IGFBP4,MARCKSL1,CERS1,COL2A1,POMC,DOK7,CFAP77,VEGFA,ACHE,PPP2R2C,GALK1,GRIP2,DIRAS1,BNIP3,RASGEF1C,PIGZ,PLIN2,EID2B,PRR18,TPPP3,AK4,NKX6-2,EPHA10,TGFB3,CRIP1,CYP27A1,RAMP3,BSPRY,COL9A3,DDIT4,MPP2,PEX5,ST6GALNAC5,TMEM158,MVD,ABCG1,TMEM141,KLHDC8B,STEAP4,PCOLCE,ARSG,AQP5,SRM,GAS2L1,RPS6KL1,KIF5A,EML3,ADAMTS9,VBP1,CCDC136,GRAP2,SU…
TF	Factor: E2F-3:FOXO6; motif: NAATGACACGCGCCCMC; match class: 1	TF:M08209_1	0.00116727	2.9328297041907527	8021	393	206	20044	SLC16A3,NPR1,ATP2A3,VWA1,PDE4C,SNCB,MRC2,PFKL,BCAM,WNT4,GIPR,KCNG1,ALKAL1,BMP7,CERS1,COL2A1,RAB3B,DOK7,CDC42BPG,CFAP77,VEGFA,DUSP26,ACHE,TCEAL6,PCK2,GRIP2,DIRAS1,FKBP2,BNIP3,PIGZ,PLIN2,AK4,NKX6-2,CRIP1,ITGB3,TMEM151A,RAMP3,NKD1,COL9A3,RHBDL1,DDIT4,PLOD2,RCN3,DPYSL5,MPP2,PKM,PEX5,ST6GALNAC5,PDGFB,TMEM158,ACAA2,ATF5,TMEM141,RGL2,ANKRD37,KLHDC8B,ARSG,AQP5,SRM,PTX3,SLC39A7,CRYAB,KIF5A,EML3,CCDC136,SU…
TF	Factor: ZF5; motif: NGAGCGCGC	TF:M10111	0.00116963	2.9319520491954116	2734	393	90	20044	VWA1,SNCB,MRC2,GAS1,KCNG1,ALKAL1,MARCKSL1,CERS1,VEGFA,PPP2R2C,PIGZ,PRR18,AK4,NKX6-2,EPHA10,BSPRY,EMILIN2,NKD1,GPR62,DPYSL5,CRTAC1,ST6GALNAC5,PDGFB,MVD,ABCG1,ARSG,GAS2L1,RPS6KL1,EMID1,ADAMTS9,VBP1,B3GALT4,DUSP28,DDRGK1,HCN2,HSPA2,LDLRAP1,MDGA1,SHTN1,PPP2R3B,GAS7,BCAN,PDK1,HES6,CENPB,PTMA,TPPP,CAMK2N2,MVK,KEAP1,PYCR1,KLF16,CD99,RRP1,FBLN2,KIF1C,LRRC45,LARP6,PODXL2,JPH3,CYS1,B3GNT9,S1PR5,STS,ERP29,T…
TF	Factor: EGR-1; motif: TGCGTGGGCGK	TF:M01972	0.00129578	2.8874691971726496	5543	393	154	20044	COX4I2,VWA1,PDE4C,MRC2,PYGL,PFKL,SEC14L5,ALKAL1,ESPN,ANGPTL4,IGFBP4,CERS1,RAB3B,POMC,CDC42BPG,CFAP77,VEGFA,ACHE,PPP2R2C,PCK2,GRIP2,DIRAS1,FKBP2,BNIP3,PRR18,TPPP3,AK4,EPHA10,DUSP23,TMEM151A,RAMP3,EMILIN2,NKD1,COL9A3,RCN3,MPP2,PEX5,PDGFB,RMDN3,ACAA2,TMEM141,RGL2,PCOLCE,ARSG,AQP5,SRM,EMID1,KIF5A,ADAMTS9,KCNA6,TSSK6,DUSP28,HCN2,HSPA2,ZMYND19,TPGS1,AACS,LDLRAP1,MDGA1,SHTN1,BCAN,FCHO1,ARHGEF10,PLIN3,MG…
TF	Factor: Pax-5; motif: BCNNNRNGCANBGNTGNRTAGCSGCHNB	TF:M00143	0.00130713	2.883681491583494	11601	393	275	20044	SLC16A3,MGARP,COX4I2,NPR1,ATP2A3,SNCG,VWA1,PYGL,ACP5,IGF2BP1,WNT4,GIPR,GAS1,KCNG1,AEBP1,SEC14L5,ALKAL1,BMP7,ESPN,IGFBP4,MARCKSL1,CERS1,COL2A1,RAB3B,POMC,DOK7,CFAP77,ACHE,PPP2R2C,TCEAL6,CRLF2,PCK2,GALK1,ALDH1L2,GRIP2,DIRAS1,TF,FKBP2,BNIP3,RASGEF1C,PIGZ,PLIN2,PRR18,TPPP3,AK4,EPHA10,KCNA5,TGFB3,CRIP1,ITGB3,SH2D3C,RAMP3,BSPRY,COL9A3,GPR62,DDIT4,PLOD2,RCN3,CRTAC1,PEX5,ST6GALNAC5,HK3,PDGFB,TMEM158,MVD,…
TF	Factor: AP-2beta; motif: NSCCNNNGGSN	TF:M11478	0.00134975	2.8697477447221718	10221	393	249	20044	SLC16A3,COX4I2,NPR1,ATP2A3,VWA1,PDE4C,MRC2,PYGL,PFKL,BCAM,IGF2BP1,WNT4,GAS1,AEBP1,CLDN14,SEC14L5,ALKAL1,BMP7,ESPN,IGFBP4,MARCKSL1,CERS1,RAB3B,POMC,KCNK12,DOK7,CDC42BPG,CFAP77,VEGFA,DUSP26,ACHE,PPP2R2C,TCEAL6,GALK1,ANP32A,TF,FKBP2,BNIP3,PIGZ,PLIN2,EID2B,PRR18,KCNA5,IFITM1,CRIP1,TMEM160,CYP27A1,ITGB3,TMEM151A,RAMP3,BSPRY,EMILIN2,NKD1,COL9A3,GPR62,PLOD2,RCN3,DPYSL5,CRTAC1,NUDC,ANPEP,PKM,PDGFB,TMEM15…
TF	Factor: Pax-4; motif: NNNNNYCACCCB	TF:M00378	0.00135307	2.8686807865420816	18213	393	382	20044	SLC16A3,COX4I2,NPR1,ATP2A3,SNCG,VWA1,PDE4C,SNCB,MRC2,PYGL,ACP5,PFKL,BCAM,IGF2BP1,APLNR,WNT4,GIPR,GAS1,KCNG1,AEBP1,CLDN14,SEC14L5,ALKAL1,BMP7,ESPN,ANGPTL4,IGFBP4,ARMCX6,MARCKSL1,CERS1,COL2A1,RAB3B,POMC,KCNK12,DOK7,CDC42BPG,CFAP77,VEGFA,ACHE,PPP2R2C,TCEAL6,CRLF2,PCK2,GALK1,ALDH1L2,GRIP2,DIRAS1,ANP32A,GSN,TF,FKBP2,BNIP3,RASGEF1C,PIGZ,PLIN2,PRR18,TPPP3,AK4,NKX6-2,EPHA10,KCNA5,TGFB3,IFITM1,CRIP1,TMEM1…
TF	Factor: DB1; motif: GGRRRRGRRGGAGGGGGNGRRR	TF:M10107	0.00138741	2.8577958986482987	6014	393	164	20044	SNCG,PDE4C,SNCB,MRC2,PYGL,ACP5,PFKL,GIPR,GAS1,KCNG1,AEBP1,SGCG,BMP7,IGFBP4,ARMCX6,CERS1,COL2A1,RAB3B,POMC,KCNK12,CDC42BPG,VEGFA,DUSP26,ACHE,PPP2R2C,TCEAL6,CRLF2,GRIP2,ANP32A,AK4,NKX6-2,KCNA5,TGFB3,CRIP1,TMEM160,SH2D3C,NKD1,COL9A3,RHBDL1,GJA5,CRTAC1,NUDC,PDGFB,TMEM158,ACAA2,ATF5,TMEM141,RGL2,ANKRD37,KLHDC8B,RXRG,PCOLCE,ARSG,AQP5,SRM,EMID1,SLC29A4,CRYAB,KIF5A,EML3,ADAMTS9,VBP1,CCDC136,KCNA6,OBSL1,S…
TF	Factor: Sp2; motif: NTAAGYCCCGCCCMCTN	TF:M12156	0.00139001	2.8569816854169505	4460	393	130	20044	PDE4C,MRC2,PYGL,PFKL,BCAM,IGF2BP1,GIPR,GAS1,AEBP1,SEC14L5,BMP7,DOK7,CDC42BPG,VEGFA,PCK2,GALK1,ALDH1L2,GRIP2,FKBP2,PRR18,TPPP3,TMEM160,SH2D3C,RAMP3,BSPRY,RHBDL1,RCN3,ANPEP,PEX5,ACAA2,ATF5,TMEM141,RGL2,KLHDC8B,ARSG,AQP5,NECTIN2,CRYAB,KIF5A,EML3,LDHD,CCDC136,KCNA6,VMAC,DUSP28,DDRGK1,TRIP10,ZFR2,AACS,LDLRAP1,TRAPPC6A,GAS7,TMEM198,BCAN,PLIN3,GNG7,HES6,CYP1A1,MAPK12,YDJC,NRXN2,TPPP,CAMK2N2,KEAP1,ETFB,P…
TF	Factor: EGR1; motif: NACGCCCACGCANW	TF:M03896	0.00149741	2.824659682602962	6303	393	170	20044	SLC16A3,VWA1,PDE4C,SNCB,MRC2,PFKL,IGF2BP1,GIPR,GAS1,KCNG1,AEBP1,BMP7,ESPN,ANGPTL4,IGFBP4,MARCKSL1,CERS1,DOK7,CDC42BPG,CFAP77,VEGFA,ACHE,PPP2R2C,TCEAL6,PCK2,GRIP2,FKBP2,BNIP3,PIGZ,PRR18,AK4,NKX6-2,EPHA10,IFITM1,CRIP1,TMEM160,DUSP23,TMEM151A,RAMP3,EMILIN2,NKD1,COL9A3,DPYSL5,CRTAC1,MPP2,PEX5,PDGFB,TMEM158,MVD,ACAA2,ATF5,PCOLCE,ARSG,AQP5,SRM,EMID1,BORCS6,KIF5A,KCNA6,OBSL1,SCUBE1,DUSP28,HCN2,HSPA2,ZMY…
TF	Factor: THAP7; motif: GNCGCCATSTTGRGNGKGGC; match class: 1	TF:M12728_1	0.00151828	2.818648369083781	1278	393	52	20044	VWA1,SNCB,WNT4,ALKAL1,BMP7,IGFBP4,CERS1,DUSP26,RAMP3,GPR62,CRTAC1,ANPEP,ABCG1,SRM,EMID1,BORCS6,TSSK6,VMAC,MBLAC1,SEMA4D,TPGS1,LDLRAP1,ITGB4,TMEM198,USF1,ADARB1,YDJC,CENPB,NRXN2,KLF16,GLS2,JUND,LARP6,ANXA2,CRELD1,B3GNT9,TOR4A,ERP29,TUBB3,ARL10,TMCO4,STUB1,ARHGEF4,HEXIM2,FASN,NKD2,SKIV2L,SETD3,COPZ2,LZTS3,MEA1,MROH1
TF	Factor: pax-6; motif: NYACGCNTSRNYGCNYN; match class: 1	TF:M11883_1	0.00158388	2.800277720152493	7951	393	204	20044	NPR1,ATP2A3,VWA1,SNCB,MRC2,ACP5,PFKL,IGF2BP1,APLNR,WNT4,GAS1,KCNG1,SEC14L5,ALKAL1,ESPN,ANGPTL4,IGFBP4,CERS1,POMC,KCNK12,VEGFA,PPP2R2C,TCEAL6,PCK2,ANP32A,BNIP3,PIGZ,PLIN2,EID2B,AK4,NKX6-2,CRIP1,TMEM160,TMEM151A,NKD1,COL9A3,GPR62,RHBDL1,DDIT4,RCN3,CRTAC1,NUDC,ANPEP,PKM,PDGFB,TMEM158,MVD,RMDN3,ATF5,TMEM141,ANKRD37,RXRG,PCOLCE,ARSG,AQP5,SRM,GAS2L1,RPS6KL1,NECTIN2,EML3,ADAMTS9,VBP1,CCDC136,KCNA6,OBSL1…
TF	Factor: Zic3; motif: NGGGKGGTC	TF:M00450	0.00177026	2.751964095653803	14278	393	322	20044	SLC16A3,MGARP,NPR1,ATP2A3,SNCG,PDE4C,SNCB,MRC2,PYGL,PFKL,BCAM,IGF2BP1,WNT4,GIPR,GAS1,KCNG1,AEBP1,CLDN14,SEC14L5,ALKAL1,BMP7,ESPN,ANGPTL4,IGFBP4,CERS1,COL2A1,RAB3B,POMC,KCNK12,DOK7,CDC42BPG,CFAP77,VEGFA,ACHE,PPP2R2C,TCEAL6,CRLF2,PCK2,GALK1,DIRAS1,ANP32A,GSN,TF,FKBP2,RASGEF1C,PIGZ,PLIN2,EID2B,PRR18,TPPP3,AK4,NKX6-2,EPHA10,TGFB3,IFITM1,CRIP1,CYP27A1,ITGB3,TMEM151A,BSPRY,EMILIN2,NKD1,COL9A3,GPR62,RHB…
TF	Factor: CKROX; motif: SCCCTCCCC; match class: 1	TF:M01175_1	0.00195418	2.709035551931087	2766	393	90	20044	VWA1,SNCB,MRC2,ACP5,GAS1,AEBP1,BMP7,ESPN,MARCKSL1,COL2A1,DOK7,CDC42BPG,VEGFA,CRLF2,ANP32A,PLIN2,TPPP3,AK4,IFITM1,CYP27A1,ITGB3,NKD1,COL9A3,DPYSL5,CRTAC1,ANPEP,PEX5,PDGFB,TMEM158,MVD,RGL2,GAS2L1,SLC29A4,NECTIN2,CRYAB,KIF5A,LDHD,OBSL1,SCUBE1,GNG3,DDRGK1,HCN2,TRIP10,PAQR6,ARHGEF10,PLIN3,ADARB1,LRFN1,GNG7,MAPK12,JUN,PTMA,CAMK2N2,MAG,KLF16,TFEB,CD99,GAS8,CUL7,FBXO2,NAT14,DHRS4,SLC8A2,MID1IP1,TMEM132A,…
TF	Factor: ctcf; motif: CCNCNAGRKGGCRSTN	TF:M07249	0.0019988	2.6992302089900297	6901	393	182	20044	SLC16A3,MGARP,VWA1,MRC2,ACP5,PFKL,IGF2BP1,WNT4,GIPR,GAS1,AEBP1,SEC14L5,IGFBP4,MARCKSL1,CERS1,COL2A1,RAB3B,KCNK12,DOK7,VEGFA,ACHE,PPP2R2C,PCK2,GALK1,ALDH1L2,TF,PIGZ,PRR18,NKX6-2,EPHA10,CRIP1,CYP27A1,ITGB3,DUSP23,RAMP3,NKD1,RHBDL1,PLOD2,CRTAC1,MPP2,ANPEP,PEX5,ST6GALNAC5,TMEM158,ABCG1,ACAA2,ATF5,TMEM141,RGL2,KLHDC8B,AQP5,GAS2L1,EMID1,SLC39A7,BORCS6,NECTIN2,EML3,ADAMTS9,VBP1,TNFRSF11A,VMAC,MBLAC1,HCN…
TF	Factor: AP-2gamma:Elk-1; motif: NGCCKNRGGSGRCGGAAGTG	TF:M08441	0.00221902	2.6538385214780984	16725	393	361	20044	SLC16A3,MGARP,COX4I2,NPR1,ATP2A3,SNCG,VWA1,PDE4C,SNCB,MRC2,PYGL,ACP5,PFKL,IGF2BP1,APLNR,WNT4,GIPR,GAS1,KCNG1,AEBP1,CLDN14,SEC14L5,ALKAL1,BMP7,ESPN,ANGPTL4,IGFBP4,ARMCX6,MARCKSL1,CERS1,COL2A1,RAB3B,POMC,KCNK12,DOK7,CDC42BPG,CFAP77,VEGFA,DUSP26,ACHE,PPP2R2C,TCEAL6,CRLF2,PCK2,GALK1,ALDH1L2,DIRAS1,ANP32A,TF,FKBP2,BNIP3,PIGZ,PLIN2,EID2B,PRR18,TPPP3,AK4,NKX6-2,EPHA10,KCNA5,TGFB3,IFITM1,CRIP1,TMEM160,CY…
TF	Factor: WT1; motif: RGGNGGGGGAGGRGGNGGRG	TF:M10108	0.00234798	2.6293049136208335	6724	393	178	20044	SNCG,PDE4C,MRC2,PYGL,ACP5,PFKL,GAS1,AEBP1,ALKAL1,BMP7,IGFBP4,ARMCX6,MARCKSL1,COL2A1,RAB3B,POMC,KCNK12,CDC42BPG,VEGFA,DUSP26,PPP2R2C,TCEAL6,CRLF2,GRIP2,ANP32A,TF,BNIP3,PIGZ,TPPP3,AK4,EPHA10,KCNA5,CRIP1,ITGB3,TMEM151A,RAMP3,BSPRY,EMILIN2,NKD1,RHBDL1,PLOD2,DPYSL5,CRTAC1,NUDC,ANPEP,PKM,RMDN3,RGL2,ANKRD37,KLHDC8B,STEAP4,RXRG,PCOLCE,AQP5,PTX3,SLC29A4,SLC39A7,NECTIN2,CRYAB,KIF5A,EML3,ADAMTS9,CCDC136,OBS…
TF	Factor: ZSCAN18; motif: TRRCGRCGNMCC	TF:M05432	0.00246393	2.608371551184904	4238	393	124	20044	SLC16A3,ATP2A3,SNCB,MRC2,PFKL,BCAM,IGF2BP1,GAS1,KCNG1,BMP7,POMC,VEGFA,DUSP26,PPP2R2C,TCEAL6,ALDH1L2,DIRAS1,TF,FKBP2,PIGZ,PLIN2,PRR18,EPHA10,KCNA5,CRIP1,RAMP3,BSPRY,GPR62,PLOD2,DPYSL5,CRTAC1,NUDC,PDGFB,TMEM158,ABCG1,ACAA2,KLHDC8B,AQP5,SLC29A4,SLC39A7,BORCS6,EML3,TSSK6,SCUBE1,TNFRSF11A,HCN2,ZMYND19,ZFR2,TPGS1,MDGA1,P4HA2,FSTL4,BCAN,FCHO1,PDK1,MGST3,HES6,FKBP8,PHGDH,NTHL1,CENPB,NRXN2,PTMA,EPOP,JADE2…
TF	Factor: AP-2alpha; motif: NNNGSCCTGRGGSN	TF:M04896	0.00249686	2.6026056296011784	5925	393	161	20044	COX4I2,NPR1,ATP2A3,SNCG,PDE4C,SNCB,PYGL,ACP5,PFKL,BCAM,WNT4,KCNG1,AEBP1,CLDN14,SEC14L5,ALKAL1,ESPN,MARCKSL1,POMC,KCNK12,DOK7,PCK2,TF,PIGZ,PRR18,TPPP3,CRIP1,TMEM151A,RAMP3,BSPRY,COL9A3,GPR62,GJA5,DPYSL5,CRTAC1,ANPEP,PEX5,MVD,ABCG1,ATF5,TMEM141,ARSG,AQP5,GAS2L1,RPS6KL1,SLC39A7,NECTIN2,CRYAB,EML3,LDHD,CCDC136,GRAP2,SCUBE1,DDRGK1,HCN2,TRIP10,LDLRAP1,TMED8,SHTN1,ITGB4,ZHX2,P4HA2,FSTL4,TMPRSS5,ARHGEF10…
TF	Factor: E2F-1:TBR2; motif: NGGTGNNANGGCGCNNTNNCRNNN; match class: 1	TF:M08523_1	0.00263039	2.5799790484526643	7606	393	196	20044	COX4I2,ATP2A3,MRC2,ACP5,WNT4,GAS1,KCNG1,SEC14L5,BMP7,ESPN,ANGPTL4,IGFBP4,CERS1,KCNK12,DOK7,CDC42BPG,VEGFA,DUSP26,ACHE,PCK2,ALDH1L2,DIRAS1,ANP32A,BNIP3,PLIN2,EID2B,NKX6-2,EPHA10,TGFB3,IFITM1,TMEM160,ITGB3,RAMP3,NKD1,COL9A3,GPR62,RHBDL1,DDIT4,PLOD2,DPYSL5,MPP2,PKM,PDGFB,TMEM158,MVD,ABCG1,ANKRD37,KLHDC8B,PCOLCE,ARSG,AQP5,GAS2L1,EMID1,SLC29A4,SLC39A7,BORCS6,EML3,ADAMTS9,VBP1,KCNA6,B3GALT4,MBLAC1,DDRG…
TF	Factor: TCF-1; motif: ACATCGRGRCGCTGW; match class: 1	TF:M11601_1	0.00271762	2.565810997019016	11404	393	270	20044	SLC16A3,NPR1,ATP2A3,PDE4C,SNCB,MRC2,PYGL,PFKL,WNT4,GAS1,KCNG1,AEBP1,SEC14L5,ALKAL1,BMP7,ESPN,IGFBP4,MARCKSL1,CERS1,COL2A1,POMC,KCNK12,DOK7,CDC42BPG,CFAP77,VEGFA,ACHE,PPP2R2C,TCEAL6,PCK2,DIRAS1,ANP32A,FKBP2,BNIP3,RASGEF1C,PIGZ,PLIN2,PRR18,TPPP3,AK4,NKX6-2,EPHA10,KCNA5,TGFB3,IFITM1,CRIP1,TMEM160,CYP27A1,ITGB3,DUSP23,TMEM151A,RAMP3,EMILIN2,NKD1,COL9A3,GPR62,RHBDL1,DDIT4,RCN3,DPYSL5,CRTAC1,NUDC,MPP2,…
TF	Factor: AP-2alpha; motif: NSCCNCRGGSN; match class: 1	TF:M07348_1	0.00271907	2.565579039004323	3037	393	96	20044	SLC16A3,PFKL,WNT4,GAS1,SEC14L5,ALKAL1,ESPN,MARCKSL1,CERS1,KCNK12,DOK7,CDC42BPG,VEGFA,TF,FKBP2,BNIP3,PLIN2,PRR18,NKX6-2,IFITM1,CRIP1,ITGB3,BSPRY,NKD1,COL9A3,PLOD2,DPYSL5,PEX5,MVD,RMDN3,ACAA2,ATF5,ARSG,RPS6KL1,SLC29A4,EML3,CCDC136,KCNA6,SCUBE1,DUSP28,MBLAC1,HCN2,TPGS1,AACS,PPP2R3B,GAS7,LAMB2,ITGB4,TMEM198,FSTL4,PDK1,LRFN1,HES6,NRXN2,PTMA,TPPP,EPOP,SEMA5B,KLF16,CTSF,TFEB,RABEP2,NAT14,JUND,TMEM178A,B…
TF	Factor: E2F-1; motif: TTGGCGCGRAANNGNM	TF:M00938	0.00273741	2.5626597771985486	7512	393	194	20044	MGARP,NPR1,ATP2A3,VWA1,PDE4C,SNCB,PYGL,ACP5,IGF2BP1,WNT4,AEBP1,BMP7,ESPN,IGFBP4,MARCKSL1,CERS1,COL2A1,RAB3B,KCNK12,CFAP77,VEGFA,ACHE,PCK2,ALDH1L2,ANP32A,BNIP3,EID2B,AK4,NKX6-2,EPHA10,KCNA5,CRIP1,BSPRY,EMILIN2,COL9A3,GPR62,DPYSL5,PKM,PEX5,PDGFB,MVD,ACAA2,ATF5,ANKRD37,PCOLCE,ARSG,AQP5,SRM,PTX3,SLC29A4,BORCS6,NECTIN2,EML3,CCDC136,KCNA6,OBSL1,TSSK6,TNFRSF11A,VMAC,B3GALT4,DUSP28,MBLAC1,HCN2,TRIP10,HSP…
TF	Factor: KLF17; motif: NGGGCGG; match class: 1	TF:M05386_1	0.00274021	2.5622164392966345	2582	393	85	20044	SLC16A3,ATP2A3,PYGL,PFKL,SEC14L5,MARCKSL1,RAB3B,CDC42BPG,TCEAL6,DIRAS1,ANP32A,TPPP3,CYP27A1,DUSP23,TMEM151A,BSPRY,COL9A3,DDIT4,PKM,ABCG1,ACAA2,ARSG,GAS2L1,NECTIN2,SCUBE1,DUSP28,DDRGK1,HSPA2,ZFR2,SHTN1,PDK1,NRXN2,UBXN1,PTMA,MACROD1,TPPP,PYCR1,RRP1,TECPR1,KIF1C,EMILIN1,CUL7,FBXO2,FAM219B,JUND,CEP131,BCKDHA,NACAD,ESRRA,CYS1,ANXA2,CRELD1,PIN1,PLA2G6,ERP29,FA2H,ARL10,BOK,KLC1,AZIN2,ZBTB22,STUB1,WIPI1,…
TF	Factor: LKLF; motif: NGGGCGG; match class: 1	TF:M05499_1	0.00274021	2.5622164392966345	2582	393	85	20044	SLC16A3,ATP2A3,PYGL,PFKL,SEC14L5,MARCKSL1,RAB3B,CDC42BPG,TCEAL6,DIRAS1,ANP32A,TPPP3,CYP27A1,DUSP23,TMEM151A,BSPRY,COL9A3,DDIT4,PKM,ABCG1,ACAA2,ARSG,GAS2L1,NECTIN2,SCUBE1,DUSP28,DDRGK1,HSPA2,ZFR2,SHTN1,PDK1,NRXN2,UBXN1,PTMA,MACROD1,TPPP,PYCR1,RRP1,TECPR1,KIF1C,EMILIN1,CUL7,FBXO2,FAM219B,JUND,CEP131,BCKDHA,NACAD,ESRRA,CYS1,ANXA2,CRELD1,PIN1,PLA2G6,ERP29,FA2H,ARL10,BOK,KLC1,AZIN2,ZBTB22,STUB1,WIPI1,…
TF	Factor: ER-beta; motif: RGGTCASCNTGMCCY; match class: 1	TF:M09910_1	0.00278262	2.5555453200597924	4159	393	122	20044	SLC16A3,SNCG,MRC2,ACP5,PFKL,IGF2BP1,AEBP1,ESPN,IGFBP4,MARCKSL1,CERS1,COL2A1,KCNK12,DOK7,CDC42BPG,PPP2R2C,GALK1,DIRAS1,TF,BNIP3,PIGZ,PRR18,TPPP3,KCNA5,CRIP1,CYP27A1,DUSP23,TMEM151A,BSPRY,EMILIN2,NKD1,GPR62,RHBDL1,CRTAC1,PKM,TMEM158,RMDN3,RGL2,KLHDC8B,ARSG,AQP5,RPS6KL1,PTX3,SLC29A4,SLC39A7,BORCS6,NECTIN2,EML3,OBSL1,TNFRSF11A,DUSP28,HCN2,TRIP10,TPGS1,PAQR6,AACS,PPP2R3B,GAS7,P4HA2,FSTL4,ADARB1,LINGO3…
TF	Factor: SP4; motif: NWRGCCACGCCCMCTYN; match class: 1	TF:M03922_1	0.00284171	2.546420383519938	2221	393	76	20044	VWA1,BCAM,SEC14L5,ALDH1L2,FKBP2,TPPP3,CRIP1,RAMP3,NKD1,RCN3,PEX5,TMEM158,RMDN3,ACAA2,ATF5,TMEM141,NECTIN2,CCDC136,VMAC,HCN2,TRIP10,ZMYND19,ZFR2,AACS,LDLRAP1,GAS7,P4HA2,PLIN3,MGST3,GNG7,FKBP8,NRXN2,JADE2,KLF16,CD99,RABEP2,CCDC120,KIF1C,FBXO2,PFDN6,JUND,CEP131,DDAH2,LENG9,ESRRA,CYS1,GPC2,SLC6A9,PIN1,B3GNT9,ASAP3,ERP29,TRADD,ARL10,BOK,AZIN2,ZBTB22,STUB1,SVIP,FASN,MSTO1,SCAF1,FLNB,NKD2,SKIV2L,WDR46,M…
TF	Factor: ctcf; motif: CCNCNAGRKGGCRSTN; match class: 1	TF:M07249_1	0.00291467	2.5354113115968104	2143	393	74	20044	VWA1,WNT4,GAS1,MARCKSL1,KCNK12,PPP2R2C,GALK1,ALDH1L2,TF,EPHA10,CRIP1,RAMP3,CRTAC1,PEX5,TMEM158,ABCG1,ACAA2,ATF5,GAS2L1,EMID1,BORCS6,NECTIN2,EML3,VBP1,VMAC,HCN2,AACS,MDGA1,GAS7,P4HA2,TMEM198,FSTL4,BDKRB2,ADARB1,LINGO3,HES6,YDJC,CENPB,JUN,PTMA,CAMK2N2,JADE2,KLF16,GAS8,KIF1C,JUND,CCS,LARP6,TMEM132A,LENG9,ESRRA,CYS1,PRSS35,B4GALT5,ASAP3,ROM1,TRADD,EIF4E3,STUB1,HDAC11,LGI4,MEGF8,LONP1,MAP3K10,SCAF1,NK…
TF	Factor: GKLF; motif: WGGGYGKGGC	TF:M09971	0.00291993	2.534627577829068	5659	393	155	20044	SNCG,VWA1,SNCB,PFKL,BCAM,SEC14L5,BMP7,ESPN,IGFBP4,ARMCX6,MARCKSL1,CERS1,RAB3B,ACHE,PPP2R2C,ALDH1L2,GRIP2,TF,FKBP2,BNIP3,PIGZ,TPPP3,AK4,EPHA10,TGFB3,IFITM1,CRIP1,TMEM160,TMEM151A,RAMP3,BSPRY,NKD1,DDIT4,ANPEP,PKM,HK3,PDGFB,TMEM158,ACAA2,ATF5,TMEM141,ARSG,SLC39A7,BORCS6,NECTIN2,KIF5A,LDHD,CCDC136,KCNA6,OBSL1,SCUBE1,VMAC,B3GALT4,DUSP28,GNG3,MBLAC1,DDRGK1,HCN2,TRIP10,ZFR2,AACS,LDLRAP1,TRAPPC6A,SHTN1,G…
TF	Factor: TR4; motif: ACCCCGS	TF:M04934	0.00300287	2.522462840699132	18430	393	384	20044	SLC16A3,MGARP,COX4I2,NPR1,ATP2A3,SNCG,VWA1,PDE4C,SNCB,MRC2,PYGL,ACP5,PFKL,BCAM,IGF2BP1,APLNR,WNT4,GIPR,GAS1,KCNG1,AEBP1,SEC14L5,ALKAL1,BMP7,ESPN,ANGPTL4,IGFBP4,ARMCX6,MARCKSL1,CERS1,COL2A1,RAB3B,POMC,KCNK12,DOK7,CDC42BPG,CFAP77,VEGFA,DUSP26,ACHE,PPP2R2C,TCEAL6,PCK2,GALK1,ALDH1L2,GRIP2,DIRAS1,ANP32A,GSN,TF,FKBP2,BNIP3,RASGEF1C,PIGZ,PLIN2,EID2B,PRR18,TPPP3,AK4,NKX6-2,EPHA10,KCNA5,TGFB3,IFITM1,CRIP1…
TF	Factor: pax-6; motif: NYACGCWTSANYGMNCN	TF:M11880	0.00305475	2.515024811914609	13348	393	305	20044	COX4I2,NPR1,ATP2A3,SNCG,VWA1,SNCB,MRC2,ACP5,PFKL,IGF2BP1,APLNR,WNT4,GAS1,KCNG1,AEBP1,SGCG,SEC14L5,ALKAL1,BMP7,ESPN,ANGPTL4,IGFBP4,MARCKSL1,NDST4,CERS1,COL2A1,RAB3B,POMC,KCNK12,DOK7,CDC42BPG,VEGFA,ACHE,PPP2R2C,TCEAL6,PCK2,GALK1,ALDH1L2,GRIP2,DIRAS1,ANP32A,TF,FKBP2,BNIP3,RASGEF1C,PIGZ,PLIN2,EID2B,TPPP3,AK4,NKX6-2,EPHA10,KCNA5,TGFB3,IFITM1,CRIP1,TMEM160,ITGB3,SH2D3C,DUSP23,TMEM151A,RAMP3,BSPRY,NKD1,…
TF	Factor: ZNF586; motif: CAGGCCYRGAGG	TF:M10491	0.00344156	2.4632449708950297	14107	393	318	20044	SLC16A3,ATP2A3,SNCG,VWA1,PDE4C,SNCB,PYGL,ACP5,PFKL,BCAM,IGF2BP1,WNT4,GIPR,GAS1,KCNG1,AEBP1,SEC14L5,ALKAL1,BMP7,ESPN,IGFBP4,MARCKSL1,CERS1,COL2A1,RAB3B,KCNK12,DOK7,CDC42BPG,CFAP77,VEGFA,DUSP26,ACHE,TCEAL6,PCK2,GALK1,GRIP2,ANP32A,GSN,FKBP2,BNIP3,RASGEF1C,PIGZ,EID2B,PRR18,TPPP3,NKX6-2,EPHA10,KCNA5,TGFB3,IFITM1,CRIP1,TMEM160,CYP27A1,ITGB3,SH2D3C,DUSP23,TMEM151A,RAMP3,EMILIN2,NKD1,COL9A3,GPR62,RHBDL1,…
TF	Factor: Sp2; motif: NTAAGYCCCGCCCMCTN; match class: 1	TF:M12156_1	0.00346308	2.460536939798427	1029	393	44	20044	BCAM,GAS1,BMP7,CDC42BPG,GALK1,FKBP2,SH2D3C,TMEM141,RGL2,ARSG,NECTIN2,EML3,VMAC,TRIP10,ZFR2,AACS,GNG7,YDJC,NRXN2,KLF16,RABEP2,PFDN6,CEP131,DDAH2,ESRRA,GPC2,PIN1,ASAP3,ROM1,ZBTB22,STUB1,SVIP,MSTO1,SCAF1,FLNB,RRBP1,WDR46,MIB2,PPFIA3,LZTS3,KLC4,ANKRD9,ARRDC1,INF2
TF	Factor: CTCF; motif: WGCGCCMYCTAGYGGYN	TF:M03895	0.00349712	2.45629	9488	393	233	20044	SLC16A3,NPR1,ATP2A3,SNCB,PYGL,PFKL,BCAM,WNT4,GIPR,KCNG1,SEC14L5,BMP7,ESPN,ANGPTL4,IGFBP4,ARMCX6,MARCKSL1,CERS1,RAB3B,POMC,KCNK12,DOK7,DUSP26,PPP2R2C,PCK2,GALK1,ALDH1L2,GRIP2,ANP32A,TF,BNIP3,RASGEF1C,PLIN2,EID2B,PRR18,TPPP3,NKX6-2,KCNA5,TGFB3,CRIP1,ITGB3,DUSP23,BSPRY,NKD1,COL9A3,GPR62,RHBDL1,DDIT4,RCN3,DPYSL5,CRTAC1,MPP2,ANPEP,PEX5,ST6GALNAC5,HK3,PDGFB,TMEM158,ABCG1,ACAA2,ATF5,TMEM141,RGL2,ANKRD37…
TF	Factor: IRX-1; motif: NACRYNNNNNNNNRYGNN; match class: 1	TF:M11018_1	0.00353489	2.451624367718349	16304	393	354	20044	SLC16A3,MGARP,NPR1,ATP2A3,SNCG,VWA1,PDE4C,SNCB,MRC2,PYGL,ACP5,PFKL,BCAM,IGF2BP1,APLNR,WNT4,GIPR,GAS1,KCNG1,AEBP1,SGCG,CLDN14,SEC14L5,ALKAL1,BMP7,ESPN,ANGPTL4,IGFBP4,ARMCX6,MARCKSL1,CERS1,COL2A1,RAB3B,POMC,KCNK12,DOK7,CDC42BPG,CFAP77,VEGFA,DUSP26,ACHE,PPP2R2C,TCEAL6,PCK2,GALK1,ALDH1L2,GRIP2,DIRAS1,ANP32A,TF,FKBP2,BNIP3,PIGZ,PLIN2,EID2B,PRR18,TPPP3,AK4,NKX6-2,EPHA10,KCNA5,TGFB3,CRIP1,TMEM160,CYP27A…
TF	Factor: FXR; motif: NRGGKCANTGRCCNNNNGG; match class: 1	TF:M10014_1	0.00353828	2.4512071981618084	1536	393	58	20044	SLC16A3,KCNG1,DOK7,VEGFA,DIRAS1,DUSP23,DDIT4,NUDC,MVD,RPS6KL1,EMID1,VBP1,CCDC136,SCUBE1,VMAC,HCN2,TRIP10,SEMA4D,LDLRAP1,MDGA1,TMEM198,SEZ6,HES6,FKBP8,MAPK12,NTHL1,PTMA,CAMK2N2,EPOP,GAS8,EMILIN1,JUND,CEP131,TMEM132A,THAP3,CYS1,ANXA2,PLA2G6,B3GNT9,TOR4A,TUBB3,TRADD,TMCO4,KLC1,SLC35D3,ALDH1L1,NKD2,OCEL1,SETD3,RIMBP2,MTURN,LZTS3,KLC4,NPEPL1,TMCC2,AAMP,ALDOA,ARFGAP1
TF	Factor: MZF-1; motif: TGGGGAR	TF:M01733	0.0035588	2.448696741889958	11593	393	273	20044	SLC16A3,MGARP,COX4I2,NPR1,ATP2A3,SNCG,VWA1,PDE4C,SNCB,MRC2,ACP5,PFKL,BCAM,IGF2BP1,APLNR,WNT4,GIPR,KCNG1,AEBP1,CLDN14,SEC14L5,BMP7,ESPN,IGFBP4,CERS1,COL2A1,RAB3B,POMC,KCNK12,DOK7,CDC42BPG,CFAP77,VEGFA,DUSP26,TCEAL6,CRLF2,GALK1,ALDH1L2,GRIP2,DIRAS1,ANP32A,GSN,TF,PIGZ,PLIN2,EID2B,TPPP3,AK4,EPHA10,KCNA5,TGFB3,IFITM1,CRIP1,TMEM160,CYP27A1,SH2D3C,DUSP23,BSPRY,NKD1,COL9A3,GPR62,RHBDL1,GJA5,AOC1,RCN3,DPY…
TF	Factor: Egr-1; motif: NNNNGCGKGGGYGGNRN	TF:M09897	0.0038536	2.414132986239419	4362	393	126	20044	NPR1,PDE4C,MRC2,IGF2BP1,GIPR,ESPN,ANGPTL4,IGFBP4,MARCKSL1,RAB3B,POMC,CDC42BPG,VEGFA,ACHE,PPP2R2C,TCEAL6,PCK2,GRIP2,DIRAS1,ANP32A,PRR18,AK4,EPHA10,DUSP23,RAMP3,NKD1,COL9A3,RHBDL1,DDIT4,RCN3,DPYSL5,MPP2,RMDN3,ACAA2,ARSG,AQP5,SRM,EMID1,SLC29A4,BORCS6,NECTIN2,CRYAB,KIF5A,KCNA6,DUSP28,HCN2,ZFR2,MDGA1,LAMB2,ZHX2,P4HA2,FCHO1,ARHGEF10,MGST3,BDKRB2,ADARB1,LRFN1,GNG7,FKBP8,CYP1A1,NTHL1,NRXN2,PTMA,MACROD1,T…
TF	Factor: E2F-7; motif: GRGGCGGGAANNN; match class: 1	TF:M09896_1	0.00390612	2.408254181995042	4903	393	138	20044	SLC16A3,MRC2,PYGL,PFKL,IGF2BP1,GAS1,KCNG1,AEBP1,SEC14L5,ALKAL1,BMP7,IGFBP4,MARCKSL1,CERS1,COL2A1,RAB3B,KCNK12,CDC42BPG,VEGFA,PCK2,ALDH1L2,FKBP2,PIGZ,PRR18,TPPP3,NKX6-2,IFITM1,DUSP23,BSPRY,NKD1,COL9A3,PLOD2,DPYSL5,CRTAC1,PKM,PDGFB,MVD,ACAA2,ATF5,TMEM141,RGL2,PCOLCE,GAS2L1,SLC39A7,CCDC136,SCUBE1,TNFRSF11A,DUSP28,MBLAC1,DDRGK1,TRIP10,ZMYND19,ZFR2,TPGS1,AACS,LDLRAP1,MDGA1,TRAPPC6A,SHTN1,PPP2R3B,GAS7,…
TF	Factor: MAZ; motif: NKGGGAGGGGRGGR; match class: 1	TF:M02023_1	0.00398212	2.3998852496933027	3232	393	100	20044	ATP2A3,VWA1,SNCB,PFKL,BCAM,WNT4,AEBP1,ESPN,MARCKSL1,CERS1,COL2A1,DOK7,CDC42BPG,ACHE,PPP2R2C,CRLF2,ANP32A,TPPP3,NKX6-2,TMEM160,ITGB3,GPR62,DPYSL5,PKM,PEX5,TMEM158,RGL2,PCOLCE,GAS2L1,RPS6KL1,SLC29A4,EML3,CCDC136,SCUBE1,DDRGK1,HCN2,TRIP10,ZMYND19,ZFR2,PAQR6,SHTN1,PPP2R3B,FCHO1,ARHGEF10,BDKRB2,CRYM,HES6,FKBP8,PHGDH,MAPK12,MACROD1,TPPP,CAMK2N2,MAG,JADE2,KEAP1,KLF16,KIF1C,FBXO2,NAT14,GRIPAP1,TMEM132A,J…
TF	Factor: EKLF; motif: NGGGYGKGGCNNGG; match class: 1	TF:M09969_1	0.00400687	2.3971948776947434	1542	393	58	20044	VWA1,BCAM,WNT4,SEC14L5,ESPN,MARCKSL1,RAB3B,GALK1,BNIP3,TPPP3,RAMP3,NKD1,TMEM158,MVD,RMDN3,TMEM141,NECTIN2,SCUBE1,VMAC,HCN2,TRIP10,AACS,PPP2R3B,GAS7,GNG7,FKBP8,YDJC,NRXN2,JADE2,KLF16,RABEP2,LRRC45,FBXO2,NAT14,JUND,ESRRA,ANXA2,SLC6A9,PIN1,CCDC12,ERP29,EIF4E3,KLC1,IGSF8,HDAC11,ACSF2,MAP3K10,SCAF1,NKD2,RRBP1,PPFIA3,SLC39A3,SETD3,DVL1,LZTS3,ANKRD9,ADM,ARRDC1
TF	Factor: ER-alpha; motif: NAGGTCAYSGYGACCTN	TF:M11842	0.00422323	2.3743549483672908	4059	393	119	20044	SLC16A3,MGARP,PYGL,ACP5,PFKL,GIPR,ALKAL1,MARCKSL1,CERS1,COL2A1,RAB3B,ACHE,GALK1,ALDH1L2,FKBP2,RASGEF1C,TPPP3,CRIP1,CYP27A1,TMEM151A,COL9A3,DDIT4,PLOD2,ST6GALNAC5,TMEM141,KLHDC8B,STEAP4,ARSG,GAS2L1,RPS6KL1,PTX3,SLC29A4,SLC39A7,BORCS6,NECTIN2,VBP1,CCDC136,GRAP2,OBSL1,VMAC,MBLAC1,HCN2,FAIM,TRIP10,HSPA2,TPGS1,PAQR6,AACS,LDLRAP1,MDGA1,SHTN1,P4HA2,PLIN3,MGST3,GNG7,CYP1A1,PLOD1,PMVK,NTHL1,MACROD1,MAG,JA…
TF	Factor: GCMa:Erg; motif: ATGCGGGCGGAARKG	TF:M08487	0.00427161	2.369408111636223	14303	393	321	20044	SLC16A3,MGARP,COX4I2,ATP2A3,SNCG,VWA1,SNCB,MRC2,PYGL,ACP5,PFKL,BCAM,IGF2BP1,WNT4,GIPR,GAS1,KCNG1,AEBP1,SEC14L5,ALKAL1,BMP7,ESPN,ANGPTL4,IGFBP4,ARMCX6,MARCKSL1,CERS1,COL2A1,RAB3B,POMC,KCNK12,DOK7,CDC42BPG,CFAP77,VEGFA,DUSP26,ACHE,PPP2R2C,TCEAL6,CRLF2,PCK2,GALK1,ALDH1L2,GRIP2,DIRAS1,ANP32A,GSN,TF,FKBP2,BNIP3,RASGEF1C,PIGZ,EID2B,PRR18,AK4,NKX6-2,EPHA10,KCNA5,TGFB3,IFITM1,CRIP1,TMEM160,CYP27A1,ITGB3,…
TF	Factor: ZNFPT1; motif: YCNNCNCWGCCNY	TF:M12721	0.00458483	2.3386767538341897	9362	393	230	20044	SLC16A3,NPR1,ATP2A3,SNCG,VWA1,SNCB,MRC2,PYGL,ACP5,PFKL,BCAM,APLNR,WNT4,GIPR,GAS1,AEBP1,ALKAL1,BMP7,IGFBP4,MARCKSL1,COL2A1,RAB3B,KCNK12,VEGFA,TCEAL6,PCK2,ALDH1L2,GRIP2,DIRAS1,GSN,FKBP2,RASGEF1C,PLIN2,EID2B,TPPP3,NKX6-2,KCNA5,TGFB3,IFITM1,CRIP1,CYP27A1,SH2D3C,DUSP23,TMEM151A,RAMP3,BSPRY,NKD1,COL9A3,GPR62,RHBDL1,DDIT4,AOC1,PLOD2,MPP2,ANPEP,PEX5,HK3,PDGFB,TMEM158,MVD,ABCG1,RMDN3,ACAA2,ATF5,TMEM141,AN…
TF	Factor: DP-1; motif: NRNNGGCGGGAANN	TF:M10098	0.00481426	2.3174708345786827	7274	393	188	20044	PYGL,PFKL,IGF2BP1,WNT4,GIPR,GAS1,KCNG1,AEBP1,SEC14L5,ALKAL1,BMP7,ANGPTL4,IGFBP4,MARCKSL1,CERS1,COL2A1,RAB3B,POMC,KCNK12,CDC42BPG,VEGFA,TCEAL6,PCK2,GALK1,TF,FKBP2,PIGZ,PRR18,NKX6-2,EPHA10,TGFB3,IFITM1,CRIP1,ITGB3,SH2D3C,DUSP23,EMILIN2,NKD1,COL9A3,AOC1,PLOD2,RCN3,CRTAC1,NUDC,MPP2,ANPEP,PKM,PDGFB,MVD,ABCG1,RMDN3,ACAA2,ATF5,TMEM141,RGL2,ANKRD37,STEAP4,RXRG,PCOLCE,ARSG,GAS2L1,PTX3,SLC29A4,SLC39A7,CCDC…
TF	Factor: LBP-1; motif: NRCCGGTNNNNACCGGYN; match class: 1	TF:M11490_1	0.00485415	2.3138867549821733	6173	393	165	20044	SLC16A3,ATP2A3,SNCG,VWA1,SNCB,MRC2,PYGL,BCAM,IGF2BP1,WNT4,GAS1,KCNG1,ALKAL1,ESPN,ANGPTL4,ARMCX6,MARCKSL1,COL2A1,DOK7,CDC42BPG,VEGFA,ACHE,PPP2R2C,TCEAL6,PCK2,ALDH1L2,DIRAS1,FKBP2,BNIP3,PIGZ,PRR18,AK4,EPHA10,CRIP1,ITGB3,RAMP3,BSPRY,COL9A3,GALNT6,NUDC,MPP2,ANPEP,PKM,PEX5,TMEM158,MVD,ABCG1,TMEM141,ANKRD37,ARSG,AQP5,SRM,GAS2L1,RPS6KL1,EMID1,SLC29A4,BORCS6,NECTIN2,CRYAB,KIF5A,EML3,CCDC136,KCNA6,TSSK6,T…
TF	Factor: ZSCAN21; motif: NSNGNSCNNGGTGCTG	TF:M13148	0.00492973	2.3071768756479014	7520	393	193	20044	SLC16A3,MGARP,NPR1,ATP2A3,SNCB,PYGL,PFKL,WNT4,KCNG1,AEBP1,SEC14L5,ALKAL1,BMP7,ANGPTL4,IGFBP4,ARMCX6,MARCKSL1,RAB3B,POMC,KCNK12,DOK7,CFAP77,VEGFA,DUSP26,ACHE,PPP2R2C,TCEAL6,GALK1,ALDH1L2,GRIP2,DIRAS1,TF,RASGEF1C,PIGZ,PRR18,AK4,NKX6-2,EPHA10,TGFB3,CYP27A1,ITGB3,TMEM151A,BSPRY,EMILIN2,NKD1,COL9A3,GPR62,DDIT4,PLOD2,CRTAC1,ANPEP,PEX5,HK3,PDGFB,MVD,RGL2,ANKRD37,RXRG,EMID1,SLC29A4,SLC39A7,BORCS6,EML3,AD…
TF	Factor: ER-beta; motif: RGGTCASCNTGMCCY	TF:M09910	0.00514486	2.288626163030167	9733	393	237	20044	SLC16A3,COX4I2,NPR1,SNCG,VWA1,SNCB,MRC2,PYGL,ACP5,PFKL,IGF2BP1,APLNR,WNT4,AEBP1,SEC14L5,ALKAL1,BMP7,ESPN,IGFBP4,MARCKSL1,CERS1,COL2A1,RAB3B,KCNK12,DOK7,CDC42BPG,CFAP77,VEGFA,ACHE,PPP2R2C,GALK1,ALDH1L2,GRIP2,DIRAS1,ANP32A,GSN,TF,FKBP2,BNIP3,RASGEF1C,PIGZ,PRR18,TPPP3,AK4,EPHA10,KCNA5,IFITM1,CRIP1,CYP27A1,SH2D3C,DUSP23,TMEM151A,RAMP3,BSPRY,EMILIN2,NKD1,COL9A3,GPR62,RHBDL1,RCN3,DPYSL5,CRTAC1,MPP2,PKM…
TF	Factor: E2F-3:TBR2; motif: ANGTGYKANGGCGCSTTNNCRNNT	TF:M08207	0.00525196	2.2796788050656844	17409	393	370	20044	SLC16A3,COX4I2,NPR1,ATP2A3,SNCG,VWA1,PDE4C,SNCB,MRC2,PYGL,ACP5,PFKL,BCAM,IGF2BP1,WNT4,GIPR,GAS1,KCNG1,AEBP1,SEC14L5,ALKAL1,BMP7,ESPN,ANGPTL4,IGFBP4,MARCKSL1,CERS1,COL2A1,RAB3B,POMC,KCNK12,DOK7,CDC42BPG,CFAP77,VEGFA,DUSP26,ACHE,PPP2R2C,TCEAL6,PCK2,GALK1,ALDH1L2,GRIP2,DIRAS1,ANP32A,GSN,TF,FKBP2,BNIP3,RASGEF1C,PIGZ,PLIN2,EID2B,PRR18,TPPP3,AK4,NKX6-2,EPHA10,KCNA5,TGFB3,IFITM1,CRIP1,TMEM160,CYP27A1,IT…
TF	Factor: pax-6; motif: NYACGCNYSANYGMNCN; match class: 1	TF:M11882_1	0.00550908	2.2589209894317084	11746	393	275	20044	SLC16A3,MGARP,COX4I2,NPR1,ATP2A3,VWA1,SNCB,MRC2,PYGL,ACP5,PFKL,IGF2BP1,APLNR,WNT4,GAS1,KCNG1,SEC14L5,ALKAL1,BMP7,ESPN,ANGPTL4,IGFBP4,MARCKSL1,CERS1,COL2A1,POMC,KCNK12,DOK7,CDC42BPG,VEGFA,ACHE,PPP2R2C,PCK2,GALK1,ALDH1L2,GRIP2,DIRAS1,ANP32A,TF,FKBP2,BNIP3,PIGZ,PLIN2,EID2B,PRR18,TPPP3,AK4,NKX6-2,KCNA5,TGFB3,CRIP1,TMEM160,RAMP3,NKD1,COL9A3,GPR62,RHBDL1,DDIT4,PLOD2,RCN3,DPYSL5,CRTAC1,NUDC,ANPEP,PKM,PD…
TF	Factor: Sp3; motif: NGCCACGCCCMCN; match class: 1	TF:M12153_1	0.00640583	2.1934249066337013	1990	393	69	20044	VWA1,PFKL,BCAM,IGF2BP1,SEC14L5,ACHE,ALDH1L2,FKBP2,TPPP3,CRIP1,TMEM151A,BSPRY,NKD1,ACAA2,TMEM141,NECTIN2,KIF5A,CCDC136,VMAC,HCN2,TRIP10,ZFR2,AACS,GAS7,PLIN3,MGST3,GNG7,NRXN2,JADE2,KLF16,RABEP2,CCDC120,KIF1C,LRRC45,FBXO2,PFDN6,SLC8A2,CEP131,DDAH2,ESRRA,CYS1,GPC2,SLC6A9,PIN1,B3GNT9,ASAP3,TUBB3,TRADD,TMCO4,BOK,ZBTB22,STUB1,HDAC11,ZBTB4,SVIP,SCAF1,NKD2,WDR46,MIB2,PPFIA3,OCEL1,CLIP2,DVL1,LZTS3,KLC4,ANK…
TF	Factor: ZNF586; motif: CAGGCCYRGAGG; match class: 1	TF:M10491_1	0.0064431	2.190905115449574	7841	393	199	20044	SLC16A3,SNCG,VWA1,PDE4C,SNCB,PYGL,IGF2BP1,WNT4,GAS1,KCNG1,AEBP1,ALKAL1,ESPN,IGFBP4,MARCKSL1,CERS1,COL2A1,RAB3B,KCNK12,DOK7,VEGFA,PCK2,GRIP2,GSN,FKBP2,BNIP3,RASGEF1C,PIGZ,EID2B,PRR18,NKX6-2,KCNA5,TGFB3,CRIP1,SH2D3C,RAMP3,NKD1,COL9A3,GPR62,RHBDL1,GJA5,DDIT4,PLOD2,DPYSL5,GALNT6,MPP2,ANPEP,PEX5,TMEM158,MVD,RMDN3,TMEM141,RGL2,STEAP4,PCOLCE,SRM,GAS2L1,RPS6KL1,EMID1,EML3,VBP1,CCDC136,GRAP2,SCUBE1,TNFRSF…
TF	Factor: ER71:E2A; motif: CASSTGNACCGGAWRYN; match class: 1	TF:M08568_1	0.00656156	2.182992617902384	15419	393	339	20044	SLC16A3,MGARP,COX4I2,NPR1,ATP2A3,SNCG,VWA1,PDE4C,SNCB,MRC2,PYGL,PFKL,BCAM,IGF2BP1,WNT4,GIPR,GAS1,KCNG1,AEBP1,SEC14L5,ALKAL1,BMP7,ESPN,ANGPTL4,IGFBP4,ARMCX6,MARCKSL1,NDST4,CERS1,COL2A1,RAB3B,POMC,KCNK12,DOK7,CDC42BPG,CFAP77,VEGFA,ACHE,TCEAL6,PCK2,GALK1,ALDH1L2,DIRAS1,ANP32A,TF,FKBP2,BNIP3,RASGEF1C,PIGZ,PLIN2,EID2B,PRR18,TPPP3,AK4,NKX6-2,EPHA10,KCNA5,TGFB3,IFITM1,CRIP1,TMEM160,ITGB3,SH2D3C,DUSP23,T…
TF	Factor: CTCF; motif: ACCAGGKGGC	TF:M04727	0.00700192	2.1547831246072104	6683	393	175	20044	SLC16A3,ATP2A3,VWA1,SNCB,MRC2,PYGL,BCAM,IGF2BP1,APLNR,GIPR,GAS1,KCNG1,SEC14L5,BMP7,IGFBP4,NDST4,CERS1,KCNK12,DOK7,CDC42BPG,VEGFA,ACHE,PPP2R2C,TCEAL6,PCK2,ALDH1L2,DIRAS1,TF,RASGEF1C,PIGZ,PRR18,TPPP3,EPHA10,KCNA5,IFITM1,ITGB3,DUSP23,NKD1,COL9A3,GPR62,RHBDL1,RCN3,DPYSL5,MPP2,PKM,PEX5,HK3,PDGFB,ABCG1,TMEM141,RGL2,KLHDC8B,RXRG,GAS2L1,SLC29A4,SLC39A7,BORCS6,EML3,ADAMTS9,CCDC136,SULF1,TSSK6,DUSP28,TRIP1…
TF	Factor: MZF-1; motif: TGGGGAR; match class: 1	TF:M01733_1	0.00716948	2.144512576261077	5046	393	140	20044	SLC16A3,COX4I2,NPR1,ATP2A3,SNCG,VWA1,PDE4C,SNCB,ACP5,PFKL,AEBP1,SEC14L5,BMP7,ESPN,CERS1,POMC,DOK7,CDC42BPG,CFAP77,VEGFA,DUSP26,TCEAL6,CRLF2,GRIP2,ANP32A,TF,PLIN2,TPPP3,EPHA10,KCNA5,IFITM1,CRIP1,SH2D3C,BSPRY,NKD1,COL9A3,RHBDL1,RCN3,DPYSL5,ANPEP,PEX5,HK3,ABCG1,TMEM141,RGL2,PCOLCE,GAS2L1,SLC29A4,NECTIN2,CRYAB,KIF5A,EML3,ADAMTS9,LDHD,CCDC136,KCNA6,TNFRSF11A,GNG3,DDRGK1,HCN2,SEMA4D,PAQR6,ITGB4,ZHX2,TM…
TF	Factor: HIC1; motif: NSNNNNTGCCCSSNN	TF:M01072	0.00787358	2.1038277288356095	4286	393	123	20044	COX4I2,NPR1,ATP2A3,VWA1,SNCB,PYGL,BCAM,WNT4,GAS1,KCNG1,AEBP1,ALKAL1,ANGPTL4,IGFBP4,MARCKSL1,CERS1,KCNK12,CDC42BPG,CFAP77,VEGFA,ACHE,PPP2R2C,GALK1,DIRAS1,TF,FKBP2,PIGZ,EID2B,PRR18,TPPP3,AK4,KCNA5,IFITM1,CRIP1,TMEM160,TMEM151A,BSPRY,EMILIN2,COL9A3,RHBDL1,RCN3,PKM,PEX5,PDGFB,TMEM158,ACAA2,TMEM141,KLHDC8B,SRM,RPS6KL1,SLC29A4,CRYAB,SCUBE1,MBLAC1,HCN2,TRIP10,TPGS1,MDGA1,SHTN1,LAMB2,ITGB4,FSTL4,FCHO1,SE…
TF	Factor: LBP-1; motif: NRCCGGTNNNNACCGGYN	TF:M11490	0.00930702	2.0311892946025822	6951	393	180	20044	SLC16A3,ATP2A3,SNCG,VWA1,SNCB,MRC2,PYGL,BCAM,IGF2BP1,WNT4,GAS1,KCNG1,ALKAL1,ESPN,ANGPTL4,ARMCX6,MARCKSL1,CERS1,COL2A1,DOK7,CDC42BPG,CFAP77,VEGFA,ACHE,PPP2R2C,TCEAL6,PCK2,ALDH1L2,DIRAS1,FKBP2,BNIP3,PIGZ,PLIN2,PRR18,AK4,EPHA10,KCNA5,CRIP1,ITGB3,RAMP3,BSPRY,COL9A3,GJA5,DDIT4,GALNT6,NUDC,MPP2,ANPEP,PKM,PEX5,TMEM158,MVD,ABCG1,TMEM141,ANKRD37,ARSG,AQP5,SRM,GAS2L1,RPS6KL1,EMID1,SLC29A4,BORCS6,NECTIN2,CR…
TF	Factor: GKLF; motif: CCTCCYN; match class: 1	TF:M01835_1	0.0096799	2.014129294787967	10370	393	248	20044	SLC16A3,COX4I2,NPR1,ATP2A3,SNCG,VWA1,SNCB,MRC2,ACP5,PFKL,BCAM,IGF2BP1,APLNR,WNT4,KCNG1,AEBP1,SGCG,ALKAL1,BMP7,ESPN,ANGPTL4,IGFBP4,MARCKSL1,NDST4,COL2A1,RAB3B,POMC,KCNK12,DOK7,CDC42BPG,DUSP26,PPP2R2C,CRLF2,PCK2,GALK1,ANP32A,FKBP2,RASGEF1C,PIGZ,TPPP3,NKX6-2,EPHA10,KCNA5,TGFB3,IFITM1,CRIP1,TMEM160,SH2D3C,DUSP23,RAMP3,BSPRY,NKD1,COL9A3,GPR62,RHBDL1,GJA5,AOC1,PLOD2,DPYSL5,MPP2,PKM,ST6GALNAC5,PDGFB,TME…
TF	Factor: E2F3; motif: NNRGMKGGAR; match class: 1	TF:M12598_1	0.010042584668730342	1.9981544980570958	7152	393	184	20044	SLC16A3,ATP2A3,SNCB,MRC2,PFKL,IGF2BP1,APLNR,GAS1,KCNG1,AEBP1,SEC14L5,ALKAL1,BMP7,ANGPTL4,IGFBP4,MARCKSL1,CERS1,COL2A1,RAB3B,POMC,KCNK12,CDC42BPG,CFAP77,VEGFA,ACHE,PCK2,GALK1,ALDH1L2,ANP32A,BNIP3,PIGZ,PRR18,TPPP3,NKX6-2,KCNA5,TGFB3,IFITM1,TMEM160,CYP27A1,ITGB3,NKD1,COL9A3,GJA5,PLOD2,DPYSL5,CRTAC1,MPP2,ANPEP,PKM,ST6GALNAC5,PDGFB,TMEM141,RGL2,ANKRD37,PCOLCE,ARSG,GAS2L1,SLC29A4,SLC39A7,NECTIN2,EML3,A…
TF	Factor: pax-6; motif: NYACGCNTSANYGCNYN	TF:M11881	0.010077047545152743	1.9966666923616894	13468	393	305	20044	SLC16A3,MGARP,COX4I2,NPR1,ATP2A3,VWA1,SNCB,MRC2,ACP5,PFKL,BCAM,IGF2BP1,APLNR,WNT4,GAS1,KCNG1,AEBP1,SGCG,SEC14L5,ALKAL1,ESPN,ANGPTL4,IGFBP4,MARCKSL1,CERS1,RAB3B,POMC,KCNK12,DOK7,CDC42BPG,CFAP77,VEGFA,DUSP26,ACHE,PPP2R2C,TCEAL6,PCK2,GALK1,ALDH1L2,GRIP2,ANP32A,FKBP2,BNIP3,PIGZ,PLIN2,EID2B,TPPP3,AK4,NKX6-2,TGFB3,IFITM1,CRIP1,TMEM160,ITGB3,SH2D3C,DUSP23,TMEM151A,RAMP3,BSPRY,NKD1,COL9A3,GPR62,RHBDL1,DD…
TF	Factor: ZNF777; motif: GTCCGYCCCGTCSAACAAT	TF:M08993	0.010643639683389623	1.9729098359399173	10853	393	257	20044	SLC16A3,COX4I2,NPR1,ATP2A3,SNCG,VWA1,SNCB,MRC2,PYGL,PFKL,BCAM,IGF2BP1,APLNR,WNT4,GIPR,KCNG1,AEBP1,CLDN14,ALKAL1,BMP7,ESPN,ANGPTL4,IGFBP4,ARMCX6,RAB3B,POMC,DOK7,CDC42BPG,VEGFA,PPP2R2C,TCEAL6,CRLF2,GRIP2,DIRAS1,FKBP2,BNIP3,RASGEF1C,PLIN2,AK4,NKX6-2,EPHA10,IFITM1,CYP27A1,ITGB3,DUSP23,NKD1,COL9A3,RHBDL1,DDIT4,PLOD2,RCN3,CRTAC1,GALNT6,NUDC,ANPEP,PKM,PEX5,ST6GALNAC5,PDGFB,TMEM158,ABCG1,RMDN3,ACAA2,ATF5…
TF	Factor: SP1:SP3; motif: CCSCCCCCYCC; match class: 1	TF:M01219_1	0.010818954908352251	1.9658146892716741	3048	393	94	20044	COX4I2,PFKL,WNT4,GIPR,AEBP1,ESPN,RAB3B,DOK7,CDC42BPG,ACHE,PPP2R2C,DIRAS1,ANP32A,PIGZ,AK4,NKX6-2,EMILIN2,NKD1,COL9A3,DPYSL5,CRTAC1,MPP2,PEX5,PDGFB,TMEM158,TMEM141,RGL2,ARSG,AQP5,SRM,GAS2L1,EMID1,SLC29A4,NECTIN2,CCDC136,KCNA6,OBSL1,SCUBE1,HCN2,ZMYND19,PAQR6,AACS,MDGA1,TMEM198,ADARB1,LINGO3,GNG7,MAPK12,PTMA,MACROD1,TPPP,CAMK2N2,JADE2,PYCR1,KLF16,CTSF,CUL7,JUND,SLC8A2,TMEM178A,LARP6,JPH3,ESRRA,CYS1,G…
TF	Factor: ctcf; motif: NNNCCASYAGRKGGCRSYNN	TF:M09602	0.011332209913354986	1.9456853893786215	7603	393	193	20044	SLC16A3,MGARP,NPR1,ATP2A3,PYGL,PFKL,BCAM,IGF2BP1,WNT4,GIPR,KCNG1,SEC14L5,ALKAL1,IGFBP4,ARMCX6,MARCKSL1,CERS1,RAB3B,POMC,DOK7,DUSP26,PPP2R2C,PCK2,GALK1,ALDH1L2,GRIP2,GSN,TF,RASGEF1C,PIGZ,PRR18,TPPP3,AK4,NKX6-2,EPHA10,TGFB3,CRIP1,ITGB3,SH2D3C,DUSP23,RAMP3,BSPRY,NKD1,COL9A3,GPR62,RHBDL1,DPYSL5,CRTAC1,MPP2,PKM,PEX5,ST6GALNAC5,PDGFB,TMEM158,ACAA2,ATF5,TMEM141,RGL2,KLHDC8B,PCOLCE,ARSG,GAS2L1,EMID1,BORC…
TF	Factor: RUNX3; motif: NRACCGCANWAACCRCAN	TF:M04110	0.0114002	1.9430861515838074	9508	393	231	20044	COX4I2,ATP2A3,SNCG,VWA1,SNCB,PYGL,PFKL,APLNR,WNT4,GIPR,GAS1,KCNG1,AEBP1,ALKAL1,ESPN,IGFBP4,MARCKSL1,NDST4,CERS1,POMC,KCNK12,CDC42BPG,CFAP77,VEGFA,DUSP26,ACHE,PPP2R2C,PCK2,GALK1,ANP32A,TF,FKBP2,BNIP3,PIGZ,EID2B,PRR18,TPPP3,AK4,NKX6-2,TGFB3,IFITM1,CRIP1,TMEM160,ITGB3,RAMP3,EMILIN2,NKD1,COL9A3,GPR62,RHBDL1,GJA5,AOC1,PLOD2,RCN3,DPYSL5,CRTAC1,MPP2,ANPEP,PKM,PEX5,HK3,TMEM158,MVD,ABCG1,ACAA2,ATF5,RGL2,A…
TF	Factor: HDAC1; motif: KGCARGGTC	TF:M07041	0.012200049758581171	1.9136383980274516	12760	393	292	20044	SLC16A3,MGARP,COX4I2,SNCG,VWA1,PDE4C,SNCB,PYGL,ACP5,PFKL,IGF2BP1,WNT4,GIPR,AEBP1,CLDN14,SEC14L5,ALKAL1,BMP7,ESPN,ANGPTL4,IGFBP4,MARCKSL1,CERS1,COL2A1,KCNK12,DOK7,CDC42BPG,VEGFA,DUSP26,ACHE,PPP2R2C,TCEAL6,PCK2,GALK1,ALDH1L2,GRIP2,DIRAS1,ANP32A,FKBP2,BNIP3,RASGEF1C,PIGZ,PRR18,TPPP3,AK4,NKX6-2,KCNA5,TGFB3,IFITM1,CRIP1,ITGB3,SH2D3C,DUSP23,TMEM151A,RAMP3,BSPRY,NKD1,COL9A3,GPR62,RHBDL1,DDIT4,AOC1,DPYSL…
TF	Factor: AP2BETA; motif: SCCYCAGGSNN	TF:M13137	0.012336863902577091	1.9087952262754997	10658	393	253	20044	SLC16A3,COX4I2,NPR1,ATP2A3,SNCG,VWA1,PDE4C,SNCB,MRC2,PYGL,ACP5,PFKL,BCAM,IGF2BP1,WNT4,KCNG1,AEBP1,CLDN14,SEC14L5,ALKAL1,ESPN,ANGPTL4,MARCKSL1,CERS1,RAB3B,POMC,KCNK12,DOK7,ACHE,PPP2R2C,TCEAL6,PCK2,TF,PIGZ,EID2B,PRR18,TPPP3,TGFB3,CRIP1,ITGB3,SH2D3C,DUSP23,TMEM151A,RAMP3,BSPRY,EMILIN2,COL9A3,GPR62,RHBDL1,GJA5,DDIT4,PLOD2,DPYSL5,CRTAC1,ANPEP,PKM,PEX5,ST6GALNAC5,TMEM158,MVD,ABCG1,RMDN3,ACAA2,ATF5,TMEM…
TF	Factor: ZBTB33; motif: GGYGCTG; match class: 1	TF:M13142_1	0.012344240879252536	1.9085356122600818	3443	393	103	20044	MGARP,NPR1,SNCB,PYGL,PFKL,WNT4,GAS1,ESPN,IGFBP4,MARCKSL1,COL2A1,RAB3B,DOK7,CFAP77,ACHE,PPP2R2C,GALK1,PLIN2,TPPP3,EPHA10,CRIP1,CYP27A1,ITGB3,TMEM151A,EMILIN2,COL9A3,PLOD2,CRTAC1,PDGFB,MVD,ANKRD37,PCOLCE,ARSG,AQP5,EMID1,BORCS6,CRYAB,EML3,ADAMTS9,GRAP2,DUSP28,MBLAC1,HCN2,ZMYND19,TPGS1,AACS,LDLRAP1,MDGA1,TRAPPC6A,SHTN1,ITGB4,ZHX2,SEZ6,PDK1,MGST3,ADARB1,LRFN1,DCST2,CENPB,NRXN2,TPPP,JADE2,KEAP1,PYCR1,C…
TF	Factor: Sp1; motif: RGGGMGGRGSNGGGG; match class: 1	TF:M10529_1	0.0127887	1.8931725644940465	2933	393	91	20044	SLC16A3,COX4I2,ATP2A3,PFKL,BCAM,WNT4,AEBP1,MARCKSL1,RAB3B,KCNK12,DOK7,ACHE,PPP2R2C,TCEAL6,CRLF2,GRIP2,BNIP3,NKD1,RGL2,ARSG,GAS2L1,SLC29A4,SLC39A7,NECTIN2,ADAMTS9,TNFRSF11A,HCN2,ZFR2,PAQR6,MDGA1,PPP2R3B,TMEM198,BCAN,SEZ6,MGST3,ADAMTSL4,ADARB1,GNG7,HES6,FKBP8,PHGDH,MAPK12,YDJC,NRXN2,CAMK2N2,JADE2,KLF16,CD99,RABEP2,GAS8,LRRC45,EPN1,GLS2,JUND,SLC8A2,LARP6,MID1IP1,JPH3,NACAD,ESRRA,GPC2,SLC6A9,B3GNT9,W…
TF	Factor: Egr-1; motif: GCGGGGGCGG; match class: 1	TF:M01873_1	0.012972437790747159	1.8869784032847994	2766	393	87	20044	VWA1,MRC2,PFKL,IGF2BP1,GIPR,AEBP1,ESPN,ANGPTL4,IGFBP4,DOK7,CDC42BPG,VEGFA,ACHE,PPP2R2C,GRIP2,AK4,NKX6-2,IFITM1,TMEM160,RAMP3,NKD1,COL9A3,CRTAC1,MPP2,PEX5,PDGFB,TMEM158,TMEM141,RGL2,ARSG,AQP5,SRM,EMID1,NECTIN2,CCDC136,HCN2,LDLRAP1,GAS7,ZHX2,P4HA2,TMEM198,MGST3,ADARB1,LRFN1,GNG7,HES6,PTMA,CAMK2N2,JADE2,KEAP1,KLF16,CTSF,LRRC45,GLS2,JUND,SLC8A2,LARP6,PODXL2,JPH3,GPC2,B3GNT9,WHRN,GAS6,TUBB3,BOK,CHPF2,…
TF	Factor: AP-2gamma; motif: NTGSCCTGRGGSNN; match class: 1	TF:M09591_1	0.013184853722759475	1.8799246840541481	2893	393	90	20044	COX4I2,ATP2A3,SNCG,PDE4C,PFKL,IGF2BP1,WNT4,AEBP1,SEC14L5,ALKAL1,ESPN,POMC,PRR18,CRIP1,TMEM151A,RAMP3,COL9A3,GPR62,ANPEP,PEX5,TMEM158,TMEM141,RPS6KL1,SLC39A7,CRYAB,EML3,VBP1,LDHD,CCDC136,GRAP2,DDRGK1,ZFR2,LDLRAP1,ITGB4,P4HA2,ARHGEF10,PDK1,MGST3,BDKRB2,CYP1A1,MAPK12,DCST2,NRXN2,FGD2,PTMA,MAG,EPOP,ETFB,KLF16,CTSF,TFEB,GAS8,FBLN2,CCDC120,KIF1C,EMILIN1,GHDC,PFDN6,NAT14,SLC8A2,CEP131,NOL3,PPP1R14A,BCKD…
TF	Factor: RORA; motif: CCYTGNCCTN; match class: 1	TF:M12659_1	0.013319912424307394	1.8754986305534864	2314	393	76	20044	VWA1,PDE4C,ACP5,BCAM,SEC14L5,RAB3B,CDC42BPG,PCK2,PIGZ,EPHA10,CRIP1,RAMP3,AOC1,RCN3,TMEM141,KLHDC8B,PCOLCE,KIF5A,EML3,LDHD,GNG3,SEZ6,MGST3,BDKRB2,GFOD2,ADAMTSL4,CYP1A1,DCST2,HIVEP3,MAG,CNTN2,KEAP1,FBLN2,CCDC120,TECPR1,EPN1,EMILIN1,CUL7,NAT14,GLS2,LARP6,TMEM132A,AIFM2,NOL3,SLC6A9,ASAP3,ALDH2,ROM1,TM7SF2,FA2H,ZSCAN20,MYO18A,KLC1,AZIN2,SBF1,STUB1,ACSF2,NAT9,LGI4,HEXIM2,CDK5RAP3,ALDH1L1,CROCC,SLC39A3,…
TF	Factor: NR1B1; motif: NRGGNCRTGACCTN; match class: 1	TF:M11796_1	0.0135839	1.8669743875700373	4965	393	137	20044	SLC16A3,NPR1,ATP2A3,SNCG,VWA1,SNCB,PFKL,IGF2BP1,APLNR,AEBP1,SEC14L5,BMP7,ESPN,ANGPTL4,COL2A1,CDC42BPG,VEGFA,ACHE,PPP2R2C,GRIP2,RASGEF1C,PLIN2,PRR18,TPPP3,NKX6-2,EPHA10,CYP27A1,RAMP3,BSPRY,COL9A3,GPR62,DDIT4,PLOD2,CRTAC1,NUDC,PKM,ABCG1,TMEM141,KLHDC8B,ARSG,GAS2L1,RPS6KL1,SLC39A7,BORCS6,EML3,CCDC136,CHST9,TSSK6,VMAC,B3GALT4,DDRGK1,HCN2,ZMYND19,TPGS1,AACS,MDGA1,GAS7,ZHX2,P4HA2,FSTL4,TMPRSS5,FCHO1,US…
TF	Factor: BTEB3; motif: BNRNGGGAGGNGT; match class: 1	TF:M01865_1	0.015071463199970074	1.8218445825343794	4340	393	123	20044	COX4I2,SNCB,MRC2,PFKL,BCAM,IGF2BP1,BMP7,MARCKSL1,COL2A1,RAB3B,KCNK12,VEGFA,DUSP26,ACHE,PPP2R2C,CRLF2,PCK2,DIRAS1,ANP32A,AK4,TGFB3,TMEM160,ITGB3,NKD1,COL9A3,AOC1,DPYSL5,MPP2,PKM,ATF5,PCOLCE,PTX3,SLC29A4,SLC39A7,CRYAB,EML3,ADAMTS9,CCDC136,KCNA6,OBSL1,B3GALT4,MBLAC1,HCN2,TRIP10,ZMYND19,ZFR2,PAQR6,LDLRAP1,MDGA1,ITGB4,ZHX2,P4HA2,C1QL3,ARHGEF10,LRFN1,EML2,PHGDH,MAPK12,NRXN2,PTMA,MACROD1,TPPP,CAMK2N2,SE…
TF	Factor: FKLF; motif: BGGGNGGVMD; match class: 1	TF:M01837_1	0.0158258	1.8006353900723362	1497	393	55	20044	COX4I2,PYGL,AEBP1,ESPN,DOK7,ACHE,DIRAS1,ANP32A,PIGZ,NKX6-2,ITGB3,BSPRY,DDIT4,CRTAC1,MPP2,ABCG1,AQP5,SLC29A4,EML3,CCDC136,SCUBE1,HCN2,TRIP10,PLIN3,HES6,FKBP8,MAPK12,PTMA,KLF16,TFEB,EPN1,JUND,TMEM132A,JPH3,ESRRA,CYS1,SLC6A9,PLA2G6,WHRN,ROM1,TUBB3,ARL10,EIF4E3,KLC1,HDAC11,PNPLA6,PACSIN3,ALDH1L1,FASN,SETD3,KLHL36,CLIP2,NPEPL1,LEO1,INF2
TF	Factor: WT1; motif: NGCGGGGGGGTSMMCYN; match class: 1	TF:M05327_1	0.0159702	1.7966898529898352	1845	393	64	20044	SLC16A3,PDE4C,MRC2,PYGL,WNT4,AEBP1,BMP7,CERS1,DOK7,VEGFA,ACHE,GALK1,ANP32A,PIGZ,NKX6-2,NKD1,CRTAC1,PKM,TMEM158,ANKRD37,ARSG,GAS2L1,SLC29A4,SCUBE1,B3GALT4,ZFR2,GAS7,ZHX2,FCHO1,ARHGEF10,HES6,MAPK12,UBXN1,JUN,CAMK2N2,KLF16,GAS8,FBLN2,NAT14,JUND,SLC8A2,TMEM178A,PODXL2,JPH3,NACAD,CYS1,GPC2,ANXA2,B3GNT9,PGK1,STS,EIF4E3,ZBTB22,ARHGEF4,ZBTB4,SLC35D3,PACSIN3,FASN,MSTO1,MIB2,KLHL36,DVL1,FLOT2,AAMP
TF	Factor: Pax-5; motif: RRMSWGANWYCTNRAGCGKRACSRYNSM	TF:M00144	0.016008633962845808	1.7956457254017084	13516	393	305	20044	SLC16A3,MGARP,COX4I2,NPR1,ATP2A3,VWA1,SNCB,MRC2,PYGL,ACP5,PFKL,BCAM,IGF2BP1,APLNR,WNT4,GIPR,GAS1,KCNG1,AEBP1,SGCG,SEC14L5,ALKAL1,BMP7,ESPN,ANGPTL4,IGFBP4,MARCKSL1,CERS1,COL2A1,RAB3B,KCNK12,DOK7,CDC42BPG,CFAP77,VEGFA,DUSP26,ACHE,PPP2R2C,TCEAL6,PCK2,GALK1,ALDH1L2,DIRAS1,ANP32A,GSN,FKBP2,BNIP3,RASGEF1C,PIGZ,PLIN2,EID2B,PRR18,TPPP3,AK4,NKX6-2,KCNA5,TGFB3,CRIP1,TMEM160,CYP27A1,ITGB3,SH2D3C,TMEM151A,RA…
TF	Factor: HNRPUL1; motif: NCNCAGN; match class: 1	TF:M09746_1	0.016055522603350095	1.7943755536878043	7737	393	195	20044	SLC16A3,COX4I2,NPR1,ATP2A3,SNCG,VWA1,PDE4C,MRC2,PYGL,BCAM,IGF2BP1,APLNR,GIPR,AEBP1,ESPN,ANGPTL4,IGFBP4,CERS1,POMC,DOK7,CDC42BPG,CFAP77,DUSP26,PPP2R2C,TCEAL6,PCK2,GALK1,ALDH1L2,DIRAS1,TF,FKBP2,PLIN2,TPPP3,NKX6-2,KCNA5,IFITM1,CRIP1,TMEM160,ITGB3,SH2D3C,DUSP23,COL9A3,GPR62,DDIT4,RCN3,NUDC,MPP2,PEX5,ST6GALNAC5,HK3,PDGFB,MVD,RMDN3,TMEM141,RGL2,KLHDC8B,PCOLCE,ARSG,AQP5,PTX3,SLC29A4,KIF5A,ADAMTS9,LDHD,C…
TF	Factor: ETS1; motif: GCCGGAWGTACTTCCGGN; match class: 1	TF:M03978_1	0.0180613	1.7432501236026468	6632	393	172	20044	SLC16A3,MGARP,ATP2A3,SNCB,PYGL,ACP5,PFKL,IGF2BP1,APLNR,WNT4,AEBP1,CLDN14,ALKAL1,ESPN,MARCKSL1,CDC42BPG,CFAP77,VEGFA,GALK1,GRIP2,TF,FKBP2,BNIP3,RASGEF1C,PIGZ,PRR18,AK4,NKX6-2,EPHA10,KCNA5,IFITM1,TMEM160,ITGB3,TMEM151A,COL9A3,GPR62,RHBDL1,DPYSL5,PKM,ABCG1,RGL2,ANKRD37,AQP5,EMID1,BORCS6,KIF5A,EML3,ADAMTS9,VBP1,CCDC136,GRAP2,SULF1,KCNA6,TSSK6,B3GALT4,DDRGK1,TRIP10,HSPA2,ZFR2,TPGS1,AACS,LDLRAP1,MDGA1,…
TF	Factor: SMAD4; motif: GKSRKKCAGMCANCY	TF:M00733	0.018397945731515142	1.7352306665161972	8898	393	218	20044	SLC16A3,MGARP,COX4I2,NPR1,ATP2A3,SNCG,PDE4C,SNCB,MRC2,ACP5,APLNR,WNT4,GIPR,AEBP1,CLDN14,SEC14L5,BMP7,MARCKSL1,CFAP77,VEGFA,TCEAL6,PCK2,GALK1,ALDH1L2,GRIP2,DIRAS1,ANP32A,TF,FKBP2,TPPP3,AK4,NKX6-2,EPHA10,IFITM1,CRIP1,CYP27A1,SH2D3C,DUSP23,BSPRY,COL9A3,RHBDL1,AOC1,RCN3,GALNT6,MPP2,ANPEP,PEX5,ST6GALNAC5,HK3,PDGFB,RGL2,ANKRD37,PCOLCE,ARSG,AQP5,EMID1,SLC29A4,SLC39A7,NECTIN2,CRYAB,KIF5A,EML3,ADAMTS9,VBP…
TF	Factor: ZNF432; motif: NCAGNRCCNSRGRCAGC; match class: 1	TF:M12704_1	0.019028464832521786	1.7205962480586587	4858	393	134	20044	SLC16A3,NPR1,SNCG,PDE4C,SNCB,MRC2,PYGL,WNT4,GIPR,GAS1,KCNG1,SEC14L5,ANGPTL4,CERS1,KCNK12,DOK7,CDC42BPG,DUSP26,PPP2R2C,TCEAL6,PCK2,GALK1,ANP32A,FKBP2,PIGZ,PLIN2,NKX6-2,EPHA10,TGFB3,IFITM1,CRIP1,ITGB3,TMEM151A,BSPRY,EMILIN2,NKD1,COL9A3,PLOD2,CRTAC1,MPP2,PDGFB,TMEM158,ABCG1,RMDN3,RGL2,RXRG,ARSG,AQP5,SRM,BORCS6,EML3,CCDC136,KCNA6,OBSL1,TSSK6,SCUBE1,DUSP28,HCN2,TPGS1,MDGA1,TMED8,PPP2R3B,GAS7,TMEM198,F…
TF	Factor: NGFI-C; motif: WTGCGTGGGYGG	TF:M00244	0.019694	1.7056662427559586	6354	393	166	20044	COX4I2,SNCG,VWA1,PDE4C,MRC2,PYGL,PFKL,IGF2BP1,ALKAL1,ESPN,ANGPTL4,IGFBP4,ARMCX6,MARCKSL1,CERS1,RAB3B,POMC,KCNK12,DOK7,CDC42BPG,VEGFA,ACHE,PPP2R2C,TCEAL6,PCK2,GRIP2,DIRAS1,FKBP2,BNIP3,PRR18,TPPP3,AK4,EPHA10,CRIP1,ITGB3,DUSP23,TMEM151A,RAMP3,BSPRY,EMILIN2,COL9A3,RHBDL1,MPP2,PEX5,PDGFB,TMEM158,RMDN3,ACAA2,TMEM141,KLHDC8B,ARSG,EMID1,BORCS6,NECTIN2,CRYAB,KIF5A,ADAMTS9,KCNA6,OBSL1,TSSK6,SCUBE1,B3GALT4,…
TF	Factor: CPBP; motif: SNCCCNN; match class: 1	TF:M01822_1	0.022520806814630562	1.647416054812459	18998	393	389	20044	SLC16A3,MGARP,COX4I2,NPR1,ATP2A3,SNCG,VWA1,PDE4C,SNCB,MRC2,PYGL,ACP5,PFKL,BCAM,IGF2BP1,APLNR,WNT4,GIPR,GAS1,KCNG1,AEBP1,CLDN14,SEC14L5,ALKAL1,BMP7,ESPN,ANGPTL4,IGFBP4,ARMCX6,MARCKSL1,CERS1,COL2A1,RAB3B,POMC,KCNK12,DOK7,CDC42BPG,CFAP77,VEGFA,DUSP26,ACHE,PPP2R2C,TCEAL6,CRLF2,PCK2,GALK1,ALDH1L2,GRIP2,DIRAS1,ANP32A,GSN,TF,FKBP2,BNIP3,RASGEF1C,PIGZ,PLIN2,EID2B,PRR18,TPPP3,AK4,NKX6-2,EPHA10,KCNA5,TGFB3…
TF	Factor: CTCF; motif: WGCGCCMYCTAGYGGYN; match class: 1	TF:M03895_1	0.0230376	1.6375622971145196	3622	393	106	20044	SLC16A3,NPR1,PFKL,WNT4,ESPN,ARMCX6,MARCKSL1,CERS1,POMC,KCNK12,PCK2,GALK1,GRIP2,PRR18,TPPP3,NKX6-2,TGFB3,CRIP1,DUSP23,NKD1,RHBDL1,DDIT4,DPYSL5,CRTAC1,PEX5,ST6GALNAC5,ACAA2,ATF5,TMEM141,ARSG,GAS2L1,EMID1,BORCS6,NECTIN2,EML3,ADAMTS9,VBP1,KCNA6,B3GALT4,HCN2,HSPA2,TPGS1,AACS,TRAPPC6A,PPP2R3B,GAS7,C1QL3,BCAN,GFOD2,ADARB1,LRFN1,CYP1A1,PLOD1,YDJC,CENPB,JUN,JADE2,KLF16,RABEP2,GAS8,EMILIN1,JUND,LARP6,TMEM1…
TF	Factor: AR; motif: GGNACRNNRTGTWCT	TF:M01201	0.0235093	1.6287611288681327	6467	393	168	20044	SLC16A3,MGARP,ATP2A3,SNCG,PYGL,ACP5,PFKL,BCAM,WNT4,KCNG1,AEBP1,ALKAL1,BMP7,COL2A1,RAB3B,DOK7,CFAP77,VEGFA,PPP2R2C,PCK2,GALK1,GRIP2,TF,BNIP3,RASGEF1C,PIGZ,PLIN2,PRR18,TPPP3,EPHA10,KCNA5,IFITM1,CYP27A1,ITGB3,SH2D3C,DUSP23,TMEM151A,BSPRY,EMILIN2,COL9A3,RHBDL1,DDIT4,PLOD2,DPYSL5,MVD,ABCG1,ACAA2,RXRG,SRM,GAS2L1,RPS6KL1,PTX3,SLC39A7,CRYAB,ADAMTS9,VBP1,LDHD,CCDC136,OBSL1,SCUBE1,B3GALT4,HSPA2,PAQR6,AACS,…
TF	Factor: RORA; motif: CCYTGNCCTN	TF:M12659	0.025077368569521384	1.600718037047602	8130	393	202	20044	SLC16A3,COX4I2,SNCG,VWA1,PDE4C,SNCB,MRC2,ACP5,PFKL,BCAM,GIPR,KCNG1,AEBP1,SEC14L5,ALKAL1,BMP7,IGFBP4,MARCKSL1,RAB3B,DOK7,CDC42BPG,ACHE,PPP2R2C,PCK2,ALDH1L2,DIRAS1,GSN,TF,BNIP3,RASGEF1C,PIGZ,PLIN2,EID2B,TPPP3,EPHA10,IFITM1,CRIP1,ITGB3,SH2D3C,TMEM151A,RAMP3,EMILIN2,NKD1,DDIT4,AOC1,RCN3,ANPEP,ST6GALNAC5,HK3,ABCG1,ACAA2,ATF5,TMEM141,RGL2,KLHDC8B,STEAP4,PCOLCE,AQP5,SRM,GAS2L1,RPS6KL1,EMID1,BORCS6,NECTI…
TF	Factor: Hey2; motif: NNCACGYGNN	TF:M11052	0.0253546	1.5959432270124487	12783	393	291	20044	SLC16A3,NPR1,ATP2A3,VWA1,PDE4C,SNCB,MRC2,ACP5,PFKL,IGF2BP1,APLNR,GAS1,KCNG1,AEBP1,CLDN14,SEC14L5,ALKAL1,BMP7,ESPN,ANGPTL4,IGFBP4,ARMCX6,MARCKSL1,CERS1,POMC,KCNK12,CFAP77,VEGFA,ACHE,PPP2R2C,TCEAL6,PCK2,ALDH1L2,GRIP2,DIRAS1,ANP32A,FKBP2,BNIP3,PIGZ,PLIN2,PRR18,TPPP3,AK4,NKX6-2,KCNA5,TGFB3,IFITM1,TMEM160,ITGB3,DUSP23,TMEM151A,RAMP3,EMILIN2,COL9A3,GPR62,RHBDL1,RCN3,DPYSL5,CRTAC1,NUDC,MPP2,ANPEP,PKM,PE…
TF	Factor: Zbtb37; motif: NYACCGCRNTCACCGCR	TF:M12345	0.0263376	1.5794242979028712	5862	393	155	20044	SLC16A3,COX4I2,NPR1,ATP2A3,SNCG,VWA1,SNCB,PFKL,WNT4,GIPR,GAS1,KCNG1,AEBP1,BMP7,IGFBP4,NDST4,CERS1,CFAP77,VEGFA,PPP2R2C,GRIP2,DIRAS1,TF,BNIP3,PIGZ,PRR18,NKX6-2,TGFB3,IFITM1,CRIP1,TMEM160,ITGB3,TMEM151A,BSPRY,EMILIN2,NKD1,GPR62,DDIT4,CRTAC1,MPP2,PEX5,ST6GALNAC5,TMEM158,ACAA2,ATF5,KLHDC8B,RXRG,ARSG,AQP5,SRM,GAS2L1,SLC29A4,SLC39A7,BORCS6,EML3,CCDC136,OBSL1,TSSK6,VMAC,DUSP28,HCN2,TRIP10,SEMA4D,HSPA2,Z…
TF	Factor: ZNF684; motif: MAAGGGGTGGACTGT; match class: 1	TF:M10550_1	0.0264715	1.5772208611094607	9548	393	230	20044	SLC16A3,MGARP,NPR1,ATP2A3,SNCG,VWA1,PDE4C,SNCB,MRC2,PYGL,ACP5,PFKL,BCAM,IGF2BP1,APLNR,GIPR,KCNG1,AEBP1,SEC14L5,ANGPTL4,MARCKSL1,CERS1,COL2A1,RAB3B,POMC,KCNK12,DOK7,CDC42BPG,VEGFA,DUSP26,PPP2R2C,TCEAL6,CRLF2,GALK1,GRIP2,ANP32A,GSN,TF,FKBP2,BNIP3,PLIN2,TPPP3,EPHA10,CRIP1,TMEM160,DUSP23,RAMP3,NKD1,COL9A3,RHBDL1,DDIT4,AOC1,PLOD2,RCN3,DPYSL5,GALNT6,MPP2,PKM,PDGFB,TMEM158,MVD,RMDN3,ACAA2,ATF5,RGL2,KLHD…
TF	Factor: ER-alpha; motif: NAGGTCAYSGYGACCTN; match class: 1	TF:M11842_1	0.026989517899031083	1.5688048729707336	1679	393	59	20044	SLC16A3,GALK1,ALDH1L2,CRIP1,TMEM151A,ST6GALNAC5,KLHDC8B,ARSG,GAS2L1,RPS6KL1,PTX3,SLC29A4,SLC39A7,BORCS6,NECTIN2,HCN2,TPGS1,AACS,MDGA1,P4HA2,GNG7,PLOD1,MACROD1,MAG,KEAP1,ETFB,RRP1,TECPR1,CUL7,FBXO2,GHDC,TMEM178A,TMEM132A,THAP3,BCKDHA,GPC2,PLA2G6,WHRN,ASAP3,TM7SF2,IGSF8,ACSF2,FANCF,MEGF8,HEXIM2,ALDH1L1,FASN,PRRG2,SCAF1,FLNB,RRBP1,CROCC,SLC39A3,SLC12A9,EDF1,CCDC13,RASSF10,MROH1,RGS12
TF	Factor: BTEB2; motif: GNAGGGGGNGGGSSNN	TF:M03814	0.027546822279015854	1.5599284928661203	5306	393	143	20044	SLC16A3,SNCG,SNCB,MRC2,PYGL,ACP5,PFKL,BCAM,WNT4,GIPR,GAS1,AEBP1,SEC14L5,BMP7,ESPN,IGFBP4,MARCKSL1,COL2A1,VEGFA,ACHE,CRLF2,GALK1,ALDH1L2,GRIP2,ANP32A,FKBP2,AK4,EPHA10,TMEM160,SH2D3C,RAMP3,NKD1,GPR62,RHBDL1,CRTAC1,PKM,PEX5,PDGFB,ABCG1,TMEM141,RGL2,ANKRD37,KLHDC8B,RXRG,PCOLCE,ARSG,AQP5,GAS2L1,EMID1,SLC29A4,SLC39A7,NECTIN2,CRYAB,CCDC136,GRAP2,SULF1,OBSL1,GNG3,HCN2,TRIP10,ZFR2,PAQR6,AACS,LDLRAP1,TRAPP…
TF	Factor: KLF15; motif: RCCACGCCCCCC	TF:M12157	0.027840837642918677	1.5553177023148956	3725	393	108	20044	SNCG,VWA1,PDE4C,PYGL,PFKL,BCAM,IGF2BP1,GIPR,AEBP1,SEC14L5,RAB3B,CDC42BPG,CFAP77,PCK2,GALK1,ALDH1L2,ANP32A,FKBP2,PRR18,SH2D3C,EMILIN2,NKD1,DDIT4,RCN3,PEX5,ABCG1,ACAA2,TMEM141,RGL2,PCOLCE,NECTIN2,KIF5A,EML3,LDHD,CCDC136,OBSL1,VMAC,HCN2,TRIP10,ZFR2,AACS,LDLRAP1,GAS7,TMEM198,PLIN3,MGST3,GNG7,HES6,CYP1A1,PLOD1,YDJC,TPPP,JADE2,PYCR1,KLF16,CD99,RABEP2,CCDC120,KIF1C,LRRC45,EPN1,FBXO2,PFDN6,SLC8A2,DDAH2,E…
TF	Factor: SP1; motif: CCCCKCCCCC; match class: 1	TF:M02281_1	0.028396987471311173	1.5467277301635707	2653	393	83	20044	MRC2,IGF2BP1,AEBP1,MARCKSL1,DOK7,CDC42BPG,VEGFA,CRLF2,ALDH1L2,ANP32A,FKBP2,TPPP3,NKX6-2,SH2D3C,NKD1,DPYSL5,PEX5,TMEM141,RGL2,AQP5,EMID1,SLC29A4,NECTIN2,CRYAB,KIF5A,EML3,VMAC,B3GALT4,GNG3,HCN2,TRIP10,PAQR6,ARHGEF10,ADARB1,LRFN1,GNG7,FKBP8,PHGDH,MAPK12,PTMA,TPPP,CAMK2N2,MAG,JADE2,KLF16,RABEP2,GAS8,CCDC120,CUL7,PFDN6,NAT14,JUND,SLC8A2,GRIPAP1,LARP6,JPH3,GPC2,SPTBN4,SLC6A9,ASAP3,ROM1,TM7SF2,ZBTB22,ST…
TF	Factor: GKLF; motif: WGGGYGKGGC; match class: 1	TF:M09971_1	0.0287406	1.5415037332185528	1376	393	51	20044	VWA1,SEC14L5,MARCKSL1,RAB3B,TPPP3,TMEM151A,RAMP3,ACAA2,TMEM141,BORCS6,NECTIN2,KIF5A,KCNA6,VMAC,TRIP10,ZFR2,LAMB2,PLIN3,NRXN2,KLF16,RABEP2,KIF1C,FBXO2,CEP131,DDAH2,PPP1R14A,LENG9,ESRRA,ANXA2,PIN1,B3GNT9,PGK1,ASAP3,ERP29,TUBB3,TRADD,BOK,KLC1,WIPI1,HEXIM2,CDK5RAP3,SCAF1,NKD2,PPFIA3,OCEL1,LZTS3,FLOT2,GFOD1,ARRDC1,INF2,EDF1
TF	Factor: ESR1; motif: NRGGTCACNRTGACCTK	TF:M04455	0.0289425	1.5384644992417156	2992	393	91	20044	MGARP,ALKAL1,IGFBP4,CERS1,COL2A1,DUSP26,GALK1,ALDH1L2,GSN,FKBP2,TPPP3,CRIP1,CYP27A1,TMEM151A,BSPRY,RHBDL1,AOC1,PLOD2,ST6GALNAC5,KLHDC8B,ARSG,AQP5,GAS2L1,RPS6KL1,PTX3,SLC29A4,SLC39A7,NECTIN2,EML3,GRAP2,TSSK6,HCN2,TPGS1,PAQR6,AACS,LDLRAP1,SHTN1,LAMB2,P4HA2,TMPRSS5,LINGO3,PLOD1,MACROD1,MAG,KEAP1,ETFB,RRP1,CUL7,GHDC,CCS,TMEM178A,TMEM132A,THAP3,DDAH2,BCKDHA,GPC2,ANXA2,SPTBN4,PLA2G6,ASAP3,ALDH2,ROM1,TM…
TF	Factor: CP2; motif: NNNNCCAGNCNN	TF:M07602	0.0318322	1.4971331552667815	11291	393	263	20044	SLC16A3,COX4I2,NPR1,SNCG,VWA1,MRC2,PYGL,ACP5,IGF2BP1,APLNR,WNT4,AEBP1,CLDN14,SEC14L5,BMP7,ESPN,IGFBP4,ARMCX6,MARCKSL1,CERS1,RAB3B,DOK7,CDC42BPG,DUSP26,PPP2R2C,CRLF2,PCK2,ALDH1L2,GRIP2,ANP32A,GSN,TF,FKBP2,BNIP3,RASGEF1C,PLIN2,EID2B,NKX6-2,KCNA5,CYP27A1,ITGB3,SH2D3C,DUSP23,TMEM151A,RAMP3,BSPRY,NKD1,COL9A3,GPR62,GJA5,DDIT4,AOC1,PLOD2,RCN3,DPYSL5,CRTAC1,NUDC,ANPEP,PKM,PEX5,ST6GALNAC5,TMEM158,MVD,ACAA…
TF	Factor: Egr-1; motif: WTGCGTGGGCGK	TF:M00243	0.0336292	1.4732829241465701	5511	393	147	20044	SLC16A3,SNCG,VWA1,PDE4C,MRC2,PYGL,IGF2BP1,WNT4,BMP7,ESPN,ANGPTL4,IGFBP4,ARMCX6,MARCKSL1,CERS1,RAB3B,POMC,KCNK12,CDC42BPG,VEGFA,ACHE,TCEAL6,GRIP2,FKBP2,PIGZ,PRR18,TPPP3,AK4,EPHA10,ITGB3,DUSP23,TMEM151A,RAMP3,EMILIN2,COL9A3,RHBDL1,MPP2,PKM,PEX5,TMEM158,RMDN3,ACAA2,TMEM141,PCOLCE,ARSG,NECTIN2,CRYAB,ADAMTS9,KCNA6,OBSL1,TSSK6,B3GALT4,HCN2,TRIP10,HSPA2,ZMYND19,ZFR2,AACS,LDLRAP1,GAS7,ZHX2,BCAN,FCHO1,ARH…
TF	Factor: Hey2; motif: NNCACGYGNN; match class: 1	TF:M11052_1	0.0346874	1.4598285730798857	9732	393	233	20044	SLC16A3,NPR1,ATP2A3,VWA1,PDE4C,SNCB,ACP5,PFKL,IGF2BP1,GAS1,KCNG1,AEBP1,SEC14L5,ALKAL1,BMP7,ESPN,ANGPTL4,ARMCX6,MARCKSL1,CERS1,VEGFA,ACHE,PPP2R2C,TCEAL6,ALDH1L2,DIRAS1,ANP32A,BNIP3,PIGZ,PLIN2,PRR18,TPPP3,AK4,NKX6-2,TGFB3,ITGB3,DUSP23,EMILIN2,COL9A3,RHBDL1,DPYSL5,NUDC,ANPEP,PKM,HK3,PDGFB,TMEM158,MVD,ABCG1,RMDN3,ATF5,ANKRD37,KLHDC8B,RXRG,ARSG,AQP5,SRM,RPS6KL1,EMID1,SLC39A7,BORCS6,NECTIN2,EML3,ADAMTS…
TF	Factor: ZNF511; motif: GGRRGRGGCWGNG; match class: 1	TF:M09738_1	0.0387023	1.4122627148500337	4877	393	133	20044	SNCG,PDE4C,MRC2,ACP5,PFKL,BCAM,IGF2BP1,WNT4,GIPR,KCNG1,MARCKSL1,COL2A1,KCNK12,VEGFA,ACHE,PCK2,ALDH1L2,GRIP2,DIRAS1,ANP32A,BNIP3,PIGZ,KCNA5,IFITM1,SH2D3C,DUSP23,COL9A3,GPR62,DDIT4,DPYSL5,CRTAC1,MPP2,ANPEP,PDGFB,TMEM158,MVD,ABCG1,RMDN3,ACAA2,TMEM141,PCOLCE,AQP5,GAS2L1,SLC29A4,EML3,ADAMTS9,CCDC136,KCNA6,OBSL1,SCUBE1,B3GALT4,ZFR2,PPP2R3B,LAMB2,ITGB4,TMEM198,FCHO1,SEZ6,PDK1,BDKRB2,ADARB1,ART3,GNG7,HES…
TF	Factor: FLI1; motif: ACCGGAAATCCGGT; match class: 1	TF:M03989_1	0.039587	1.4024469378827389	5761	393	152	20044	NPR1,ATP2A3,VWA1,SNCB,PYGL,PFKL,IGF2BP1,APLNR,GIPR,AEBP1,CLDN14,SEC14L5,ALKAL1,IGFBP4,ARMCX6,MARCKSL1,COL2A1,CFAP77,DUSP26,GALK1,PIGZ,EPHA10,CYP27A1,RAMP3,EMILIN2,DPYSL5,CRTAC1,GALNT6,MPP2,MVD,ABCG1,RMDN3,ANKRD37,PCOLCE,ARSG,AQP5,GAS2L1,SLC39A7,BORCS6,EML3,ADAMTS9,VBP1,KCNA6,TSSK6,TNFRSF11A,VMAC,B3GALT4,DDRGK1,HCN2,TRIP10,SEMA4D,HSPA2,ZMYND19,ZFR2,LDLRAP1,PPP2R3B,GAS7,LAMB2,ZHX2,ARHGEF10,PLIN3,US…
TF	Factor: HES-7; motif: GNCACGYGNN	TF:M11066	0.0402023	1.395749369141961	11745	393	271	20044	SLC16A3,NPR1,ATP2A3,VWA1,PDE4C,SNCB,MRC2,ACP5,PFKL,IGF2BP1,APLNR,GAS1,KCNG1,AEBP1,ALKAL1,BMP7,ESPN,ANGPTL4,IGFBP4,ARMCX6,MARCKSL1,CERS1,KCNK12,CDC42BPG,CFAP77,VEGFA,ACHE,PPP2R2C,TCEAL6,ALDH1L2,DIRAS1,ANP32A,BNIP3,PIGZ,PLIN2,PRR18,TPPP3,AK4,NKX6-2,TGFB3,TMEM160,ITGB3,DUSP23,TMEM151A,EMILIN2,COL9A3,GPR62,RHBDL1,DPYSL5,NUDC,ANPEP,PKM,PEX5,HK3,PDGFB,TMEM158,MVD,ABCG1,RMDN3,ACAA2,ATF5,ANKRD37,KLHDC8B,…
TF	Factor: E2F-4; motif: GCGGGAAANA; match class: 1	TF:M02090_1	0.0411894	1.385214528754028	6572	393	169	20044	SLC16A3,MGARP,NPR1,ATP2A3,PFKL,BCAM,IGF2BP1,GIPR,GAS1,KCNG1,SEC14L5,ALKAL1,BMP7,ESPN,ANGPTL4,MARCKSL1,CERS1,COL2A1,KCNK12,CDC42BPG,VEGFA,PCK2,GALK1,ALDH1L2,ANP32A,BNIP3,PIGZ,PRR18,TPPP3,NKX6-2,EPHA10,TGFB3,IFITM1,TMEM160,ITGB3,DUSP23,RAMP3,NKD1,COL9A3,DDIT4,PLOD2,PKM,ST6GALNAC5,TMEM158,MVD,RMDN3,ATF5,RXRG,PCOLCE,AQP5,GAS2L1,EMID1,ADAMTS9,CCDC136,KCNA6,SCUBE1,TNFRSF11A,DUSP28,DDRGK1,TRIP10,ZMYND19…
TF	Factor: ZBTB10; motif: TGGGGTGCNS	TF:M12686	0.0433311	1.3632001932598732	3498	393	102	20044	PFKL,BCAM,IGF2BP1,APLNR,GAS1,AEBP1,SEC14L5,ALKAL1,ANGPTL4,IGFBP4,RAB3B,KCNK12,DOK7,CDC42BPG,CFAP77,PPP2R2C,TCEAL6,BNIP3,NKX6-2,TGFB3,IFITM1,CYP27A1,SH2D3C,RAMP3,EMILIN2,RCN3,MPP2,PDGFB,ABCG1,RMDN3,ACAA2,ANKRD37,RPS6KL1,NECTIN2,EML3,VBP1,CCDC136,OBSL1,TSSK6,TNFRSF11A,B3GALT4,HCN2,SEMA4D,ZMYND19,PAQR6,LDLRAP1,GAS7,FSTL4,C1QL3,FCHO1,ARHGEF10,PLIN3,ADAMTSL4,GNG7,FKBP8,MAPK12,YDJC,CENPB,PTMA,MACROD1,R…
TF	Factor: RREB-1; motif: CCCCAAACMMCCCC	TF:M00257	0.0451277	1.3455564613074906	10749	393	252	20044	SLC16A3,MGARP,COX4I2,NPR1,ATP2A3,SNCG,VWA1,PDE4C,SNCB,PYGL,ACP5,BCAM,IGF2BP1,APLNR,WNT4,GIPR,AEBP1,SEC14L5,ALKAL1,ESPN,ANGPTL4,ARMCX6,MARCKSL1,CERS1,COL2A1,RAB3B,POMC,KCNK12,CDC42BPG,CFAP77,VEGFA,DUSP26,ACHE,PPP2R2C,CRLF2,GALK1,ALDH1L2,GRIP2,ANP32A,FKBP2,BNIP3,RASGEF1C,PIGZ,PLIN2,EID2B,TPPP3,AK4,EPHA10,KCNA5,TMEM151A,RAMP3,BSPRY,EMILIN2,NKD1,COL9A3,RHBDL1,GJA5,DDIT4,AOC1,PLOD2,DPYSL5,CRTAC1,MPP2,…
TF	Factor: GCMa; motif: RTGCGGGTN; match class: 1	TF:M11595_1	0.0453354	1.3435626515994334	5963	393	156	20044	SLC16A3,COX4I2,ATP2A3,SNCG,SNCB,ACP5,BCAM,KCNG1,SEC14L5,ALKAL1,BMP7,ANGPTL4,ARMCX6,MARCKSL1,CERS1,RAB3B,KCNK12,CDC42BPG,CFAP77,ACHE,TCEAL6,CRLF2,PCK2,GALK1,DIRAS1,ANP32A,TF,FKBP2,PIGZ,EID2B,NKX6-2,EPHA10,CRIP1,DUSP23,TMEM151A,RAMP3,BSPRY,COL9A3,RHBDL1,DPYSL5,NUDC,MPP2,PDGFB,TMEM158,MVD,RMDN3,RGL2,ARSG,GAS2L1,SLC29A4,BORCS6,CRYAB,KIF5A,EML3,ADAMTS9,TSSK6,SCUBE1,TNFRSF11A,TRIP10,ZMYND19,ZFR2,TPGS1,…
TF	Factor: LRH-1; motif: NNNYCAAGGYCAN	TF:M07360	0.0457571	1.3395414091993207	1553	393	55	20044	COX4I2,PDE4C,SNCB,GIPR,ANGPTL4,MARCKSL1,GALK1,TF,RASGEF1C,TPPP3,TGFB3,TMEM151A,ABCG1,ACAA2,ARSG,GAS2L1,SLC39A7,LDHD,HCN2,GAS7,BCAN,FCHO1,MGST3,ADAMTSL4,FKBP8,YDJC,MACROD1,RABEP2,CCS,RNF43,TMEM132A,THAP3,ESRRA,STS,ASAP3,TUBB3,ZSCAN20,TMCO4,SBF1,HDAC11,ALDH1L1,PRRT3,TSFM,CHST2,SLC39A3,CORO2B,KLHL36,CASR,KLC4,ANKRD9,LEO1,CPPED1,AAMP,DNAI2,MROH1
TF	Factor: HES-7; motif: GNCACGYGNN; match class: 1	TF:M11066_1	0.0458134	1.3390073913182903	8345	393	205	20044	SLC16A3,NPR1,ATP2A3,VWA1,PDE4C,SNCB,ACP5,PFKL,IGF2BP1,GAS1,KCNG1,AEBP1,ALKAL1,BMP7,ESPN,ANGPTL4,ARMCX6,MARCKSL1,CERS1,VEGFA,ACHE,TCEAL6,DIRAS1,ANP32A,BNIP3,PIGZ,PLIN2,PRR18,TPPP3,AK4,NKX6-2,TGFB3,DUSP23,EMILIN2,RHBDL1,DPYSL5,NUDC,ANPEP,PKM,HK3,PDGFB,TMEM158,MVD,RMDN3,ATF5,ANKRD37,KLHDC8B,RXRG,ARSG,AQP5,SRM,RPS6KL1,EMID1,SLC39A7,BORCS6,NECTIN2,EML3,GRAP2,KCNA6,CHST9,SCUBE1,VMAC,DUSP28,FAIM,TRIP10,…
TF	Factor: EGR1; motif: NNMCGCCCACGCNN; match class: 1	TF:M12508_1	0.048325905473389816	1.3158199999292566	2316	393	74	20044	VWA1,MRC2,PFKL,AEBP1,ESPN,ANGPTL4,DOK7,CDC42BPG,VEGFA,ACHE,PPP2R2C,DIRAS1,NKX6-2,EPHA10,TMEM151A,RAMP3,NKD1,COL9A3,DPYSL5,MPP2,TMEM158,ARSG,AQP5,EMID1,HCN2,P4HA2,ARHGEF10,PLIN3,ADARB1,GNG7,HES6,MACROD1,CAMK2N2,JADE2,KEAP1,PYCR1,KLF16,CTSF,CD99,RRP1,FBXO2,JUND,CEP131,PODXL2,JPH3,ESRRA,PLA2G6,WHRN,STS,GAS6,TUBB3,ARL10,BOK,KLC1,HDAC11,WIPI1,ARHGEF4,FASN,MAP3K10,MSTO1,PAQR4,CHST2,MIB2,SETD3,KLHL36,CL…
HPA	cerebellum; processes in granular layer[‚â•Low]	HPA:0091021	0.00338475	2.470472925969911	204	271	17	11019	SNCG,GSN,CRYAB,MDGA1,SHTN1,SEZ6,TPPP,MAG,CD99,TMEM132A,PPP1R14A,SPTBN4,S1PR5,ALDH1L1,DLG2,FSCN1,MTURN
HPA	cerebellum; processes in granular layer[‚â•Medium]	HPA:0091022	0.0335347	1.4745056598235429	176	271	14	11019	SNCG,GSN,CRYAB,SHTN1,SEZ6,TPPP,MAG,TMEM132A,PPP1R14A,SPTBN4,S1PR5,ALDH1L1,FSCN1,MTURN
HPA	cerebellum; processes in white matter[‚â•Medium]	HPA:0091042	0.0378309	1.4221538643614633	178	271	14	11019	SNCG,GSN,CRYAB,SHTN1,BCAN,SEZ6,MAG,CD99,PPP1R14A,SPTBN4,S1PR5,ALDH1L1,FSCN1,MTURN
CORUM	3M complex	CORUM:6577	0.030339260538837946	1.5179950085135554	7	64	3	3383	OBSL1,CUL7,CUL9

## Sheet: a-right panel
source	term_name	term_id	adjusted_p_value	negative_log10_of_adjusted_p_value	term_size	query_size	intersection_size	effective_domain_size	intersections
GO:MF	microtubule binding	GO:0008017	3.9267e-14	13.406	278	339	31	20196	KIF27,KIF18A,SKA1,DIAPH3,KIF11,KIF14,KIF23,CENPF,CENPE,RACGAP1,KIF4A,NDC80,KIF20A,SKA3,PLK1,NUSAP1,GTSE1,PRC1,KIF18B,HOOK1,NUF2,DLGAP5,KIF2C,BIRC5,MID1,KIF20B,KIF22,BCL2L11,CEP295,KIF15,KNSTRN
GO:MF	tubulin binding	GO:0015631	7.19256e-11	10.1431	389	339	32	20196	KIF27,KIF18A,SKA1,DIAPH3,KIF11,KIF14,KIF23,CENPF,CENPE,RACGAP1,KIF4A,NDC80,KIF20A,SKA3,PLK1,NUSAP1,GTSE1,PRC1,KIF18B,HOOK1,NUF2,DLGAP5,KIF2C,BIRC5,MID1,KIF20B,KIF22,BRCA1,BCL2L11,CEP295,KIF15,KNSTRN
GO:MF	microtubule motor activity	GO:0003777	1.87532e-10	9.72693	68	339	15	20196	KIF27,KIF18A,KIF11,KIF14,KIF23,CENPE,KIF4A,DNAH17,KIF20A,KIF18B,KIF2C,DNAH11,KIF20B,KIF22,KIF15
GO:MF	protein binding	GO:0005515	1.30379e-08	7.88479	14865	339	299	20196	ASS1,LAMB1,HPCAL4,DMP1,ADCY8,NRG1,CRLF1,THBS1,CNTN6,AP1S3,NEB,CEMIP,ALDH1A3,USP18,GLIS3,VSNL1,CRYGD,DMTN,LGALS9,AQP1,OPRL1,BST2,SGO2,LRR1,SSTR1,FRAS1,CUBN,CDC6,FSBP,TENM2,MTTP,LEF1,EOMES,CENPA,ERCC6L,MND1,PPARGC1A,RAD54B,LPAR3,CNIH3,CKS2,PCLAF,IFI27,NQO1,GAL,RGS17,CDK1,BRIP1,PBK,KIF27,UPP1,TTK,CALCB,ASPM,KIF18A,DEPDC1,SKA1,UBE2T,CDCA3,CENPU,CEP55,EXO1,SGO1,MASTL,DIAPH3,CXCL1,ESCO2,SMTN,LRRC7,DSCC…
GO:MF	ATP binding	GO:0005524	4.87465e-08	7.31206	1502	339	61	20196	ASS1,ADCY8,CDC6,ERCC6L,RAD54B,CDK1,BRIP1,PBK,KIF27,TTK,KIF18A,UBE2T,MASTL,DGKB,TOP2A,MKI67,UBE2C,KIF11,KIF14,KIF23,ALK,POLQ,BUB1,CENPE,ALPK1,KIF4A,DNAH17,KIF20A,AURKB,PLK1,MET,MYH4,LTK,MELK,KIF18B,ORC1,KIF2C,WEE1,FIGNL1,DNAH11,CAMK1G,CLCN5,SLFN13,KIF20B,MCM6,CAMK1D,KIF22,MCM5,ATAD2,BUB1B,ABCD2,ERBB3,ATP2B4,KIF15,STK17B,MAP3K20,EPHA7,ATAD5,RAD51,RFC4,CDK14
GO:MF	cytoskeletal motor activity	GO:0003774	5.05565e-08	7.29622	115	339	16	20196	KIF27,KIF18A,KIF11,KIF14,KIF23,CENPE,KIF4A,DNAH17,KIF20A,MYH4,KIF18B,KIF2C,DNAH11,KIF20B,KIF22,KIF15
GO:MF	adenyl ribonucleotide binding	GO:0032559	5.12072e-08	7.29067	1543	339	62	20196	ASS1,ADCY8,CDC6,ERCC6L,RAD54B,CDK1,BRIP1,PBK,KIF27,TTK,KIF18A,UBE2T,MASTL,DGKB,TOP2A,MKI67,UBE2C,KIF11,KIF14,KIF23,ALK,POLQ,BUB1,CENPE,ALPK1,KIF4A,DNAH17,KIF20A,AURKB,PLK1,MET,MYH4,LTK,MELK,KIF18B,ORC1,KIF2C,WEE1,FIGNL1,DNAH11,CAMK1G,CLCN5,SLFN13,CHST15,KIF20B,MCM6,CAMK1D,KIF22,MCM5,ATAD2,BUB1B,ABCD2,ERBB3,ATP2B4,KIF15,STK17B,MAP3K20,EPHA7,ATAD5,RAD51,RFC4,CDK14
GO:MF	adenyl nucleotide binding	GO:0030554	7.31337e-08	7.13588	1636	339	64	20196	ASS1,ADCY8,ALDH1A3,CDC6,ERCC6L,RAD54B,CDK1,BRIP1,PBK,KIF27,TTK,KIF18A,UBE2T,MASTL,DGKB,TOP2A,MKI67,UBE2C,KIF11,KIF14,KIF23,ALK,POLQ,BUB1,CENPE,ALPK1,KIF4A,DNAH17,KIF20A,AURKB,PLK1,MET,MYH4,LTK,MELK,KIF18B,ORC1,KIF2C,WEE1,FIGNL1,DNAH11,CAMK1G,CLCN5,SLFN13,CHST15,KIF20B,MCM6,CAMK1D,KIF22,AOX1,MCM5,ATAD2,BUB1B,ABCD2,ERBB3,ATP2B4,KIF15,STK17B,MAP3K20,EPHA7,ATAD5,RAD51,RFC4,CDK14
GO:MF	ATP-dependent activity	GO:0140657	5.81433e-07	6.2355	580	339	33	20196	CDC6,ERCC6L,RAD54B,BRIP1,KIF27,KIF18A,DSCC1,TOP2A,KIF11,KIF14,KIF23,POLQ,CENPE,KIF4A,DNAH17,KIF20A,MYH4,KIF18B,ORC1,KIF2C,FIGNL1,DNAH11,KIF20B,MCM6,KIF22,MCM5,ATAD2,ABCD2,ATP2B4,KIF15,ATAD5,RAD51,RFC4
GO:MF	ATP hydrolysis activity	GO:0016887	3.5506e-06	5.4497	407	339	26	20196	CDC6,ERCC6L,BRIP1,KIF27,KIF18A,KIF14,KIF23,POLQ,KIF20A,MYH4,KIF18B,ORC1,KIF2C,FIGNL1,DNAH11,KIF20B,MCM6,KIF22,MCM5,ATAD2,ABCD2,ATP2B4,KIF15,ATAD5,RAD51,RFC4
GO:MF	carbohydrate derivative binding	GO:0097367	9.62149e-06	5.01676	2286	339	74	20196	ASS1,ADCY8,THBS1,CEMIP,IMPG2,LGALS9,CDC6,ERCC6L,RAD54B,CDK1,BRIP1,PBK,KIF27,TTK,KIF18A,UBE2T,MASTL,DGKB,TOP2A,MKI67,UBE2C,KIF11,KIF14,ACAN,KIF23,ALK,POLQ,BUB1,CENPE,ST8SIA3,ALPK1,KIF4A,DNAH17,KIF20A,AURKB,PLK1,MET,MYH4,LTK,LAYN,MELK,KIF18B,DUT,TNFAIP6,ORC1,IRGM,KIF2C,WEE1,FIGNL1,DNAH11,CAMK1G,CLCN5,SLFN13,CHST15,KIF20B,MCM6,CAMK1D,KIF22,MCM5,ATAD2,VCAN,BUB1B,ABCD2,ERBB3,ATP2B4,KIF15,STK17B,MAP3K2…
GO:MF	purine ribonucleoside triphosphate binding	GO:0035639	5.58309e-05	4.25313	1852	339	62	20196	ASS1,ADCY8,CDC6,ERCC6L,RAD54B,CDK1,BRIP1,PBK,KIF27,TTK,KIF18A,UBE2T,MASTL,DGKB,TOP2A,MKI67,UBE2C,KIF11,KIF14,KIF23,ALK,POLQ,BUB1,CENPE,ALPK1,KIF4A,DNAH17,KIF20A,AURKB,PLK1,MET,MYH4,LTK,MELK,KIF18B,ORC1,IRGM,KIF2C,WEE1,FIGNL1,DNAH11,CAMK1G,CLCN5,SLFN13,KIF20B,MCM6,CAMK1D,KIF22,MCM5,ATAD2,BUB1B,ABCD2,ERBB3,ATP2B4,KIF15,STK17B,MAP3K20,EPHA7,ATAD5,RAD51,RFC4,CDK14
GO:MF	purine ribonucleotide binding	GO:0032555	5.97322e-05	4.22379	1899	339	63	20196	ASS1,ADCY8,CDC6,ERCC6L,RAD54B,CDK1,BRIP1,PBK,KIF27,TTK,KIF18A,UBE2T,MASTL,DGKB,TOP2A,MKI67,UBE2C,KIF11,KIF14,KIF23,ALK,POLQ,BUB1,CENPE,ALPK1,KIF4A,DNAH17,KIF20A,AURKB,PLK1,MET,MYH4,LTK,MELK,KIF18B,ORC1,IRGM,KIF2C,WEE1,FIGNL1,DNAH11,CAMK1G,CLCN5,SLFN13,CHST15,KIF20B,MCM6,CAMK1D,KIF22,MCM5,ATAD2,BUB1B,ABCD2,ERBB3,ATP2B4,KIF15,STK17B,MAP3K20,EPHA7,ATAD5,RAD51,RFC4,CDK14
GO:MF	purine nucleotide binding	GO:0017076	6.72725e-05	4.17216	1993	339	65	20196	ASS1,ADCY8,ALDH1A3,CDC6,ERCC6L,RAD54B,CDK1,BRIP1,PBK,KIF27,TTK,KIF18A,UBE2T,MASTL,DGKB,TOP2A,MKI67,UBE2C,KIF11,KIF14,KIF23,ALK,POLQ,BUB1,CENPE,ALPK1,KIF4A,DNAH17,KIF20A,AURKB,PLK1,MET,MYH4,LTK,MELK,KIF18B,ORC1,IRGM,KIF2C,WEE1,FIGNL1,DNAH11,CAMK1G,CLCN5,SLFN13,CHST15,KIF20B,MCM6,CAMK1D,KIF22,AOX1,MCM5,ATAD2,BUB1B,ABCD2,ERBB3,ATP2B4,KIF15,STK17B,MAP3K20,EPHA7,ATAD5,RAD51,RFC4,CDK14
GO:MF	ribonucleotide binding	GO:0032553	8.22542e-05	4.08484	1916	339	63	20196	ASS1,ADCY8,CDC6,ERCC6L,RAD54B,CDK1,BRIP1,PBK,KIF27,TTK,KIF18A,UBE2T,MASTL,DGKB,TOP2A,MKI67,UBE2C,KIF11,KIF14,KIF23,ALK,POLQ,BUB1,CENPE,ALPK1,KIF4A,DNAH17,KIF20A,AURKB,PLK1,MET,MYH4,LTK,MELK,KIF18B,ORC1,IRGM,KIF2C,WEE1,FIGNL1,DNAH11,CAMK1G,CLCN5,SLFN13,CHST15,KIF20B,MCM6,CAMK1D,KIF22,MCM5,ATAD2,BUB1B,ABCD2,ERBB3,ATP2B4,KIF15,STK17B,MAP3K20,EPHA7,ATAD5,RAD51,RFC4,CDK14
GO:MF	cytoskeletal protein binding	GO:0008092	8.3182e-05	4.07997	1008	339	41	20196	ADCY8,NEB,DMTN,KIF27,KIF18A,SKA1,DIAPH3,SMTN,KIF11,KIF14,KIF23,CENPF,CENPE,RACGAP1,KIF4A,NDC80,KIF20A,SKA3,PLK1,MYH4,NUSAP1,GTSE1,PRC1,KIF18B,HOOK1,NUF2,CACNB2,IQGAP2,DLGAP5,KIF2C,BIRC5,MID1,KIF20B,KCNMA1,KIF22,BRCA1,BCL2L11,CEP295,KIF15,KNSTRN,EPB41L3
GO:MF	nucleotide binding	GO:0000166	0.000276874	3.55772	2163	339	67	20196	ASS1,ADCY8,ALDH1A3,CDC6,ERCC6L,RAD54B,CDK1,BRIP1,PBK,KIF27,TTK,KIF18A,UBE2T,MASTL,DGKB,TOP2A,MKI67,UBE2C,KIF11,KIF14,KIF23,ALK,POLQ,BUB1,CENPE,ALPK1,KIF4A,DNAH17,KIF20A,AURKB,PLK1,MET,MYH4,LTK,MELK,KIF18B,DUT,ORC1,IRGM,KIF2C,WEE1,FIGNL1,DNAH11,CAMK1G,CLCN5,SLFN13,CHST15,KIF20B,POLA1,MCM6,CAMK1D,KIF22,AOX1,MCM5,ATAD2,BUB1B,ABCD2,ERBB3,ATP2B4,KIF15,STK17B,MAP3K20,EPHA7,ATAD5,RAD51,RFC4,CDK14
GO:MF	heterocyclic compound binding	GO:1901363	0.0003542	3.45075	2315	339	70	20196	ASS1,ADCY8,ALDH1A3,CUBN,CDC6,ERCC6L,RAD54B,CDK1,BRIP1,PBK,KIF27,TTK,KIF18A,UBE2T,MASTL,DGKB,TOP2A,MKI67,UBE2C,KIF11,KIF14,KIF23,ALK,POLQ,MOCOS,DDC,BUB1,CENPE,ALPK1,KIF4A,DNAH17,KIF20A,AURKB,PLK1,MET,MYH4,LTK,MELK,KIF18B,DUT,ORC1,IRGM,KIF2C,WEE1,FIGNL1,DNAH11,CAMK1G,CLCN5,SLFN13,CHST15,KIF20B,POLA1,MCM6,CAMK1D,KIF22,AOX1,MCM5,ATAD2,BUB1B,ABCD2,ERBB3,ATP2B4,KIF15,STK17B,MAP3K20,EPHA7,ATAD5,RAD51,RF…
GO:MF	nucleoside phosphate binding	GO:1901265	0.000373112	3.42816	2181	339	67	20196	ASS1,ADCY8,ALDH1A3,CDC6,ERCC6L,RAD54B,CDK1,BRIP1,PBK,KIF27,TTK,KIF18A,UBE2T,MASTL,DGKB,TOP2A,MKI67,UBE2C,KIF11,KIF14,KIF23,ALK,POLQ,BUB1,CENPE,ALPK1,KIF4A,DNAH17,KIF20A,AURKB,PLK1,MET,MYH4,LTK,MELK,KIF18B,DUT,ORC1,IRGM,KIF2C,WEE1,FIGNL1,DNAH11,CAMK1G,CLCN5,SLFN13,CHST15,KIF20B,POLA1,MCM6,CAMK1D,KIF22,AOX1,MCM5,ATAD2,BUB1B,ABCD2,ERBB3,ATP2B4,KIF15,STK17B,MAP3K20,EPHA7,ATAD5,RAD51,RFC4,CDK14
GO:MF	anion binding	GO:0043168	0.00063378	3.19806	2445	339	72	20196	ASS1,ADCY8,ALDH1A3,CDC6,ERCC6L,RAD54B,CDK1,BRIP1,PBK,KIF27,TTK,KIF18A,UBE2T,MASTL,DGKB,TOP2A,MKI67,UBE2C,KIF11,KIF14,KIF23,ALK,POLQ,MOCOS,DDC,BUB1,CENPE,ST8SIA3,RACGAP1,ALPK1,KIF4A,DNAH17,KIF20A,AURKB,PLK1,MET,MYH4,LTK,MELK,KIF18B,GRM7,IQGAP2,ORC1,IRGM,KIF2C,WEE1,FIGNL1,DNAH11,CAMK1G,CLCN5,SLFN13,CHST15,KIF20B,MCM6,CAMK1D,GSTA1,KIF22,AOX1,MCM5,ATAD2,BUB1B,ABCD2,ERBB3,ATP2B4,KIF15,STK17B,MAP3K20,E…
GO:MF	enzyme regulator activity	GO:0030234	0.000802873	3.09535	1305	339	46	20196	NRG1,THBS1,BST2,PPP1R14D,CKS2,RGS17,DEPDC1,CXCL1,FBXO5,ELFN1,ALK,CCNA2,TIMP4,RGS8,CD109,ARHGAP26,CIP2A,ECT2,AIM2,PTTG1,RACGAP1,CCNB1,BTC,LTK,HOPX,NGEF,DOCK11,GRM7,IQGAP2,IRGM,ARHGAP18,BIRC5,CST3,PIK3R3,ANXA3,ARHGAP11A,CAV1,ERBB3,ATP2B4,MAP3K20,PPP4R4,BIRC7,DTX3L,CCND2,CDC20,DOCK4
GO:MF	single-stranded DNA helicase activity	GO:0017116	0.000922537	3.03502	23	339	6	20196	DSCC1,POLQ,MCM6,MCM5,RAD51,RFC4
GO:MF	molecular function regulator activity	GO:0098772	0.00126907	2.89651	2120	339	64	20196	HPCAL4,NRG1,CRLF1,THBS1,BST2,LEF1,PPP1R14D,CKS2,GAL,RGS17,CALCB,DEPDC1,CXCL1,FBXO5,ELFN1,ALK,CCNA2,TIMP4,RGS8,CD109,ARHGAP26,SLC39A4,CIP2A,ECT2,SCG2,AIM2,PTTG1,RACGAP1,TGFB2,MET,CCNB1,BTC,LTK,HOPX,NGEF,DOCK11,VGF,DUT,GRM7,IQGAP2,IRGM,CNTF,ARHGAP18,BIRC5,CST3,PIK3R3,GLRX,ANXA3,WNT2,ARHGAP11A,CAV1,TNFRSF11B,ERBB3,ATP2B4,MAP3K20,PPP4R4,EPHA7,BIRC7,DTX3L,RAD51,CCND2,FXYD6,CDC20,DOCK4
GO:MF	plus-end-directed microtubule motor activity	GO:0008574	0.0026381	2.57871	16	339	5	20196	KIF18A,KIF11,KIF14,KIF18B,KIF20B
GO:MF	catalytic activity, acting on DNA	GO:0140097	0.00297934	2.52588	250	339	16	20196	ERCC6L,RAD54B,BRIP1,EXO1,DSCC1,TOP2A,PRIMPOL,POLQ,POLN,POLE2,POLA1,MCM6,MCM5,ATAD5,RAD51,RFC4
GO:MF	DNA helicase activity	GO:0003678	0.00331907	2.47898	59	339	8	20196	RAD54B,BRIP1,DSCC1,POLQ,MCM6,MCM5,RAD51,RFC4
GO:MF	ATP-dependent activity, acting on DNA	GO:0008094	0.00398209	2.39989	123	339	11	20196	ERCC6L,RAD54B,BRIP1,DSCC1,TOP2A,POLQ,MCM6,MCM5,ATAD5,RAD51,RFC4
GO:MF	hyaluronic acid binding	GO:0005540	0.00491426	2.30854	30	339	6	20196	CEMIP,IMPG2,ACAN,LAYN,TNFAIP6,VCAN
GO:MF	ribonucleoside triphosphate phosphatase activity	GO:0017111	0.0115948	1.93574	738	339	29	20196	CDC6,ERCC6L,RGS17,BRIP1,KIF27,KIF18A,KIF14,KIF23,POLQ,RGS8,KIF20A,MYH4,KIF18B,ORC1,IRGM,KIF2C,FIGNL1,DNAH11,KIF20B,MCM6,KIF22,MCM5,ATAD2,ABCD2,ATP2B4,KIF15,ATAD5,RAD51,RFC4
GO:MF	kinase binding	GO:0019900	0.015811	1.80104	790	339	30	20196	NRG1,CDC6,CKS2,SGO1,FBXO5,TOP2A,KIF11,KIF14,CCNA2,BARD1,RACGAP1,KIF20A,AURKB,PLK1,CCNB1,PRC1,PTPRK,IRGM,POLA1,SHC3,CAV1,BCL2L11,ATP2B4,FOXM1,KIZ,CDC25C,HDAC9,FAS,CCND2,DOCK4
GO:MF	enzyme binding	GO:0019899	0.0160071	1.79569	2105	339	60	20196	ADCY8,NRG1,THBS1,LGALS9,CDC6,LEF1,PPARGC1A,CKS2,UBE2T,SGO1,MASTL,DIAPH3,FBXO5,TOP2A,UBE2C,KIF11,KIF14,CCNA2,BARD1,TIMP4,DDC,ECT2,MCM10,RACGAP1,KIF20A,AURKB,PLK1,MET,NFATC2,CCNB1,PRC1,DOCK11,PTPRK,KNTC1,IQGAP2,HIST1H1E,IRGM,BIRC5,CST3,MID1,POLA1,SHC3,GMNN,CAV1,BRCA1,PARP14,BCL2L11,ERBB3,ATP2B4,RNF180,FOXM1,KIZ,CDC25C,BIRC7,HDAC9,DTX3L,FAS,RAD51,CCND2,DOCK4
GO:MF	pyrophosphatase activity	GO:0016462	0.0186128	1.73019	797	339	30	20196	CDC6,ERCC6L,RGS17,BRIP1,KIF27,KIF18A,KIF14,KIF23,POLQ,RGS8,KIF20A,MYH4,KIF18B,DUT,ORC1,IRGM,KIF2C,FIGNL1,DNAH11,KIF20B,MCM6,KIF22,MCM5,ATAD2,ABCD2,ATP2B4,KIF15,ATAD5,RAD51,RFC4
GO:MF	hydrolase activity, acting on acid anhydrides, in phosphorus-containing anhydrides	GO:0016818	0.0190479	1.72015	798	339	30	20196	CDC6,ERCC6L,RGS17,BRIP1,KIF27,KIF18A,KIF14,KIF23,POLQ,RGS8,KIF20A,MYH4,KIF18B,DUT,ORC1,IRGM,KIF2C,FIGNL1,DNAH11,KIF20B,MCM6,KIF22,MCM5,ATAD2,ABCD2,ATP2B4,KIF15,ATAD5,RAD51,RFC4
GO:MF	hydrolase activity, acting on acid anhydrides	GO:0016817	0.0190479	1.72015	798	339	30	20196	CDC6,ERCC6L,RGS17,BRIP1,KIF27,KIF18A,KIF14,KIF23,POLQ,RGS8,KIF20A,MYH4,KIF18B,DUT,ORC1,IRGM,KIF2C,FIGNL1,DNAH11,KIF20B,MCM6,KIF22,MCM5,ATAD2,ABCD2,ATP2B4,KIF15,ATAD5,RAD51,RFC4
GO:MF	calcium ion binding	GO:0005509	0.0224277	1.64922	726	339	28	20196	HPCAL4,DMP1,THBS1,ADGRE1,VSNL1,CUBN,TENM2,DGKB,ACAN,GALNT3,PCP4,CIB2,MELK,PVALB,TNFAIP6,GRM7,LRP2,HMCN1,S100A10,CDHR1,ANXA3,TMEM2,VCAN,FAT3,CDH10,PCDH20,RYR3,THBS2
GO:MF	DNA-directed DNA polymerase activity	GO:0003887	0.0283395	1.54761	25	339	5	20196	PRIMPOL,POLQ,POLN,POLE2,POLA1
GO:MF	protein kinase activator activity	GO:0030295	0.0332803	1.47781	128	339	10	20196	NRG1,CKS2,ALK,CCNB1,BTC,LTK,IRGM,ERBB3,MAP3K20,CCND2
GO:MF	identical protein binding	GO:0042802	0.0364549	1.43824	2166	339	60	20196	ASS1,ADCY8,THBS1,ALDH1A3,AQP1,BST2,CUBN,FSBP,TENM2,IFI27,NQO1,UPP1,TTK,CEP55,DIAPH3,TOP2A,CNR1,ALK,BARD1,POLQ,CENPF,RRM2,SLC39A4,STIL,CIP2A,ECT2,E2F8,AIM2,ST8SIA3,MCM10,TGFB2,NDC80,PLK1,MET,PRC1,SORBS2,CIB2,MIS18A,DUT,HOOK1,GSTA4,E2F7,BIRC5,S100A10,CLCN5,CST3,MID1,KIF20B,MCM6,KCNMA1,AOX1,CAV1,BRCA1,ABCD2,ERBB3,PLXNA2,KNSTRN,EXOSC8,FAS,RAD51
GO:MF	DNA replication origin binding	GO:0003688	0.0371432	1.43012	14	339	4	20196	MCM10,POLA1,MCM5,CDC45
GO:MF	enzyme activator activity	GO:0008047	0.0383388	1.41636	593	339	24	20196	NRG1,CKS2,RGS17,DEPDC1,CXCL1,ALK,RGS8,ARHGAP26,ECT2,AIM2,RACGAP1,CCNB1,BTC,LTK,IQGAP2,IRGM,ARHGAP18,ARHGAP11A,CAV1,ERBB3,MAP3K20,CCND2,CDC20,DOCK4
GO:MF	ciliary neurotrophic factor receptor binding	GO:0005127	0.049077	1.30912	6	339	3	20196	CRLF1,OSMR,CNTF
GO:BP	cell cycle process	GO:0022402	1.67663e-43	42.7756	1280	334	105	21017	SGO2,CDC6,LEF1,CENPA,MND1,RAD54B,CKS2,PCLAF,CDK1,BRIP1,TTK,ASPM,CDCA2,KIF18A,SKA1,CENPU,CEP55,SGO1,MASTL,DIAPH3,ESCO2,DSCC1,TICRR,BTN2A2,FBXO5,TOP2A,MKI67,UBE2C,KIF11,KIF14,KCNH5,KIF23,CCNA2,SPC25,BARD1,CENPF,CENPK,RRM2,STIL,BUB1,ECT2,E2F8,CENPE,PTTG1,RACGAP1,DTL,KIF4A,NDC80,KIF20A,SKA3,CDKN3,AURKB,PLK1,GINS1,CCNB1,BTC,NUSAP1,GTSE1,PRC1,KNL1,MIS18A,MELK,KIF18B,NUF2,CENPW,KNTC1,IQGAP2,DLGAP5,ORC1,…
GO:BP	cell cycle	GO:0007049	1.87031e-38	37.7281	1824	334	117	21017	SGO2,CDC6,LEF1,CENPA,ERCC6L,MND1,RAD54B,CKS2,PCLAF,CDK1,BRIP1,PBK,TTK,ASPM,CDCA2,KIF18A,SKA1,CDCA3,CENPU,CEP55,EXO1,SGO1,MASTL,DIAPH3,ESCO2,DSCC1,TICRR,BTN2A2,FBXO5,TOP2A,MKI67,UBE2C,KIF11,KIF14,KCNH5,KIF23,CCNA2,SPC25,BARD1,CENPF,CENPK,RRM2,DDIAS,STIL,BUB1,ECT2,E2F8,CENPE,PTTG1,RACGAP1,DTL,TGFB2,KIF4A,NDC80,KIF20A,SKA3,CDKN3,AURKB,PLK1,GINS1,CCNB1,BTC,NUSAP1,GTSE1,PRC1,KNL1,PTPRK,MIS18A,MELK,KIF…
GO:BP	mitotic cell cycle	GO:0000278	7.60656e-38	37.1188	897	334	84	21017	CDC6,CENPA,CKS2,CDK1,PBK,TTK,CDCA2,KIF18A,SKA1,CEP55,MASTL,TICRR,BTN2A2,FBXO5,MKI67,UBE2C,KIF11,KIF14,KCNH5,KIF23,CCNA2,SPC25,BARD1,CENPF,CENPK,RRM2,STIL,BUB1,ECT2,E2F8,CENPE,RACGAP1,DTL,KIF4A,NDC80,KIF20A,SKA3,CDKN3,AURKB,PLK1,GINS1,CCNB1,BTC,NUSAP1,GTSE1,PRC1,KNL1,MELK,KIF18B,NUF2,CENPW,KNTC1,IQGAP2,DLGAP5,ORC1,E2F7,KIF2C,WEE1,CKAP2,BIRC5,KIF20B,POLA1,MCM6,CENPI,KIF22,MYBL2,GMNN,TACC3,BRCA1,BUB…
GO:BP	mitotic cell cycle process	GO:1903047	3.264e-37	36.4862	747	334	77	21017	CDC6,CENPA,CKS2,CDK1,TTK,CDCA2,KIF18A,SKA1,CEP55,MASTL,TICRR,BTN2A2,FBXO5,MKI67,UBE2C,KIF11,KIF14,KCNH5,KIF23,CCNA2,SPC25,BARD1,CENPF,CENPK,RRM2,STIL,BUB1,ECT2,CENPE,RACGAP1,DTL,KIF4A,NDC80,KIF20A,SKA3,CDKN3,AURKB,PLK1,GINS1,CCNB1,BTC,NUSAP1,GTSE1,PRC1,KNL1,MELK,KIF18B,NUF2,KNTC1,IQGAP2,DLGAP5,ORC1,E2F7,KIF2C,WEE1,CKAP2,BIRC5,KIF20B,POLA1,MCM6,CENPI,KIF22,MYBL2,TACC3,BRCA1,BUB1B,ESPL1,CDC45,FOXM1…
GO:BP	chromosome segregation	GO:0007059	1.12063e-34	33.9505	427	334	59	21017	SGO2,CDC6,MND1,CDK1,BRIP1,TTK,ASPM,CDCA2,KIF18A,SKA1,CENPU,SGO1,DIAPH3,ESCO2,FBXO5,TOP2A,MKI67,UBE2C,KIF11,KIF14,KIF23,SPC25,CENPF,CENPK,STIL,BUB1,ECT2,CENPE,PTTG1,RACGAP1,KIF4A,NDC80,SKA3,AURKB,PLK1,CCNB1,NUSAP1,PRC1,KNL1,MIS18A,KIF18B,NUF2,CENPW,KNTC1,DLGAP5,KIF2C,BIRC5,CENPI,KIF22,MYBL2,TACC3,BRCA1,BUB1B,ESPL1,CENPT,KNSTRN,CENPM,MAP3K20,CDC20
GO:BP	cell division	GO:0051301	1.33244e-30	29.8754	656	334	66	21017	SGO2,CDC6,LEF1,CENPA,ERCC6L,CKS2,CDK1,BRIP1,ASPM,CDCA2,SKA1,CDCA3,CEP55,SGO1,MASTL,FBXO5,TOP2A,UBE2C,KIF11,KIF14,KIF23,CCNA2,SPC25,CENPF,BUB1,ECT2,E2F8,CENPE,PTTG1,RACGAP1,TGFB2,KIF4A,NDC80,KIF20A,SKA3,AURKB,PLK1,CCNB1,BTC,NUSAP1,PRC1,KNL1,MIS18A,KIF18B,NUF2,CENPW,KNTC1,IQGAP2,HMCN1,E2F7,KIF2C,WEE1,CKAP2,BIRC5,KIF20B,MCM5,TACC3,BUB1B,ESPL1,CENPT,KNSTRN,CDC25C,ETV5,CCND2,CDK14,CDC20
GO:BP	chromosome organization	GO:0051276	5.88389e-29	28.2303	628	334	63	21017	SGO2,CDC6,CENPA,MND1,RAD54B,CDK1,BRIP1,TTK,KIF18A,SKA1,EXO1,SGO1,ESCO2,DSCC1,FBXO5,TOP2A,UBE2C,KIF11,KIF14,KIF23,SPC25,POLQ,CENPF,CENPK,BUB1,CIP2A,CENPE,PTTG1,RACGAP1,KIF4A,NDC80,SKA3,AURKB,PLK1,GINS1,CCNB1,NUSAP1,PRC1,KNL1,MIS18A,KIF18B,NUF2,CENPW,KNTC1,HIST1H1E,DLGAP5,KIF2C,BIRC5,MCM6,CENPI,KIF22,MYBL2,MCM5,TACC3,BUB1B,ESPL1,CDC45,CENPT,KNSTRN,MAP3K20,RAD51,RFC4,CDC20
GO:BP	nuclear division	GO:0000280	3.0363e-28	27.5177	450	334	54	21017	MND1,RAD54B,CKS2,CDK1,BRIP1,TTK,ASPM,CDCA2,KIF18A,SKA1,SGO1,MASTL,FBXO5,TOP2A,MKI67,UBE2C,KIF11,KIF14,KIF23,SPC25,CENPF,CENPK,BUB1,CENPE,PTTG1,RACGAP1,KIF4A,NDC80,SKA3,AURKB,PLK1,CCNB1,BTC,NUSAP1,PRC1,KNL1,KIF18B,NUF2,KNTC1,DLGAP5,KIF2C,FIGNL1,BIRC5,KIF20B,CENPI,KIF22,MYBL2,BUB1B,ESPL1,BCL2L11,KNSTRN,CDC25C,RAD51,CDC20
GO:BP	nuclear chromosome segregation	GO:0098813	3.59414e-28	27.4444	320	334	47	21017	CDC6,MND1,CDK1,BRIP1,TTK,ASPM,KIF18A,SKA1,SGO1,FBXO5,TOP2A,UBE2C,KIF11,KIF14,KIF23,SPC25,CENPF,CENPK,BUB1,ECT2,CENPE,PTTG1,RACGAP1,KIF4A,NDC80,SKA3,AURKB,PLK1,CCNB1,NUSAP1,PRC1,KNL1,KIF18B,NUF2,KNTC1,DLGAP5,KIF2C,BIRC5,CENPI,KIF22,MYBL2,TACC3,BUB1B,ESPL1,KNSTRN,MAP3K20,CDC20
GO:BP	sister chromatid segregation	GO:0000819	1.63767e-27	26.7858	232	334	41	21017	CDC6,CDK1,TTK,KIF18A,SKA1,FBXO5,TOP2A,UBE2C,KIF11,KIF14,KIF23,SPC25,CENPF,CENPK,BUB1,CENPE,RACGAP1,KIF4A,NDC80,SKA3,AURKB,PLK1,CCNB1,NUSAP1,PRC1,KNL1,KIF18B,NUF2,KNTC1,DLGAP5,KIF2C,BIRC5,CENPI,KIF22,MYBL2,TACC3,BUB1B,ESPL1,KNSTRN,MAP3K20,CDC20
GO:BP	mitotic sister chromatid segregation	GO:0000070	4.38535e-26	25.358	191	334	37	21017	CDK1,TTK,KIF18A,SKA1,FBXO5,UBE2C,KIF11,KIF14,KIF23,SPC25,CENPF,CENPK,BUB1,CENPE,RACGAP1,KIF4A,NDC80,SKA3,AURKB,PLK1,CCNB1,NUSAP1,PRC1,KNL1,KIF18B,NUF2,KNTC1,DLGAP5,KIF2C,BIRC5,CENPI,KIF22,MYBL2,BUB1B,ESPL1,KNSTRN,CDC20
GO:BP	organelle fission	GO:0048285	5.28701e-26	25.2768	498	334	54	21017	MND1,RAD54B,CKS2,CDK1,BRIP1,TTK,ASPM,CDCA2,KIF18A,SKA1,SGO1,MASTL,FBXO5,TOP2A,MKI67,UBE2C,KIF11,KIF14,KIF23,SPC25,CENPF,CENPK,BUB1,CENPE,PTTG1,RACGAP1,KIF4A,NDC80,SKA3,AURKB,PLK1,CCNB1,BTC,NUSAP1,PRC1,KNL1,KIF18B,NUF2,KNTC1,DLGAP5,KIF2C,FIGNL1,BIRC5,KIF20B,CENPI,KIF22,MYBL2,BUB1B,ESPL1,BCL2L11,KNSTRN,CDC25C,RAD51,CDC20
GO:BP	mitotic nuclear division	GO:0140014	3.49689e-25	24.4563	281	334	42	21017	CDK1,TTK,CDCA2,KIF18A,SKA1,FBXO5,MKI67,UBE2C,KIF11,KIF14,KIF23,SPC25,CENPF,CENPK,BUB1,CENPE,RACGAP1,KIF4A,NDC80,SKA3,AURKB,PLK1,CCNB1,BTC,NUSAP1,PRC1,KNL1,KIF18B,NUF2,KNTC1,DLGAP5,KIF2C,BIRC5,KIF20B,CENPI,KIF22,MYBL2,BUB1B,ESPL1,KNSTRN,CDC25C,CDC20
GO:BP	regulation of cell cycle	GO:0051726	5.05518e-24	23.2963	1104	334	75	21017	CDC6,LEF1,CKS2,PCLAF,CDK1,BRIP1,TTK,ASPM,CDCA2,MASTL,TICRR,BTN2A2,FBXO5,MKI67,UBE2C,KIF11,KIF14,KCNH5,KIF23,SPC25,BARD1,CENPF,RRM2,DDIAS,STIL,BUB1,ECT2,E2F8,CENPE,RACGAP1,DTL,TGFB2,NDC80,KIF20A,CDKN3,AURKB,PLK1,CCNB1,BTC,NUSAP1,GTSE1,PRC1,KNL1,PTPRK,NUF2,KNTC1,DLGAP5,ORC1,E2F7,KIF2C,WEE1,FIGNL1,BIRC5,KIF20B,PRR11,GMNN,TACC3,BRCA1,BUB1B,ESPL1,BCL2L11,CDC45,ATP2B4,CEP295,FOXM1,KNSTRN,CDC25C,MAP3K20…
GO:BP	regulation of cell cycle process	GO:0010564	6.56195e-23	22.183	724	334	60	21017	CDC6,LEF1,CDK1,BRIP1,TTK,CDCA2,TICRR,BTN2A2,FBXO5,MKI67,UBE2C,KIF11,KIF14,KCNH5,KIF23,SPC25,BARD1,CENPF,RRM2,STIL,BUB1,ECT2,E2F8,CENPE,RACGAP1,DTL,NDC80,KIF20A,AURKB,PLK1,CCNB1,BTC,NUSAP1,GTSE1,PRC1,KNL1,NUF2,KNTC1,DLGAP5,ORC1,E2F7,KIF2C,WEE1,BIRC5,KIF20B,TACC3,BRCA1,BUB1B,ESPL1,CDC45,ATP2B4,CEP295,KNSTRN,CDC25C,MAP3K20,DTX3L,ATAD5,RAD51,CCND2,CDC20
GO:BP	cell cycle phase transition	GO:0044770	1.1119e-21	20.9539	537	334	51	21017	CDC6,CKS2,CDK1,BRIP1,TTK,MASTL,TICRR,BTN2A2,FBXO5,UBE2C,KIF14,KCNH5,CCNA2,SPC25,BARD1,CENPF,RRM2,STIL,BUB1,CENPE,DTL,NDC80,CDKN3,AURKB,PLK1,CCNB1,GTSE1,KNL1,MELK,NUF2,KNTC1,DLGAP5,ORC1,E2F7,WEE1,BIRC5,TACC3,BRCA1,BUB1B,ESPL1,CDC45,ATP2B4,FOXM1,CDC25C,MAP3K20,DTX3L,ATAD5,RAD51,CCND2,CDK14,CDC20
GO:BP	mitotic cell cycle phase transition	GO:0044772	2.32887e-21	20.6329	432	334	46	21017	CDC6,CKS2,CDK1,TTK,MASTL,TICRR,BTN2A2,FBXO5,UBE2C,KIF14,KCNH5,CCNA2,SPC25,BARD1,CENPF,RRM2,STIL,BUB1,CENPE,DTL,NDC80,CDKN3,AURKB,PLK1,CCNB1,GTSE1,KNL1,MELK,NUF2,KNTC1,DLGAP5,ORC1,E2F7,WEE1,BIRC5,TACC3,BRCA1,BUB1B,ESPL1,FOXM1,CDC25C,MAP3K20,ATAD5,CCND2,CDK14,CDC20
GO:BP	regulation of mitotic cell cycle	GO:0007346	8.40518e-19	18.0755	497	334	46	21017	CDC6,CKS2,CDK1,TTK,CDCA2,MASTL,TICRR,BTN2A2,FBXO5,MKI67,UBE2C,KIF14,KCNH5,SPC25,BARD1,CENPF,RRM2,STIL,BUB1,CENPE,DTL,NDC80,AURKB,PLK1,CCNB1,BTC,NUSAP1,GTSE1,KNL1,NUF2,KNTC1,DLGAP5,ORC1,E2F7,WEE1,BIRC5,KIF20B,GMNN,BRCA1,BUB1B,ESPL1,CDC25C,MAP3K20,ATAD5,CCND2,CDC20
GO:BP	regulation of cell cycle phase transition	GO:1901987	1.37889e-18	17.8605	433	334	43	21017	CDC6,CDK1,BRIP1,TTK,TICRR,BTN2A2,FBXO5,UBE2C,KIF14,KCNH5,SPC25,BARD1,CENPF,RRM2,STIL,BUB1,CENPE,DTL,NDC80,AURKB,PLK1,CCNB1,GTSE1,KNL1,NUF2,KNTC1,DLGAP5,ORC1,E2F7,WEE1,BIRC5,BRCA1,BUB1B,ESPL1,CDC45,ATP2B4,CDC25C,MAP3K20,DTX3L,ATAD5,RAD51,CCND2,CDC20
GO:BP	regulation of mitotic cell cycle phase transition	GO:1901990	3.04397e-18	17.5166	333	334	38	21017	CDC6,CDK1,TTK,TICRR,BTN2A2,FBXO5,UBE2C,KIF14,KCNH5,SPC25,BARD1,CENPF,RRM2,STIL,BUB1,CENPE,DTL,NDC80,AURKB,PLK1,CCNB1,GTSE1,KNL1,NUF2,KNTC1,DLGAP5,ORC1,E2F7,WEE1,BIRC5,BRCA1,BUB1B,ESPL1,CDC25C,MAP3K20,ATAD5,CCND2,CDC20
GO:BP	regulation of chromosome segregation	GO:0051983	4.34752e-18	17.3618	129	334	26	21017	CDC6,CDK1,TTK,CDCA2,FBXO5,MKI67,UBE2C,SPC25,CENPF,BUB1,CENPE,NDC80,AURKB,PLK1,CCNB1,KNL1,NUF2,KNTC1,DLGAP5,KIF2C,BIRC5,TACC3,BUB1B,ESPL1,MAP3K20,CDC20
GO:BP	regulation of sister chromatid segregation	GO:0033045	1.01417e-16	15.9939	104	334	23	21017	CDC6,CDK1,TTK,FBXO5,UBE2C,SPC25,CENPF,BUB1,CENPE,NDC80,AURKB,PLK1,CCNB1,KNL1,NUF2,KNTC1,DLGAP5,BIRC5,TACC3,BUB1B,ESPL1,MAP3K20,CDC20
GO:BP	regulation of mitotic nuclear division	GO:0007088	1.26238e-16	15.8988	118	334	24	21017	TTK,CDCA2,FBXO5,MKI67,UBE2C,SPC25,CENPF,BUB1,NDC80,AURKB,PLK1,CCNB1,BTC,NUSAP1,KNL1,NUF2,KNTC1,DLGAP5,BIRC5,KIF20B,BUB1B,ESPL1,CDC25C,CDC20
GO:BP	metaphase/anaphase transition of mitotic cell cycle	GO:0007091	1.78251e-16	15.749	94	334	22	21017	CDC6,TTK,FBXO5,UBE2C,SPC25,CENPF,BUB1,CENPE,NDC80,AURKB,PLK1,CCNB1,KNL1,NUF2,KNTC1,DLGAP5,BIRC5,TACC3,BUB1B,ESPL1,MAP3K20,CDC20
GO:BP	metaphase/anaphase transition of cell cycle	GO:0044784	3.72826e-16	15.4285	97	334	22	21017	CDC6,TTK,FBXO5,UBE2C,SPC25,CENPF,BUB1,CENPE,NDC80,AURKB,PLK1,CCNB1,KNL1,NUF2,KNTC1,DLGAP5,BIRC5,TACC3,BUB1B,ESPL1,MAP3K20,CDC20
GO:BP	regulation of mitotic metaphase/anaphase transition	GO:0030071	1.34135e-15	14.8725	90	334	21	21017	CDC6,TTK,FBXO5,UBE2C,SPC25,CENPF,BUB1,CENPE,NDC80,AURKB,PLK1,CCNB1,KNL1,NUF2,KNTC1,DLGAP5,BIRC5,BUB1B,ESPL1,MAP3K20,CDC20
GO:BP	cell cycle checkpoint signaling	GO:0000075	1.96979e-15	14.7056	196	334	28	21017	CDC6,CDK1,BRIP1,TTK,TICRR,SPC25,BARD1,CENPF,BUB1,DTL,NDC80,AURKB,PLK1,CCNB1,GTSE1,KNL1,NUF2,KNTC1,ORC1,E2F7,BIRC5,BRCA1,BUB1B,CDC45,MAP3K20,DTX3L,RAD51,CDC20
GO:BP	regulation of mitotic sister chromatid separation	GO:0010965	2.26006e-15	14.6459	59	334	18	21017	TTK,FBXO5,UBE2C,SPC25,CENPF,BUB1,NDC80,AURKB,PLK1,CCNB1,KNL1,NUF2,KNTC1,DLGAP5,BIRC5,BUB1B,ESPL1,CDC20
GO:BP	positive regulation of cell cycle process	GO:0090068	2.42898e-15	14.6146	253	334	31	21017	CDC6,LEF1,CDK1,FBXO5,UBE2C,KIF14,KIF23,RRM2,STIL,BUB1,ECT2,E2F8,RACGAP1,DTL,NDC80,AURKB,CCNB1,BTC,NUSAP1,KNL1,DLGAP5,E2F7,BIRC5,KIF20B,ESPL1,CEP295,CDC25C,MAP3K20,ATAD5,CCND2,CDC20
GO:BP	regulation of metaphase/anaphase transition of cell cycle	GO:1902099	2.79559e-15	14.5535	93	334	21	21017	CDC6,TTK,FBXO5,UBE2C,SPC25,CENPF,BUB1,CENPE,NDC80,AURKB,PLK1,CCNB1,KNL1,NUF2,KNTC1,DLGAP5,BIRC5,BUB1B,ESPL1,MAP3K20,CDC20
GO:BP	negative regulation of cell cycle phase transition	GO:1901988	4.83197e-15	14.3159	259	334	31	21017	CDC6,CDK1,BRIP1,TTK,TICRR,BTN2A2,FBXO5,SPC25,BARD1,CENPF,BUB1,DTL,NDC80,AURKB,PLK1,CCNB1,GTSE1,KNL1,NUF2,KNTC1,ORC1,E2F7,WEE1,BIRC5,BRCA1,BUB1B,CDC45,MAP3K20,DTX3L,RAD51,CDC20
GO:BP	negative regulation of cell cycle process	GO:0010948	5.50269e-15	14.2594	301	334	33	21017	CDC6,CDK1,BRIP1,TTK,TICRR,BTN2A2,FBXO5,SPC25,BARD1,CENPF,BUB1,E2F8,DTL,NDC80,AURKB,PLK1,CCNB1,GTSE1,KNL1,NUF2,KNTC1,ORC1,E2F7,WEE1,BIRC5,BRCA1,BUB1B,ESPL1,CDC45,MAP3K20,DTX3L,RAD51,CDC20
GO:BP	mitotic sister chromatid separation	GO:0051306	6.18176e-15	14.2089	62	334	18	21017	TTK,FBXO5,UBE2C,SPC25,CENPF,BUB1,NDC80,AURKB,PLK1,CCNB1,KNL1,NUF2,KNTC1,DLGAP5,BIRC5,BUB1B,ESPL1,CDC20
GO:BP	DNA replication	GO:0006260	7.34733e-15	14.1339	283	334	32	21017	CDC6,PCLAF,CDK1,ESCO2,DSCC1,TICRR,FBXO5,FAM111A,PRIMPOL,CCNA2,BARD1,POLQ,E2F8,MCM10,MMS22L,DTL,GINS1,POLN,DUT,ORC1,E2F7,POLE2,WEE1,POLA1,MCM6,GMNN,MCM5,BRCA1,CDC45,ATAD5,RAD51,RFC4
GO:BP	microtubule cytoskeleton organization	GO:0000226	1.57421e-14	13.8029	663	334	47	21017	CENPA,SLC39A12,PCLAF,CDK1,TTK,ASPM,KIF18A,SKA1,SGO1,DIAPH3,FBXO5,KIF11,KIF23,SPC25,STIL,CENPE,RACGAP1,KIF4A,DNAH17,NDC80,KIF20A,SKA3,AURKB,PLK1,MET,CCNB1,NUSAP1,PRC1,KIF18B,HOOK1,NUF2,DLGAP5,KIF2C,WEE1,FIGNL1,CKAP2,BIRC5,MID1,MYBL2,TACC3,BRCA1,ESPL1,CEP295,CEP72,KIZ,KNSTRN,CDC20
GO:BP	DNA-templated DNA replication	GO:0006261	1.97392e-14	13.7047	161	334	25	21017	CDC6,DSCC1,TICRR,FBXO5,FAM111A,PRIMPOL,BARD1,POLQ,E2F8,MCM10,MMS22L,GINS1,POLN,ORC1,E2F7,POLE2,POLA1,MCM6,GMNN,MCM5,BRCA1,CDC45,ATAD5,RAD51,RFC4
GO:BP	mitotic cell cycle checkpoint signaling	GO:0007093	2.3355e-14	13.6316	146	334	24	21017	CDC6,CDK1,TTK,TICRR,SPC25,BARD1,CENPF,BUB1,DTL,NDC80,AURKB,PLK1,CCNB1,GTSE1,KNL1,NUF2,KNTC1,ORC1,E2F7,BIRC5,BRCA1,BUB1B,MAP3K20,CDC20
GO:BP	regulation of nuclear division	GO:0051783	2.75154e-14	13.5604	147	334	24	21017	TTK,CDCA2,FBXO5,MKI67,UBE2C,SPC25,CENPF,BUB1,NDC80,AURKB,PLK1,CCNB1,BTC,NUSAP1,KNL1,NUF2,KNTC1,DLGAP5,BIRC5,KIF20B,BUB1B,ESPL1,CDC25C,CDC20
GO:BP	negative regulation of mitotic cell cycle phase transition	GO:1901991	3.5974e-14	13.444	182	334	26	21017	CDC6,CDK1,TTK,TICRR,BTN2A2,FBXO5,SPC25,BARD1,CENPF,BUB1,DTL,NDC80,AURKB,PLK1,CCNB1,GTSE1,KNL1,NUF2,KNTC1,ORC1,E2F7,WEE1,BIRC5,BRCA1,BUB1B,CDC20
GO:BP	microtubule-based process	GO:0007017	5.3132e-14	13.2746	959	334	56	21017	CENPA,SLC39A12,PCLAF,CDK1,KIF27,TTK,ASPM,KIF18A,SKA1,SGO1,DIAPH3,FBXO5,KIF11,KIF14,KIF23,SPC25,STIL,CENPE,RACGAP1,KIF4A,DNAH17,NDC80,KIF20A,SKA3,SYBU,AURKB,PLK1,MET,CCNB1,NUSAP1,GTSE1,PRC1,KIF18B,HOOK1,NUF2,DLGAP5,KIF2C,WEE1,FIGNL1,DNAH11,CKAP2,BIRC5,MID1,KIF20B,KIF22,MYBL2,TACC3,BRCA1,ESPL1,ATP2B4,CEP295,KIF15,CEP72,KIZ,KNSTRN,CDC20
GO:BP	regulation of chromosome separation	GO:1905818	2.0448e-13	12.6893	74	334	18	21017	TTK,FBXO5,UBE2C,SPC25,CENPF,BUB1,NDC80,AURKB,PLK1,CCNB1,KNL1,NUF2,KNTC1,DLGAP5,BIRC5,BUB1B,ESPL1,CDC20
GO:BP	attachment of spindle microtubules to kinetochore	GO:0008608	2.40148e-13	12.6195	53	334	16	21017	SKA1,SGO1,SPC25,ECT2,CENPE,RACGAP1,NDC80,SKA3,AURKB,CCNB1,KNL1,NUF2,KNTC1,KIF2C,BIRC5,KNSTRN
GO:BP	negative regulation of cell cycle	GO:0045786	2.42496e-13	12.6153	388	334	35	21017	CDC6,CDK1,BRIP1,TTK,TICRR,BTN2A2,FBXO5,SPC25,BARD1,CENPF,BUB1,E2F8,DTL,NDC80,AURKB,PLK1,CCNB1,GTSE1,KNL1,PTPRK,NUF2,KNTC1,ORC1,E2F7,WEE1,BIRC5,GMNN,BRCA1,BUB1B,ESPL1,CDC45,MAP3K20,DTX3L,RAD51,CDC20
GO:BP	positive regulation of cell cycle	GO:0045787	2.848e-13	12.5455	343	334	33	21017	CDC6,LEF1,CDK1,FBXO5,UBE2C,KIF14,KIF23,RRM2,STIL,BUB1,ECT2,E2F8,RACGAP1,DTL,TGFB2,NDC80,AURKB,CCNB1,BTC,NUSAP1,KNL1,DLGAP5,E2F7,BIRC5,KIF20B,ESPL1,BCL2L11,CEP295,CDC25C,MAP3K20,ATAD5,CCND2,CDC20
GO:BP	regulation of mitotic sister chromatid segregation	GO:0033047	3.36401e-13	12.4731	54	334	16	21017	CDK1,TTK,FBXO5,SPC25,CENPF,BUB1,NDC80,AURKB,PLK1,CCNB1,KNL1,NUF2,KNTC1,BIRC5,BUB1B,CDC20
GO:BP	metaphase chromosome alignment	GO:0051310	3.63809e-13	12.4391	102	334	20	21017	KIF18A,SKA1,SGO1,KIF14,SPC25,CENPF,ECT2,CENPE,RACGAP1,NDC80,SKA3,AURKB,CCNB1,KNL1,NUF2,KNTC1,KIF2C,BIRC5,KIF22,KNSTRN
GO:BP	cell cycle G2/M phase transition	GO:0044839	1.01713e-12	11.9926	154	334	23	21017	CDC6,CDK1,MASTL,TICRR,FBXO5,KIF14,KCNH5,CCNA2,BARD1,CENPF,DTL,NDC80,AURKB,PLK1,CCNB1,MELK,ORC1,WEE1,BRCA1,FOXM1,CDC25C,ATAD5,CDK14
GO:BP	chromosome separation	GO:0051304	1.16221e-12	11.9347	81	334	18	21017	TTK,FBXO5,UBE2C,SPC25,CENPF,BUB1,NDC80,AURKB,PLK1,CCNB1,KNL1,NUF2,KNTC1,DLGAP5,BIRC5,BUB1B,ESPL1,CDC20
GO:BP	negative regulation of mitotic sister chromatid separation	GO:2000816	1.23375e-12	11.9088	48	334	15	21017	TTK,FBXO5,SPC25,CENPF,BUB1,NDC80,AURKB,PLK1,CCNB1,KNL1,NUF2,KNTC1,BIRC5,BUB1B,CDC20
GO:BP	negative regulation of mitotic sister chromatid segregation	GO:0033048	1.23375e-12	11.9088	48	334	15	21017	TTK,FBXO5,SPC25,CENPF,BUB1,NDC80,AURKB,PLK1,CCNB1,KNL1,NUF2,KNTC1,BIRC5,BUB1B,CDC20
GO:BP	negative regulation of sister chromatid segregation	GO:0033046	1.23375e-12	11.9088	48	334	15	21017	TTK,FBXO5,SPC25,CENPF,BUB1,NDC80,AURKB,PLK1,CCNB1,KNL1,NUF2,KNTC1,BIRC5,BUB1B,CDC20
GO:BP	negative regulation of mitotic metaphase/anaphase transition	GO:0045841	1.23375e-12	11.9088	48	334	15	21017	TTK,FBXO5,SPC25,CENPF,BUB1,NDC80,AURKB,PLK1,CCNB1,KNL1,NUF2,KNTC1,BIRC5,BUB1B,CDC20
GO:BP	chromosome localization	GO:0050000	1.44256e-12	11.8409	124	334	21	21017	KIF18A,SKA1,SGO1,KIF14,SPC25,CENPF,ECT2,CENPE,RACGAP1,NDC80,SKA3,AURKB,CCNB1,KNL1,NUF2,KNTC1,DLGAP5,KIF2C,BIRC5,KIF22,KNSTRN
GO:BP	negative regulation of mitotic cell cycle	GO:0045930	1.8777e-12	11.7264	233	334	27	21017	CDC6,CDK1,TTK,TICRR,BTN2A2,FBXO5,SPC25,BARD1,CENPF,BUB1,DTL,NDC80,AURKB,PLK1,CCNB1,GTSE1,KNL1,NUF2,KNTC1,ORC1,E2F7,WEE1,BIRC5,BRCA1,BUB1B,MAP3K20,CDC20
GO:BP	organelle organization	GO:0006996	1.94167e-12	11.7118	3570	334	117	21017	NPTX1,AP1S3,NEB,DMTN,AQP1,BST2,SGO2,CDC6,CENPA,SLC39A12,MND1,PPARGC1A,RAD54B,CKS2,PCLAF,CDK1,BRIP1,KIF27,TTK,ASPM,CDCA2,KIF18A,SKA1,EXO1,SGO1,MASTL,DIAPH3,CXCL1,ESCO2,SMTN,DSCC1,FBXO5,TOP2A,MKI67,UBE2C,KIF11,KIF14,PRIMPOL,KIF23,SPC25,POLQ,CENPF,CENPK,ARHGAP26,STIL,BUB1,CIP2A,ECT2,CENPE,PTTG1,RACGAP1,ALPK1,KIF4A,DNAH17,NDC80,KIF20A,SKA3,AURKB,PLK1,MET,GINS1,CCNB1,BTC,NUSAP1,PRC1,KNL1,SORBS2,MIS18A…
GO:BP	negative regulation of chromosome segregation	GO:0051985	2.46828e-12	11.6076	50	334	15	21017	TTK,FBXO5,SPC25,CENPF,BUB1,NDC80,AURKB,PLK1,CCNB1,KNL1,NUF2,KNTC1,BIRC5,BUB1B,CDC20
GO:BP	negative regulation of chromosome separation	GO:1905819	2.46828e-12	11.6076	50	334	15	21017	TTK,FBXO5,SPC25,CENPF,BUB1,NDC80,AURKB,PLK1,CCNB1,KNL1,NUF2,KNTC1,BIRC5,BUB1B,CDC20
GO:BP	negative regulation of metaphase/anaphase transition of cell cycle	GO:1902100	2.46828e-12	11.6076	50	334	15	21017	TTK,FBXO5,SPC25,CENPF,BUB1,NDC80,AURKB,PLK1,CCNB1,KNL1,NUF2,KNTC1,BIRC5,BUB1B,CDC20
GO:BP	establishment of chromosome localization	GO:0051303	5.03387e-12	11.2981	116	334	20	21017	KIF18A,SKA1,SGO1,KIF14,SPC25,CENPF,ECT2,CENPE,RACGAP1,NDC80,SKA3,AURKB,CCNB1,KNL1,NUF2,KNTC1,KIF2C,BIRC5,KIF22,KNSTRN
GO:BP	spindle organization	GO:0007051	6.86099e-12	11.1636	205	334	25	21017	TTK,ASPM,FBXO5,KIF11,KIF23,SPC25,STIL,CENPE,RACGAP1,KIF4A,NDC80,AURKB,PLK1,CCNB1,PRC1,NUF2,DLGAP5,BIRC5,MYBL2,TACC3,ESPL1,CEP72,KIZ,KNSTRN,CDC20
GO:BP	microtubule cytoskeleton organization involved in mitosis	GO:1902850	8.172e-12	11.0877	169	334	23	21017	CENPA,CDK1,TTK,KIF11,KIF23,SPC25,STIL,CENPE,RACGAP1,KIF4A,NDC80,AURKB,PLK1,CCNB1,NUSAP1,PRC1,NUF2,DLGAP5,BIRC5,MYBL2,TACC3,ESPL1,CDC20
GO:BP	G2/M transition of mitotic cell cycle	GO:0000086	1.16274e-11	10.9345	137	334	21	21017	CDC6,CDK1,MASTL,TICRR,FBXO5,KIF14,KCNH5,CCNA2,BARD1,CENPF,DTL,AURKB,PLK1,CCNB1,MELK,ORC1,WEE1,BRCA1,FOXM1,CDC25C,CDK14
GO:BP	negative regulation of mitotic nuclear division	GO:0045839	1.63546e-11	10.7864	56	334	15	21017	TTK,FBXO5,SPC25,CENPF,BUB1,NDC80,AURKB,PLK1,CCNB1,KNL1,NUF2,KNTC1,BIRC5,BUB1B,CDC20
GO:BP	mitotic spindle assembly checkpoint signaling	GO:0007094	1.80365e-11	10.7438	46	334	14	21017	TTK,SPC25,CENPF,BUB1,NDC80,AURKB,PLK1,CCNB1,KNL1,NUF2,KNTC1,BIRC5,BUB1B,CDC20
GO:BP	mitotic spindle checkpoint signaling	GO:0071174	1.80365e-11	10.7438	46	334	14	21017	TTK,SPC25,CENPF,BUB1,NDC80,AURKB,PLK1,CCNB1,KNL1,NUF2,KNTC1,BIRC5,BUB1B,CDC20
GO:BP	spindle assembly checkpoint signaling	GO:0071173	1.80365e-11	10.7438	46	334	14	21017	TTK,SPC25,CENPF,BUB1,NDC80,AURKB,PLK1,CCNB1,KNL1,NUF2,KNTC1,BIRC5,BUB1B,CDC20
GO:BP	spindle checkpoint signaling	GO:0031577	2.53232e-11	10.5965	47	334	14	21017	TTK,SPC25,CENPF,BUB1,NDC80,AURKB,PLK1,CCNB1,KNL1,NUF2,KNTC1,BIRC5,BUB1B,CDC20
GO:BP	response to stimulus	GO:0050896	3.4264e-11	10.4652	8993	334	212	21017	ASS1,LAMB1,VPREB1,NPTX1,ADCY8,NRG1,GPR84,CRLF1,THBS1,PTCHD1,CNTN6,ADGRE1,ALDH1A3,USP18,VSNL1,CRYGD,DMTN,LGALS9,AQP1,OPRL1,BST2,LRR1,SSTR1,CUBN,CDC6,TENM2,MTTP,LEF1,EOMES,SLC39A12,PPARGC1A,PLA2G7,RAD54B,LPAR3,CNIH3,PCLAF,IFI27,NQO1,GAL,RGS17,CDK1,BRIP1,PBK,UPP1,TTK,CALCB,ASPM,KIF18A,DEPDC1,UBE2T,CEP55,EXO1,MASTL,DIAPH3,CXCL1,ESCO2,DGKB,TICRR,BTN2A2,FBXO5,TOP2A,FAM111A,POU2F2,CNR1,KIF14,PRIMPOL,ALK…
GO:BP	DNA metabolic process	GO:0006259	7.11594e-11	10.1478	993	334	52	21017	CDC6,LEF1,MND1,PPARGC1A,RAD54B,PCLAF,CDK1,BRIP1,UBE2T,EXO1,ESCO2,DSCC1,TICRR,FBXO5,TOP2A,FAM111A,PRIMPOL,CCNA2,BARD1,POLQ,CENPF,E2F8,MCM10,PTTG1,MMS22L,DTL,PARPBP,FANCB,AURKB,PLK1,GINS1,POLN,DUT,HIST1H1E,ORC1,E2F7,POLE2,WEE1,FIGNL1,POLA1,MCM6,KIF22,GMNN,ANXA3,MCM5,BRCA1,CDC45,FOXM1,DTX3L,ATAD5,RAD51,RFC4
GO:BP	negative regulation of nuclear division	GO:0051784	1.11161e-10	9.95405	63	334	15	21017	TTK,FBXO5,SPC25,CENPF,BUB1,NDC80,AURKB,PLK1,CCNB1,KNL1,NUF2,KNTC1,BIRC5,BUB1B,CDC20
GO:BP	negative regulation of chromosome organization	GO:2001251	2.90376e-10	9.53704	94	334	17	21017	TTK,FBXO5,TOP2A,SPC25,CENPF,BUB1,NDC80,AURKB,PLK1,CCNB1,KNL1,NUF2,KNTC1,BIRC5,BUB1B,ESPL1,CDC20
GO:BP	meiotic cell cycle process	GO:1903046	3.05723e-10	9.51467	220	334	24	21017	MND1,RAD54B,CKS2,BRIP1,TTK,ASPM,KIF18A,SGO1,MASTL,FBXO5,TOP2A,PTTG1,NDC80,PLK1,KNL1,NUF2,FIGNL1,BIRC5,ESPL1,BCL2L11,EDNRA,CDC25C,RAD51,CDC20
GO:BP	cellular response to stimulus	GO:0051716	5.68837e-10	9.24501	7320	334	181	21017	ASS1,LAMB1,NPTX1,ADCY8,NRG1,GPR84,CRLF1,THBS1,PTCHD1,CNTN6,ADGRE1,USP18,VSNL1,CRYGD,DMTN,LGALS9,AQP1,OPRL1,BST2,LRR1,SSTR1,CDC6,TENM2,LEF1,SLC39A12,PPARGC1A,PLA2G7,RAD54B,LPAR3,CNIH3,PCLAF,IFI27,NQO1,GAL,RGS17,CDK1,BRIP1,PBK,UPP1,TTK,CALCB,ASPM,KIF18A,DEPDC1,UBE2T,CEP55,EXO1,MASTL,DIAPH3,CXCL1,ESCO2,DGKB,TICRR,BTN2A2,FBXO5,TOP2A,FAM111A,CNR1,KIF14,PRIMPOL,ALK,GALNT3,CTHRC1,CCNA2,SPC25,BARD1,POLQ,…
GO:BP	kinetochore organization	GO:0051383	6.46184e-10	9.18964	21	334	10	21017	CENPA,CENPF,CENPK,CENPE,NDC80,NUF2,CENPW,KNTC1,DLGAP5,CENPT
GO:BP	mitotic spindle organization	GO:0007052	1.01656e-09	8.99287	134	334	19	21017	TTK,KIF11,KIF23,SPC25,STIL,CENPE,RACGAP1,KIF4A,NDC80,AURKB,PLK1,CCNB1,PRC1,NUF2,DLGAP5,BIRC5,MYBL2,TACC3,CDC20
GO:BP	regulation of chromosome organization	GO:0033044	1.57505e-09	8.80271	237	334	24	21017	CDC6,CDK1,TTK,FBXO5,TOP2A,UBE2C,SPC25,CENPF,BUB1,CENPE,NDC80,AURKB,PLK1,CCNB1,KNL1,NUF2,KNTC1,DLGAP5,BIRC5,TACC3,BUB1B,ESPL1,MAP3K20,CDC20
GO:BP	meiotic nuclear division	GO:0140013	2.26095e-09	8.64571	198	334	22	21017	MND1,RAD54B,CKS2,BRIP1,TTK,ASPM,KIF18A,SGO1,MASTL,FBXO5,TOP2A,PTTG1,NDC80,PLK1,KNL1,NUF2,FIGNL1,BIRC5,ESPL1,BCL2L11,RAD51,CDC20
GO:BP	cytoskeleton organization	GO:0007010	3.62499e-09	8.44069	1517	334	63	21017	NEB,DMTN,AQP1,BST2,CENPA,SLC39A12,PCLAF,CDK1,TTK,ASPM,KIF18A,SKA1,SGO1,DIAPH3,CXCL1,SMTN,FBXO5,KIF11,KIF23,SPC25,ARHGAP26,STIL,ECT2,CENPE,RACGAP1,KIF4A,DNAH17,NDC80,KIF20A,SKA3,AURKB,PLK1,MET,CCNB1,NUSAP1,PRC1,SORBS2,PGM5,KIF18B,HOOK1,NUF2,IQGAP2,HMCN1,DLGAP5,KIF2C,WEE1,FIGNL1,CKAP2,ARHGAP18,BIRC5,S100A10,MID1,MYBL2,TACC3,BRCA1,ESPL1,CEP295,CEP72,KIZ,KNSTRN,MAP3K20,EPB41L3,CDC20
GO:BP	meiotic cell cycle	GO:0051321	3.93908e-09	8.4046	294	334	26	21017	SGO2,MND1,RAD54B,CKS2,BRIP1,TTK,ASPM,KIF18A,EXO1,SGO1,MASTL,FBXO5,TOP2A,PTTG1,NDC80,PLK1,KNL1,NUF2,FIGNL1,BIRC5,ESPL1,BCL2L11,EDNRA,CDC25C,RAD51,CDC20
GO:BP	regulation of cell cycle G2/M phase transition	GO:1902749	1.18546e-08	7.92611	117	334	17	21017	CDC6,CDK1,TICRR,FBXO5,KIF14,KCNH5,BARD1,CENPF,DTL,AURKB,PLK1,CCNB1,ORC1,WEE1,BRCA1,CDC25C,ATAD5
GO:BP	regulation of G2/M transition of mitotic cell cycle	GO:0010389	2.06546e-08	7.68498	104	334	16	21017	CDC6,CDK1,TICRR,FBXO5,KIF14,KCNH5,BARD1,CENPF,DTL,AURKB,PLK1,CCNB1,ORC1,WEE1,BRCA1,CDC25C
GO:BP	centromere complex assembly	GO:0034508	2.17815e-08	7.66191	28	334	10	21017	CENPA,CENPF,CENPK,CENPE,MIS18A,CENPW,KNTC1,DLGAP5,CENPI,CENPT
GO:BP	mitotic cytokinesis	GO:0000281	2.83093e-08	7.54807	90	334	15	21017	CENPA,CEP55,KIF23,ECT2,RACGAP1,KIF4A,KIF20A,AURKB,PLK1,NUSAP1,IQGAP2,CKAP2,BIRC5,KIF20B,ESPL1
GO:BP	regulation of organelle organization	GO:0033043	4.70554e-08	7.32739	1139	334	51	21017	NEB,DMTN,BST2,CDC6,SLC39A12,PPARGC1A,CDK1,TTK,CDCA2,KIF18A,SKA1,DIAPH3,FBXO5,TOP2A,MKI67,UBE2C,SPC25,CENPF,STIL,BUB1,ECT2,CENPE,NDC80,SKA3,AURKB,PLK1,MET,CCNB1,BTC,NUSAP1,KNL1,NUF2,KNTC1,IQGAP2,DLGAP5,IRGM,CKAP2,ARHGAP18,BIRC5,S100A10,MID1,KIF20B,TACC3,BRCA1,BUB1B,ESPL1,BCL2L11,CEP295,CDC25C,MAP3K20,CDC20
GO:BP	cellular response to stress	GO:0033554	6.0011e-08	7.22177	1786	334	67	21017	ASS1,ADCY8,THBS1,CRYGD,AQP1,PPARGC1A,RAD54B,PCLAF,NQO1,CDK1,BRIP1,PBK,UPP1,UBE2T,EXO1,MASTL,ESCO2,TICRR,FBXO5,TOP2A,FAM111A,PRIMPOL,CCNA2,BARD1,POLQ,DDIAS,SLC39A4,CIP2A,ECT2,AIM2,MCM10,PTTG1,MMS22L,DTL,TGFB2,PARPBP,FANCB,PLK1,MET,NFATC2,GTSE1,POLN,PTPRK,E2F7,POLE2,FIGNL1,CNTF,SLC7A11,MID1,POLA1,MCM6,KIF22,MCM5,CAV1,BRCA1,BCL2L11,CDC45,EDNRA,NREP,FOXM1,MAP3K20,DTX3L,ATAD5,ETV5,FAS,RAD51,RFC4
GO:BP	regulation of cellular component organization	GO:0051128	6.19616e-08	7.20788	2398	334	81	21017	LAMB1,NRG1,THBS1,NEB,DMTN,BST2,CDC6,TENM2,SLC39A12,PPARGC1A,LPAR3,CDK1,TTK,CDCA2,KIF18A,SKA1,DIAPH3,DGKB,FBXO5,TOP2A,MKI67,UBE2C,CNR1,KIF14,ALK,SPC25,CENPF,STIL,BUB1,ECT2,CENPE,TGFB2,NDC80,SKA3,AURKB,PLK1,MET,NFATC2,CCNB1,BTC,NUSAP1,LTK,HOPX,KNL1,NGEF,DOCK11,DUT,NUF2,KNTC1,IQGAP2,DLGAP5,IRGM,CKAP2,CNTF,ARHGAP18,BIRC5,SLC7A11,DAB1,S100A10,CST3,GPM6A,MID1,KIF20B,CAMK1D,CAV1,TACC3,BRCA1,BUB1B,ESPL1,…
GO:BP	cytokinesis	GO:0000910	6.77948e-08	7.1688	190	334	20	21017	CDC6,CENPA,CEP55,KIF14,KIF23,ECT2,E2F8,RACGAP1,KIF4A,KIF20A,AURKB,PLK1,NUSAP1,PRC1,IQGAP2,E2F7,CKAP2,BIRC5,KIF20B,ESPL1
GO:BP	DNA damage response	GO:0006974	8.49072e-08	7.07106	901	334	44	21017	RAD54B,PCLAF,CDK1,BRIP1,UBE2T,EXO1,MASTL,ESCO2,TICRR,FBXO5,TOP2A,FAM111A,PRIMPOL,BARD1,POLQ,DDIAS,CIP2A,AIM2,MCM10,PTTG1,MMS22L,DTL,PARPBP,FANCB,PLK1,NFATC2,GTSE1,POLN,E2F7,POLE2,FIGNL1,POLA1,MCM6,KIF22,MCM5,BRCA1,BCL2L11,CDC45,FOXM1,MAP3K20,DTX3L,ATAD5,RAD51,RFC4
GO:BP	cellular component organization or biogenesis	GO:0071840	1.11051e-07	6.95448	8323	334	191	21017	LAMB1,DMP1,NPTX1,ADCY8,NRG1,THBS1,CNTN6,AP1S3,NEB,ALDH1A3,RF00030,IMPG2,DMTN,AQP1,BST2,SGO2,RMRP,CDC6,TENM2,MTTP,EOMES,CENPA,SLC39A12,ERCC6L,MND1,PPARGC1A,PLA2G7,RAD54B,LPAR3,ZDBF2,CKS2,PCLAF,CDK1,BRIP1,KIF27,TTK,ASPM,CDCA2,KIF18A,SKA1,CEP55,EXO1,SGO1,MASTL,DIAPH3,CXCL1,ESCO2,SMTN,DSCC1,DGKB,FBXO5,TOP2A,MKI67,UBE2C,KIF11,CNR1,KIF14,PRIMPOL,ACAN,ELFN1,TRPM3,KIF23,ALK,CTHRC1,SPC25,ADAMTS17,POLQ,CEN…
GO:BP	multicellular organism development	GO:0007275	1.50366e-07	6.82285	4658	334	126	21017	ASS1,LAMB1,HPCAL4,DMP1,NPTX1,NRG1,CRLF1,THBS1,PTCHD1,CNTN6,NEB,ALDH1A3,IMPG2,MPZ,CRYGD,LGALS9,AQP1,SSTR1,FRAS1,TENM2,LEF1,EOMES,SLC39A12,LPAR3,GAL,CDK1,BRIP1,KIF27,ASPM,KIF18A,CENPU,EXO1,DIAPH3,CXCL1,BTN2A2,FBXO5,TOP2A,PNLDC1,CNR1,KIF14,ACAN,ALK,CTHRC1,POLQ,CENPF,CD109,RRM2,ARHGAP26,DDC,STIL,CHRM3,ECT2,SCG2,E2F8,AIM2,FREM2,RACGAP1,TGFB2,LGR5,PCP4,SYBU,AURKB,MET,GINS1,NFATC2,CCNB1,SLC6A17,LTK,MCOL…
GO:BP	cellular component organization	GO:0016043	1.54329e-07	6.81155	8108	334	187	21017	LAMB1,DMP1,NPTX1,ADCY8,NRG1,THBS1,CNTN6,AP1S3,NEB,ALDH1A3,IMPG2,DMTN,AQP1,BST2,SGO2,CDC6,TENM2,MTTP,EOMES,CENPA,SLC39A12,ERCC6L,MND1,PPARGC1A,PLA2G7,RAD54B,LPAR3,ZDBF2,CKS2,PCLAF,CDK1,BRIP1,KIF27,TTK,ASPM,CDCA2,KIF18A,SKA1,CEP55,EXO1,SGO1,MASTL,DIAPH3,CXCL1,ESCO2,SMTN,DSCC1,DGKB,FBXO5,TOP2A,MKI67,UBE2C,KIF11,CNR1,KIF14,PRIMPOL,ACAN,ELFN1,TRPM3,KIF23,ALK,CTHRC1,SPC25,ADAMTS17,POLQ,CENPF,CENPK,RRM2…
GO:BP	membraneless organelle assembly	GO:0140694	1.63643e-07	6.7861	402	334	28	21017	NEB,CENPA,ASPM,DIAPH3,FBXO5,KIF11,KIF23,CENPF,CENPK,STIL,CENPE,RACGAP1,KIF4A,NDC80,AURKB,PLK1,PRC1,PGM5,CENPW,KNTC1,DLGAP5,BIRC5,MYBL2,BRCA1,CEP295,CENPT,CEP72,CDC20
GO:BP	kinetochore assembly	GO:0051382	1.9124e-07	6.71842	17	334	8	21017	CENPA,CENPF,CENPK,CENPE,CENPW,KNTC1,DLGAP5,CENPT
GO:BP	mitotic metaphase chromosome alignment	GO:0007080	4.40057e-07	6.35649	61	334	12	21017	KIF18A,SKA1,KIF14,CENPE,NDC80,SKA3,AURKB,CCNB1,NUF2,KIF2C,BIRC5,KIF22
GO:BP	anatomical structure development	GO:0048856	1.75588e-06	5.7555	5924	334	146	21017	ASS1,LAMB1,HPCAL4,DMP1,NPTX1,NRG1,CRLF1,THBS1,PTCHD1,CNTN6,NEB,ALDH1A3,IMPG2,MPZ,CRYGD,DMTN,LGALS9,AQP1,SSTR1,FRAS1,TENM2,LEF1,EOMES,SLC39A12,PPARGC1A,LPAR3,ZDBF2,GAL,CDK1,BRIP1,KIF27,ASPM,KIF18A,CENPU,CEP55,EXO1,DIAPH3,CXCL1,ESCO2,SMTN,BTN2A2,FBXO5,TOP2A,PNLDC1,POU2F2,CNR1,KIF14,ACAN,ALK,CTHRC1,CCNA2,POLQ,CENPF,CD109,RRM2,ARHGAP26,DDC,STIL,CHRM3,ECT2,SCG2,E2F8,AIM2,FREM2,RACGAP1,TGFB2,LGR5,PCP4,…
GO:BP	spindle elongation	GO:0051231	1.78572e-06	5.74819	14	334	7	21017	KIF11,KIF23,RACGAP1,KIF4A,AURKB,PRC1,BIRC5
GO:BP	cytoskeleton-dependent cytokinesis	GO:0061640	1.90296e-06	5.72057	120	334	15	21017	CENPA,CEP55,KIF23,ECT2,RACGAP1,KIF4A,KIF20A,AURKB,PLK1,NUSAP1,IQGAP2,CKAP2,BIRC5,KIF20B,ESPL1
GO:BP	meiosis I cell cycle process	GO:0061982	2.20632e-06	5.65633	141	334	16	21017	MND1,RAD54B,CKS2,BRIP1,FBXO5,TOP2A,PTTG1,NDC80,PLK1,KNL1,BIRC5,ESPL1,BCL2L11,CDC25C,RAD51,CDC20
GO:BP	positive regulation of mitotic cell cycle phase transition	GO:1901992	3.20163e-06	5.49463	88	334	13	21017	CDC6,CDK1,FBXO5,UBE2C,RRM2,STIL,DTL,CCNB1,DLGAP5,ESPL1,CDC25C,CCND2,CDC20
GO:BP	cell cycle DNA replication	GO:0044786	4.16705e-06	5.38017	45	334	10	21017	FBXO5,E2F8,GINS1,E2F7,POLA1,MCM6,GMNN,CDC45,ATAD5,RAD51
GO:BP	positive regulation of cell cycle phase transition	GO:1901989	4.32921e-06	5.36359	108	334	14	21017	CDC6,CDK1,FBXO5,UBE2C,RRM2,STIL,DTL,CCNB1,DLGAP5,ESPL1,CDC25C,ATAD5,CCND2,CDC20
GO:BP	regulation of DNA replication	GO:0006275	4.74144e-06	5.32409	128	334	15	21017	CDC6,CDK1,ESCO2,DSCC1,TICRR,FBXO5,CCNA2,E2F8,E2F7,WEE1,MCM6,GMNN,MCM5,ATAD5,RFC4
GO:BP	attachment of mitotic spindle microtubules to kinetochore	GO:0051315	5.25054e-06	5.2798	24	334	8	21017	SKA1,CENPE,NDC80,SKA3,AURKB,NUF2,KIF2C,BIRC5
GO:BP	regulation of cytokinesis	GO:0032465	5.62399e-06	5.24996	92	334	13	21017	CDC6,KIF14,KIF23,ECT2,E2F8,RACGAP1,KIF20A,AURKB,PLK1,PRC1,E2F7,BIRC5,KIF20B
GO:BP	multicellular organismal process	GO:0032501	6.25366e-06	5.20387	7234	334	167	21017	ASS1,LAMB1,HPCAL4,DMP1,NPTX1,ADCY8,NRG1,CRLF1,THBS1,PTCHD1,CNTN6,NEB,CEMIP,ALDH1A3,IMPG2,MPZ,CRYGD,DMTN,LGALS9,AQP1,OPRL1,BST2,SSTR1,FRAS1,CUBN,TENM2,MTTP,LEF1,EOMES,SLC39A12,PPARGC1A,PLA2G7,RAD54B,LPAR3,GAL,CDK1,BRIP1,KIF27,ASPM,KIF18A,CENPU,EXO1,DIAPH3,CXCL1,SMTN,DGKB,BTN2A2,FBXO5,TOP2A,PNLDC1,POU2F2,CNR1,KIF14,ACAN,ALK,CTHRC1,BARD1,POLQ,CENPF,CD109,RRM2,ARHGAP26,DDC,STIL,CHRM3,ECT2,SCG2,SORCS3…
GO:BP	DNA replication initiation	GO:0006270	1.16261e-05	4.93457	37	334	9	21017	CDC6,TICRR,MCM10,ORC1,POLA1,MCM6,GMNN,MCM5,CDC45
GO:BP	developmental process	GO:0032502	1.18641e-05	4.92576	6478	334	153	21017	ASS1,LAMB1,HPCAL4,DMP1,NPTX1,NRG1,CRLF1,THBS1,PTCHD1,CNTN6,NEB,ALDH1A3,IMPG2,MPZ,CRYGD,DMTN,LGALS9,AQP1,SSTR1,FRAS1,TENM2,LEF1,EOMES,SLC39A12,PPARGC1A,LPAR3,ZDBF2,GAL,CDK1,BRIP1,KIF27,ASPM,KIF18A,CENPU,CEP55,EXO1,DIAPH3,CXCL1,ESCO2,SMTN,BTN2A2,FBXO5,TOP2A,PNLDC1,POU2F2,CNR1,KIF14,ACAN,ALK,GALNT3,CTHRC1,CCNA2,POLQ,CENPF,CD109,RRM2,ARHGAP26,DDC,STIL,CHRM3,ECT2,SCG2,E2F8,AIM2,FREM2,PTTG1,RACGAP1,TGF…
GO:BP	DNA integrity checkpoint signaling	GO:0031570	1.49635e-05	4.82497	139	334	15	21017	CDC6,CDK1,BRIP1,TICRR,BARD1,DTL,PLK1,GTSE1,ORC1,E2F7,BRCA1,CDC45,MAP3K20,DTX3L,RAD51
GO:BP	system development	GO:0048731	1.50734e-05	4.82179	3985	334	107	21017	ASS1,LAMB1,HPCAL4,NPTX1,NRG1,CRLF1,THBS1,PTCHD1,CNTN6,NEB,ALDH1A3,IMPG2,MPZ,CRYGD,LGALS9,AQP1,SSTR1,FRAS1,TENM2,LEF1,EOMES,SLC39A12,LPAR3,CDK1,BRIP1,KIF27,ASPM,KIF18A,EXO1,DIAPH3,CXCL1,CNR1,KIF14,ACAN,ALK,CTHRC1,POLQ,CENPF,ARHGAP26,DDC,STIL,CHRM3,ECT2,SCG2,E2F8,AIM2,FREM2,RACGAP1,TGFB2,LGR5,PCP4,SYBU,MET,NFATC2,SLC6A17,LTK,MCOLN3,HOPX,NGEF,SORBS2,VGF,DUT,TNFAIP6,GRM7,LRP2,E2F7,CSMD1,WEE1,DNAH11,C…
GO:BP	mitotic spindle midzone assembly	GO:0051256	1.58455e-05	4.80009	11	334	6	21017	KIF23,RACGAP1,KIF4A,AURKB,PRC1,BIRC5
GO:BP	regulation of cell division	GO:0051302	1.71412e-05	4.76596	185	334	17	21017	CDC6,ASPM,KIF14,KIF23,ECT2,E2F8,RACGAP1,TGFB2,KIF20A,AURKB,PLK1,BTC,PRC1,KIF18B,E2F7,BIRC5,KIF20B
GO:BP	intracellular signal transduction	GO:0035556	1.97105e-05	4.7053	2946	334	86	21017	ADCY8,NRG1,THBS1,LGALS9,AQP1,OPRL1,BST2,CDC6,LPAR3,GAL,CDK1,BRIP1,PBK,TTK,DEPDC1,CEP55,MASTL,CXCL1,DGKB,TICRR,BTN2A2,KIF14,CCNA2,SPC25,BARD1,CENPF,DDIAS,ARHGAP26,CHRM3,BUB1,ECT2,SCG2,AIM2,RACGAP1,DTL,ALPK1,TGFB2,NDC80,AURKB,PLK1,MET,NFATC2,CCNB1,LTK,MCOLN3,GTSE1,KNL1,NGEF,DOCK11,MELK,NUF2,LRP2,KNTC1,ORC1,E2F7,IRGM,FIGNL1,ARHGAP18,BIRC5,DAB1,MID1,PIK3R3,SHC3,ARHGAP11A,CAV1,SGCD,BRCA1,BUB1B,BCL2L11…
GO:BP	response to stress	GO:0006950	2.87949e-05	4.54068	3876	334	104	21017	ASS1,ADCY8,NRG1,THBS1,USP18,CRYGD,DMTN,LGALS9,AQP1,BST2,SSTR1,PPARGC1A,PLA2G7,RAD54B,PCLAF,IFI27,NQO1,GAL,CDK1,BRIP1,PBK,UPP1,UBE2T,EXO1,MASTL,CXCL1,ESCO2,DGKB,TICRR,FBXO5,TOP2A,FAM111A,CNR1,PRIMPOL,CCNA2,RPL39,BARD1,POLQ,CD109,DDIAS,SLC39A4,CIP2A,ECT2,SCG2,AIM2,MCM10,PTTG1,MMS22L,DTL,ALPK1,TGFB2,PARPBP,PDE8B,FANCB,AURKB,PLK1,MET,NFATC2,GTSE1,POLN,OSMR,PTPRK,VGF,TNFAIP6,SLC18A2,E2F7,IRGM,POLE2,FI…
GO:BP	mitotic spindle elongation	GO:0000022	3.12675e-05	4.50491	12	334	6	21017	KIF23,RACGAP1,KIF4A,AURKB,PRC1,BIRC5
GO:BP	DNA repair	GO:0006281	3.31043e-05	4.48012	610	334	31	21017	RAD54B,PCLAF,CDK1,BRIP1,UBE2T,EXO1,ESCO2,TICRR,FAM111A,PRIMPOL,BARD1,POLQ,PTTG1,MMS22L,DTL,PARPBP,FANCB,PLK1,POLN,POLE2,FIGNL1,POLA1,MCM6,KIF22,MCM5,BRCA1,CDC45,FOXM1,DTX3L,RAD51,RFC4
GO:BP	regulation of biological process	GO:0050789	3.45657e-05	4.46135	12278	334	244	21017	ASS1,LAMB1,DMP1,NPTX1,ADCY8,NRG1,GPR84,CRLF1,THBS1,PTCHD1,CNTN6,NEB,ADGRE1,CEMIP,ALDH1A3,USP18,GLIS3,VSNL1,MPZ,DMTN,LGALS9,AQP1,OPRL1,BST2,LRR1,SSTR1,CDC6,TENM2,MTTP,LEF1,PPP1R14D,EOMES,SLC39A12,PPARGC1A,PLA2G7,LPAR3,ZDBF2,CNIH3,CKS2,PCLAF,IFI27,NQO1,GAL,RGS17,CDK1,BRIP1,PBK,TTK,CALCB,ASPM,CDCA2,KIF18A,DEPDC1,SKA1,CEP55,MASTL,DIAPH3,CXCL1,ESCO2,DSCC1,DGKB,TICRR,BTN2A2,FBXO5,TOP2A,MKI67,PNLDC1,UBE…
GO:BP	negative regulation of organelle organization	GO:0010639	3.77509e-05	4.42307	357	334	23	21017	DMTN,TTK,DIAPH3,FBXO5,TOP2A,SPC25,CENPF,BUB1,NDC80,AURKB,PLK1,MET,CCNB1,KNL1,NUF2,KNTC1,CKAP2,BIRC5,MID1,BRCA1,BUB1B,ESPL1,CDC20
GO:BP	sister chromatid cohesion	GO:0007062	4.76405e-05	4.32202	57	334	10	21017	SGO2,SGO1,ESCO2,DSCC1,BUB1,PLK1,KIF22,BUB1B,ESPL1,CDC20
GO:BP	cell population proliferation	GO:0008283	5.04591e-05	4.29706	2009	334	65	21017	LAMB1,NRG1,CRLF1,THBS1,LGALS9,AQP1,BST2,SSTR1,CDC6,LEF1,PPARGC1A,CKS2,GAL,CDK1,BRIP1,TTK,ASPM,CXCL1,BTN2A2,FBXO5,MKI67,KIF14,ACAN,ALK,CTHRC1,CCNA2,CD109,SCG2,E2F8,MCM10,RACGAP1,TGFB2,LGR5,NDC80,CDKN3,GINS1,NFATC2,CCNB1,BTC,LTK,PRC1,CDCA7,OSMR,PTPRK,MELK,LRP2,E2F7,SHCBP1,FIGNL1,CNTF,BIRC5,SLC7A11,KIF20B,WNT2,VCAN,CAV1,TACC3,ERBB3,EDNRA,FOXM1,CDC25C,BIRC7,ATAD5,ETV5,CCND2
GO:BP	establishment of organelle localization	GO:0051656	5.70041e-05	4.24409	490	334	27	21017	LGALS9,CENPA,KIF18A,SKA1,SGO1,KIF14,SPC25,CENPF,ECT2,CENPE,RACGAP1,NDC80,SKA3,SYBU,AURKB,PLK1,CCNB1,NUSAP1,KNL1,NUF2,KNTC1,SLC18A2,KIF2C,BIRC5,KIF22,ESPL1,KNSTRN
GO:BP	meiosis I	GO:0007127	6.02135e-05	4.22031	132	334	14	21017	MND1,RAD54B,CKS2,BRIP1,FBXO5,TOP2A,PTTG1,NDC80,PLK1,KNL1,BIRC5,ESPL1,BCL2L11,RAD51
GO:BP	regulation of DNA metabolic process	GO:0051052	6.20177e-05	4.20748	492	334	27	21017	CDC6,PPARGC1A,CDK1,ESCO2,DSCC1,TICRR,FBXO5,CCNA2,BARD1,POLQ,E2F8,PARPBP,FANCB,AURKB,HIST1H1E,E2F7,WEE1,FIGNL1,MCM6,GMNN,ANXA3,MCM5,BRCA1,FOXM1,ATAD5,RAD51,RFC4
GO:BP	meiotic chromosome segregation	GO:0045132	6.67866e-05	4.17531	93	334	12	21017	MND1,BRIP1,TTK,ASPM,SGO1,FBXO5,PTTG1,NDC80,PLK1,KNL1,NUF2,ESPL1
GO:BP	spindle assembly	GO:0051225	7.30335e-05	4.13648	134	334	14	21017	ASPM,FBXO5,KIF11,KIF23,STIL,RACGAP1,KIF4A,NDC80,AURKB,PLK1,PRC1,BIRC5,MYBL2,CDC20
GO:BP	regulation of cell cycle checkpoint	GO:1901976	7.40563e-05	4.13044	45	334	9	21017	BARD1,NDC80,AURKB,CCNB1,KNL1,BIRC5,BRCA1,MAP3K20,RAD51
GO:BP	regulation of attachment of spindle microtubules to kinetochore	GO:0051988	7.95341e-05	4.09945	22	334	7	21017	ECT2,RACGAP1,AURKB,CCNB1,KNTC1,BIRC5,KNSTRN
GO:BP	spindle midzone assembly	GO:0051255	9.89225e-05	4.00471	14	334	6	21017	KIF23,RACGAP1,KIF4A,AURKB,PRC1,BIRC5
GO:BP	biological regulation	GO:0065007	0.000109455	3.96077	12671	334	248	21017	ASS1,LAMB1,DMP1,NPTX1,ADCY8,NRG1,GPR84,CRLF1,THBS1,PTCHD1,CNTN6,NEB,ADGRE1,CEMIP,ALDH1A3,USP18,GLIS3,VSNL1,MPZ,DMTN,LGALS9,AQP1,OPRL1,BST2,LRR1,SSTR1,CDC6,TENM2,MTTP,LEF1,PPP1R14D,EOMES,SLC39A12,PPARGC1A,PLA2G7,LPAR3,ZDBF2,CNIH3,CKS2,PCLAF,IFI27,NQO1,GAL,RGS17,CDK1,BRIP1,PBK,TTK,CALCB,ASPM,CDCA2,KIF18A,DEPDC1,SKA1,CEP55,MASTL,DIAPH3,CXCL1,ESCO2,DSCC1,DGKB,TICRR,BTN2A2,FBXO5,TOP2A,MKI67,PNLDC1,UBE…
GO:BP	DNA duplex unwinding	GO:0032508	0.000113817	3.94379	79	334	11	21017	RAD54B,BRIP1,DSCC1,TOP2A,POLQ,GINS1,MCM6,MCM5,CDC45,RAD51,RFC4
GO:BP	positive regulation of mitotic cell cycle	GO:0045931	0.000133907	3.8732	119	334	13	21017	CDC6,CDK1,FBXO5,UBE2C,RRM2,STIL,DTL,CCNB1,DLGAP5,ESPL1,CDC25C,CCND2,CDC20
GO:BP	regulation of DNA-templated DNA replication	GO:0090329	0.000134404	3.87159	48	334	9	21017	DSCC1,TICRR,FBXO5,E2F8,E2F7,MCM6,GMNN,MCM5,RFC4
GO:BP	organelle localization	GO:0051640	0.000194881	3.71023	624	334	30	21017	LGALS9,CENPA,ASPM,KIF18A,SKA1,SGO1,KIF14,SPC25,CENPF,ECT2,CENPE,RACGAP1,NDC80,SKA3,SYBU,AURKB,PLK1,CCNB1,NUSAP1,KNL1,NUF2,KNTC1,DLGAP5,SLC18A2,KIF2C,BIRC5,DAB1,KIF22,ESPL1,KNSTRN
GO:BP	negative regulation of G2/M transition of mitotic cell cycle	GO:0010972	0.000237707	3.62396	67	334	10	21017	CDC6,CDK1,TICRR,BARD1,DTL,AURKB,PLK1,ORC1,WEE1,BRCA1
GO:BP	DNA geometric change	GO:0032392	0.000246864	3.60754	85	334	11	21017	RAD54B,BRIP1,DSCC1,TOP2A,POLQ,GINS1,MCM6,MCM5,CDC45,RAD51,RFC4
GO:BP	negative regulation of cell cycle G2/M phase transition	GO:1902750	0.000316893	3.49909	69	334	10	21017	CDC6,CDK1,TICRR,BARD1,DTL,AURKB,PLK1,ORC1,WEE1,BRCA1
GO:BP	cell communication	GO:0007154	0.000342378	3.46549	6496	334	148	21017	LAMB1,NPTX1,ADCY8,NRG1,GPR84,CRLF1,THBS1,PTCHD1,CNTN6,ADGRE1,USP18,VSNL1,MPZ,LGALS9,AQP1,OPRL1,BST2,LRR1,SSTR1,FRAS1,CDC6,TENM2,LEF1,SLC39A12,LPAR3,CNIH3,IFI27,NQO1,GAL,RGS17,CDK1,BRIP1,PBK,TTK,CALCB,ASPM,DEPDC1,CEP55,MASTL,DIAPH3,CXCL1,DGKB,TICRR,BTN2A2,CNR1,KIF14,ALK,GALNT3,CTHRC1,CCNA2,SPC25,BARD1,TIMP4,CENPF,RGS8,CD109,DDIAS,ARHGAP26,STIL,CHRM3,BUB1,ECT2,SCG2,SORCS3,AIM2,FREM2,RACGAP1,DTL,ALP…
GO:BP	negative regulation of cellular component organization	GO:0051129	0.000409946	3.38727	719	334	32	21017	THBS1,DMTN,TTK,DIAPH3,FBXO5,TOP2A,KIF14,SPC25,CENPF,BUB1,NDC80,AURKB,PLK1,MET,CCNB1,KNL1,NGEF,NUF2,KNTC1,IRGM,CKAP2,BIRC5,DAB1,CST3,MID1,CAV1,BRCA1,BUB1B,ESPL1,FAT3,EPHA7,CDC20
GO:BP	regulation of cellular process	GO:0050794	0.000473127	3.32502	11876	334	234	21017	ASS1,LAMB1,DMP1,ADCY8,NRG1,GPR84,CRLF1,THBS1,PTCHD1,CNTN6,NEB,ADGRE1,CEMIP,ALDH1A3,USP18,GLIS3,VSNL1,DMTN,LGALS9,AQP1,OPRL1,BST2,LRR1,SSTR1,CDC6,TENM2,LEF1,PPP1R14D,EOMES,SLC39A12,PPARGC1A,PLA2G7,LPAR3,ZDBF2,CNIH3,CKS2,PCLAF,IFI27,NQO1,GAL,RGS17,CDK1,BRIP1,PBK,TTK,CALCB,ASPM,CDCA2,KIF18A,DEPDC1,SKA1,CEP55,MASTL,DIAPH3,CXCL1,ESCO2,DSCC1,DGKB,TICRR,BTN2A2,FBXO5,TOP2A,MKI67,PNLDC1,UBE2C,KIF11,POU2F2…
GO:BP	signaling	GO:0023052	0.000480401	3.3184	6471	334	147	21017	LAMB1,NPTX1,ADCY8,NRG1,GPR84,CRLF1,THBS1,PTCHD1,CNTN6,ADGRE1,USP18,VSNL1,MPZ,LGALS9,AQP1,OPRL1,BST2,LRR1,SSTR1,CDC6,TENM2,LEF1,SLC39A12,LPAR3,CNIH3,IFI27,NQO1,GAL,RGS17,CDK1,BRIP1,PBK,TTK,CALCB,ASPM,DEPDC1,CEP55,MASTL,DIAPH3,CXCL1,DGKB,TICRR,BTN2A2,CNR1,KIF14,ALK,GALNT3,CTHRC1,CCNA2,SPC25,BARD1,TIMP4,CENPF,RGS8,CD109,DDIAS,ARHGAP26,STIL,CHRM3,BUB1,ECT2,SCG2,SORCS3,AIM2,RACGAP1,DTL,ALPK1,TGFB2,LGR…
GO:BP	DNA conformation change	GO:0071103	0.00063002	3.20065	93	334	11	21017	RAD54B,BRIP1,DSCC1,TOP2A,POLQ,GINS1,MCM6,MCM5,CDC45,RAD51,RFC4
GO:BP	mitotic spindle assembly	GO:0090307	0.000710077	3.14869	75	334	10	21017	KIF11,KIF23,RACGAP1,KIF4A,AURKB,PLK1,PRC1,BIRC5,MYBL2,CDC20
GO:BP	positive regulation of mitotic sister chromatid separation	GO:1901970	0.000835683	3.07796	19	334	6	21017	UBE2C,AURKB,DLGAP5,BIRC5,ESPL1,CDC20
GO:BP	sexual reproduction	GO:0019953	0.000926581	3.03312	1103	334	41	21017	SGO2,SSTR1,MND1,RAD54B,ZDBF2,CKS2,CDK1,BRIP1,TTK,ASPM,KIF18A,EXO1,SGO1,MASTL,FBXO5,TOP2A,PNLDC1,CNR1,GALNT3,PTTG1,RACGAP1,LGR5,NDC80,PLK1,KNL1,VGF,HOOK1,NUF2,TDRD5,ASF1B,TNFAIP6,FIGNL1,BIRC5,ESPL1,BCL2L11,ATP2B4,EDNRA,CDC25C,ETV5,RAD51,CDC20
GO:BP	DNA recombination	GO:0006310	0.00107292	2.96943	334	334	20	21017	LEF1,MND1,RAD54B,BRIP1,EXO1,TOP2A,BARD1,POLQ,MMS22L,PARPBP,FANCB,POLN,HIST1H1E,FIGNL1,MCM6,MCM5,BRCA1,CDC45,ATAD5,RAD51
GO:BP	positive regulation of cytokinesis	GO:0032467	0.00137389	2.86205	46	334	8	21017	CDC6,KIF14,KIF23,ECT2,RACGAP1,AURKB,BIRC5,KIF20B
GO:BP	nervous system development	GO:0007399	0.00148761	2.82751	2541	334	72	21017	LAMB1,HPCAL4,NPTX1,NRG1,PTCHD1,CNTN6,ALDH1A3,MPZ,AQP1,SSTR1,TENM2,LEF1,EOMES,SLC39A12,LPAR3,CDK1,KIF27,ASPM,DIAPH3,CXCL1,CNR1,KIF14,ACAN,ALK,CTHRC1,CENPF,ARHGAP26,STIL,CHRM3,ECT2,AIM2,RACGAP1,TGFB2,PCP4,SYBU,MET,SLC6A17,LTK,MCOLN3,NGEF,GRM7,LRP2,WEE1,DNAH11,CNTF,SLC7A11,DAB1,S100A10,CNTN4,CDHR1,GPM6A,KIF20B,CAMK1D,SHC3,ANXA3,WNT2,VCAN,TACC3,ABCD2,ERBB3,ATP2B4,FAT3,EDNRA,NREP,NEGR1,PLXNA2,EPHA7,HD…
GO:BP	reproductive process	GO:0022414	0.00149233	2.82613	1556	334	51	21017	LGALS9,OPRL1,SGO2,SSTR1,EOMES,MND1,RAD54B,ZDBF2,CKS2,CDK1,BRIP1,TTK,ASPM,KIF18A,EXO1,SGO1,MASTL,FBXO5,TOP2A,PNLDC1,CNR1,GALNT3,E2F8,PTTG1,RACGAP1,TGFB2,LGR5,NDC80,PLK1,KNL1,VGF,HOOK1,NUF2,TDRD5,ASF1B,TNFAIP6,LRP2,E2F7,CSMD1,FIGNL1,DNAH11,BIRC5,CENPI,ESPL1,BCL2L11,ATP2B4,EDNRA,CDC25C,ETV5,RAD51,CDC20
GO:BP	signal transduction	GO:0007165	0.00197459	2.70452	5979	334	136	21017	LAMB1,ADCY8,NRG1,GPR84,CRLF1,THBS1,PTCHD1,CNTN6,ADGRE1,USP18,LGALS9,AQP1,OPRL1,BST2,LRR1,SSTR1,CDC6,TENM2,LEF1,SLC39A12,LPAR3,CNIH3,IFI27,GAL,RGS17,CDK1,BRIP1,PBK,TTK,CALCB,ASPM,DEPDC1,CEP55,MASTL,DIAPH3,CXCL1,DGKB,TICRR,BTN2A2,CNR1,KIF14,ALK,GALNT3,CTHRC1,CCNA2,SPC25,BARD1,TIMP4,CENPF,RGS8,CD109,DDIAS,ARHGAP26,STIL,CHRM3,BUB1,ECT2,SCG2,SORCS3,AIM2,RACGAP1,DTL,ALPK1,TGFB2,LGR5,NDC80,PDE8B,AURKB,P…
GO:BP	postreplication repair	GO:0006301	0.0026258	2.58074	35	334	7	21017	PCLAF,PRIMPOL,POLQ,DTL,POLN,POLE2,BRCA1
GO:BP	DNA damage checkpoint signaling	GO:0000077	0.00273415	2.56318	130	334	12	21017	CDK1,BRIP1,TICRR,BARD1,DTL,PLK1,GTSE1,E2F7,BRCA1,MAP3K20,DTX3L,RAD51
GO:BP	regulation of cell population proliferation	GO:0042127	0.00289134	2.5389	1682	334	53	21017	LAMB1,NRG1,CRLF1,THBS1,LGALS9,AQP1,BST2,SSTR1,CDC6,LEF1,PPARGC1A,GAL,CDK1,BRIP1,TTK,ASPM,CXCL1,BTN2A2,FBXO5,KIF14,ACAN,ALK,CTHRC1,CCNA2,CD109,SCG2,TGFB2,LGR5,CDKN3,NFATC2,CCNB1,BTC,LTK,PRC1,CDCA7,OSMR,PTPRK,LRP2,E2F7,SHCBP1,CNTF,BIRC5,SLC7A11,KIF20B,WNT2,VCAN,CAV1,ERBB3,FOXM1,BIRC7,ATAD5,ETV5,CCND2
GO:BP	negative regulation of cellular process	GO:0048523	0.00377264	2.42336	5646	334	129	21017	ASS1,ADCY8,NRG1,CRLF1,THBS1,CEMIP,USP18,GLIS3,VSNL1,DMTN,LGALS9,AQP1,OPRL1,BST2,SSTR1,CDC6,TENM2,LEF1,EOMES,PPARGC1A,IFI27,NQO1,GAL,RGS17,CDK1,BRIP1,PBK,TTK,ASPM,DEPDC1,DIAPH3,CXCL1,TICRR,BTN2A2,FBXO5,TOP2A,PNLDC1,CNR1,KIF14,ALK,CTHRC1,SPC25,BARD1,POLQ,TIMP4,CENPF,RGS8,CD109,DDIAS,STIL,BUB1,SCG2,SORCS3,E2F8,AIM2,DTL,TGFB2,NDC80,PARPBP,PDE8B,CDKN3,FANCB,AURKB,PLK1,MET,RUNX1T1,NFATC2,CCNB1,BTC,IL17…
GO:BP	mitotic G2/M transition checkpoint	GO:0044818	0.00423681	2.37296	53	334	8	21017	CDC6,CDK1,TICRR,BARD1,DTL,PLK1,ORC1,BRCA1
GO:BP	mitotic DNA integrity checkpoint signaling	GO:0044774	0.00439822	2.35672	91	334	10	21017	CDC6,CDK1,TICRR,DTL,PLK1,GTSE1,ORC1,E2F7,BRCA1,MAP3K20
GO:BP	positive regulation of cell division	GO:0051781	0.0059325	2.22676	94	334	10	21017	CDC6,KIF14,KIF23,ECT2,RACGAP1,TGFB2,AURKB,BTC,BIRC5,KIF20B
GO:BP	negative regulation of biological process	GO:0048519	0.00607914	2.21616	5865	334	132	21017	ASS1,ADCY8,NRG1,CRLF1,THBS1,CEMIP,USP18,GLIS3,VSNL1,DMTN,LGALS9,AQP1,OPRL1,BST2,SSTR1,CDC6,TENM2,LEF1,EOMES,PPARGC1A,IFI27,NQO1,GAL,RGS17,CDK1,BRIP1,PBK,TTK,ASPM,DEPDC1,DIAPH3,CXCL1,TICRR,BTN2A2,FBXO5,TOP2A,PNLDC1,FAM111A,CNR1,KIF14,ALK,CTHRC1,SPC25,BARD1,POLQ,TIMP4,CENPF,RGS8,CD109,DDIAS,STIL,BUB1,SCG2,SORCS3,E2F8,AIM2,DTL,TGFB2,NDC80,PARPBP,PDE8B,CDKN3,FANCB,AURKB,PLK1,MET,RUNX1T1,NFATC2,CCNB1,…
GO:BP	protein localization to kinetochore	GO:0034501	0.00617131	2.20962	15	334	5	21017	CDK1,TTK,AURKB,KNL1,KNTC1
GO:BP	meiotic cell cycle phase transition	GO:0044771	0.00617131	2.20962	15	334	5	21017	TTK,NDC80,KNL1,CDC25C,CDC20
GO:BP	protein localization to condensed chromosome	GO:1903083	0.00617131	2.20962	15	334	5	21017	CDK1,TTK,AURKB,KNL1,KNTC1
GO:BP	translesion synthesis	GO:0019985	0.00645552	2.19007	26	334	6	21017	PCLAF,PRIMPOL,POLQ,DTL,POLN,POLE2
GO:BP	protein localization to chromosome, centromeric region	GO:0071459	0.00680017	2.16748	40	334	7	21017	CENPA,CDK1,TTK,AURKB,KNL1,KNTC1,BUB1B
GO:BP	double-strand break repair	GO:0006302	0.00687064	2.163	312	334	18	21017	RAD54B,BRIP1,ESCO2,POLQ,MMS22L,PARPBP,FANCB,PLK1,POLN,FIGNL1,POLA1,MCM6,MCM5,BRCA1,CDC45,FOXM1,DTX3L,RAD51
GO:BP	apoptotic process	GO:0006915	0.00688039	2.16239	1919	334	57	21017	NPTX1,NRG1,CRLF1,THBS1,ALDH1A3,LGALS9,AQP1,LEF1,PPARGC1A,IFI27,NQO1,GAL,CDK1,TOP2A,CNR1,KIF14,ALK,BARD1,DDIAS,STIL,BUB1,ECT2,SCG2,TGFB2,AURKB,PLK1,BTC,LTK,CDCA7,MELK,LRP2,XKR5,FIGNL1,CKAP2,CNTF,BIRC5,SLC7A11,PIK3R3,CAMK1D,KCNMA1,MYBL2,CAV1,BRCA1,BUB1B,ESPL1,TNFRSF11B,BCL2L11,ERBB3,EDNRA,STK17B,MAP3K20,EPHA7,BIRC7,ATAD5,FAS,EPB41L3,CCND2
GO:BP	signal transduction in response to DNA damage	GO:0042770	0.00777418	2.10935	196	334	14	21017	CDK1,BRIP1,TICRR,BARD1,DTL,PLK1,GTSE1,E2F7,BRCA1,FOXM1,MAP3K20,DTX3L,ATAD5,RAD51
GO:BP	nuclear DNA replication	GO:0033260	0.00808922	2.09209	41	334	7	21017	GINS1,POLA1,MCM6,GMNN,CDC45,ATAD5,RAD51
GO:BP	programmed cell death	GO:0012501	0.00853184	2.06896	1980	334	58	21017	NPTX1,NRG1,CRLF1,THBS1,ALDH1A3,LGALS9,AQP1,LEF1,PPARGC1A,IFI27,NQO1,GAL,CDK1,TOP2A,CNR1,KIF14,ALK,BARD1,DDIAS,STIL,BUB1,ECT2,SCG2,TGFB2,AURKB,PLK1,MET,BTC,LTK,CDCA7,MELK,LRP2,XKR5,FIGNL1,CKAP2,CNTF,BIRC5,SLC7A11,PIK3R3,CAMK1D,KCNMA1,MYBL2,CAV1,BRCA1,BUB1B,ESPL1,TNFRSF11B,BCL2L11,ERBB3,EDNRA,STK17B,MAP3K20,EPHA7,BIRC7,ATAD5,FAS,EPB41L3,CCND2
GO:BP	cell death	GO:0008219	0.00908056	2.04189	1984	334	58	21017	NPTX1,NRG1,CRLF1,THBS1,ALDH1A3,LGALS9,AQP1,LEF1,PPARGC1A,IFI27,NQO1,GAL,CDK1,TOP2A,CNR1,KIF14,ALK,BARD1,DDIAS,STIL,BUB1,ECT2,SCG2,TGFB2,AURKB,PLK1,MET,BTC,LTK,CDCA7,MELK,LRP2,XKR5,FIGNL1,CKAP2,CNTF,BIRC5,SLC7A11,PIK3R3,CAMK1D,KCNMA1,MYBL2,CAV1,BRCA1,BUB1B,ESPL1,TNFRSF11B,BCL2L11,ERBB3,EDNRA,STK17B,MAP3K20,EPHA7,BIRC7,ATAD5,FAS,EPB41L3,CCND2
GO:BP	protein phosphorylation	GO:0006468	0.00943654	2.02519	1341	334	44	21017	ADCY8,NRG1,CRLF1,THBS1,CEMIP,DMTN,CDC6,CDK1,PBK,TTK,MASTL,KIF14,ALK,CD109,BUB1,ECT2,CENPE,ALPK1,TGFB2,CDKN3,AURKB,PLK1,MET,LTK,MELK,IRGM,WEE1,CNTF,BIRC5,CAMK1G,PIK3R3,CAMK1D,CAV1,PARP14,ERBB3,ATP2B4,STK17B,CDC25C,MAP3K20,EPHA7,FAS,RAD51,CCND2,CDK14
GO:BP	regulation of DNA endoreduplication	GO:0032875	0.00947173	2.02357	3	334	3	21017	FBXO5,E2F8,E2F7
GO:BP	DNA synthesis involved in DNA repair	GO:0000731	0.00957571	2.01883	42	334	7	21017	PCLAF,PRIMPOL,POLQ,DTL,POLN,POLE2,POLA1
GO:BP	organelle assembly	GO:0070925	0.00990294	2.00424	998	334	36	21017	NPTX1,AP1S3,NEB,CENPA,KIF27,ASPM,DIAPH3,FBXO5,KIF11,KIF23,CENPF,CENPK,STIL,CENPE,RACGAP1,ALPK1,KIF4A,DNAH17,NDC80,AURKB,PLK1,PRC1,KNL1,PGM5,CENPW,KNTC1,DLGAP5,IRGM,BIRC5,HYLS1,MYBL2,BRCA1,CEP295,CENPT,CEP72,CDC20
GO:BP	positive regulation of cell population proliferation	GO:0008284	0.0102939	1.98742	958	334	35	21017	LAMB1,NRG1,CRLF1,THBS1,LGALS9,AQP1,BST2,CDC6,LEF1,CDK1,TTK,ASPM,FBXO5,KIF14,ACAN,CTHRC1,CCNA2,SCG2,TGFB2,NFATC2,CCNB1,BTC,PRC1,OSMR,LRP2,CNTF,BIRC5,KIF20B,WNT2,VCAN,ERBB3,FOXM1,ATAD5,ETV5,CCND2
GO:BP	positive regulation of molecular function	GO:0044093	0.0105317	1.9775	959	334	35	21017	ADCY8,NRG1,THBS1,CEMIP,LGALS9,PPARGC1A,GAL,DSCC1,UBE2C,KIF14,ALK,RGS8,ECT2,AIM2,CENPE,TGFB2,PLK1,MET,DOCK11,CACNB2,IRGM,S100A10,CAMK1D,GMNN,ANXA3,WNT2,ARHGAP11A,CAV1,ATP2B4,EDNRA,DTX3L,CCND2,RFC4,NDUFA4,CDC20
GO:BP	mitotic DNA replication	GO:1902969	0.0123881	1.90699	17	334	5	21017	GINS1,POLA1,MCM6,CDC45,RAD51
GO:BP	positive regulation of cellular process	GO:0048522	0.0127591	1.89418	5886	334	131	21017	ASS1,LAMB1,DMP1,ADCY8,NRG1,CRLF1,THBS1,CNTN6,CEMIP,ALDH1A3,GLIS3,VSNL1,DMTN,LGALS9,AQP1,BST2,CDC6,TENM2,LEF1,EOMES,PPARGC1A,PLA2G7,LPAR3,NQO1,GAL,CDK1,TTK,ASPM,DSCC1,BTN2A2,FBXO5,TOP2A,PNLDC1,UBE2C,POU2F2,CNR1,KIF14,ACAN,KIF23,ALK,CTHRC1,CCNA2,BARD1,RRM2,STIL,CHRM3,BUB1,ECT2,SCG2,E2F8,AIM2,CENPE,RACGAP1,DTL,ALPK1,TGFB2,LGR5,NDC80,FANCB,PCP4,SYBU,AURKB,PLK1,MET,NFATC2,CCNB1,BTC,NUSAP1,LTK,PRC1,HOP…
GO:BP	protein localization to chromosome	GO:0034502	0.0131838	1.87996	126	334	11	21017	LEF1,CENPA,CDK1,TTK,ESCO2,MMS22L,AURKB,PLK1,KNL1,KNTC1,BUB1B
GO:BP	cytokinetic process	GO:0032506	0.013236	1.87824	44	334	7	21017	CEP55,ECT2,RACGAP1,KIF20A,AURKB,IQGAP2,KIF20B
GO:BP	regulation of programmed cell death	GO:0043067	0.0139115	1.85663	1497	334	47	21017	NRG1,CRLF1,THBS1,ALDH1A3,LGALS9,AQP1,LEF1,PPARGC1A,NQO1,GAL,CDK1,TOP2A,CNR1,KIF14,ALK,BARD1,DDIAS,STIL,ECT2,SCG2,TGFB2,AURKB,PLK1,MET,BTC,LTK,MELK,LRP2,FIGNL1,CNTF,BIRC5,SLC7A11,PIK3R3,CAMK1D,KCNMA1,MYBL2,CAV1,BRCA1,BCL2L11,ERBB3,STK17B,MAP3K20,EPHA7,BIRC7,ATAD5,FAS,CCND2
GO:BP	regulation of apoptotic process	GO:0042981	0.0155943	1.80703	1458	334	46	21017	NRG1,CRLF1,THBS1,ALDH1A3,LGALS9,AQP1,LEF1,PPARGC1A,NQO1,GAL,CDK1,TOP2A,CNR1,KIF14,ALK,BARD1,DDIAS,STIL,ECT2,SCG2,TGFB2,AURKB,PLK1,BTC,LTK,MELK,LRP2,FIGNL1,CNTF,BIRC5,SLC7A11,PIK3R3,CAMK1D,KCNMA1,MYBL2,CAV1,BRCA1,BCL2L11,ERBB3,STK17B,MAP3K20,EPHA7,BIRC7,ATAD5,FAS,CCND2
GO:BP	positive regulation of chromosome separation	GO:1905820	0.0157803	1.80188	30	334	6	21017	UBE2C,AURKB,DLGAP5,BIRC5,ESPL1,CDC20
GO:BP	protein-DNA complex assembly	GO:0065004	0.0161671	1.79137	238	334	15	21017	CENPA,CENPF,CENPK,CENPE,MIS18A,CENPW,ASF1B,KNTC1,HIST1H1E,DLGAP5,CENPI,GMNN,CDC45,CENPT,RAD51
GO:BP	positive regulation of cell cycle G2/M phase transition	GO:1902751	0.0193073	1.71428	31	334	6	21017	CDK1,FBXO5,DTL,CCNB1,CDC25C,ATAD5
GO:BP	positive regulation of cell cycle checkpoint	GO:1901978	0.0226778	1.6444	19	334	5	21017	NDC80,AURKB,KNL1,BIRC5,MAP3K20
GO:BP	phosphorylation	GO:0016310	0.024136	1.61734	1575	334	48	21017	ADCY8,NRG1,CRLF1,THBS1,CEMIP,DMTN,CDC6,PPP1R14D,CDK1,PBK,TTK,MASTL,DGKB,KIF14,ALK,BARD1,CD109,BUB1,ECT2,CENPE,ALPK1,TGFB2,CDKN3,AURKB,PLK1,MET,LTK,MELK,IRGM,WEE1,CNTF,BIRC5,CAMK1G,PIK3R3,CAMK1D,CAV1,BUB1B,PARP14,ERBB3,ATP2B4,STK17B,CDC25C,MAP3K20,EPHA7,FAS,RAD51,CCND2,CDK14
GO:BP	fibroblast proliferation	GO:0048144	0.0266536	1.57424	111	334	10	21017	AQP1,CDC6,CKS2,CDK1,CCNA2,E2F8,CCNB1,BTC,WNT2,CAV1
GO:BP	microtubule polymerization or depolymerization	GO:0031109	0.0274468	1.56151	136	334	11	21017	SLC39A12,KIF18A,SKA1,DIAPH3,FBXO5,SKA3,MET,KIF18B,KIF2C,CKAP2,MID1
GO:BP	response to amine	GO:0014075	0.0277182	1.55723	49	334	7	21017	ASS1,NQO1,RGS17,CDK1,SLC18A2,EDNRA,HDAC9
GO:BP	replication fork processing	GO:0031297	0.0277182	1.55723	49	334	7	21017	FAM111A,PRIMPOL,BARD1,POLQ,MMS22L,BRCA1,RAD51
GO:BP	chromatin remodeling at centromere	GO:0031055	0.0290445	1.53694	10	334	4	21017	CENPA,MIS18A,CENPW,CENPI
GO:BP	CENP-A containing chromatin assembly	GO:0034080	0.0290445	1.53694	10	334	4	21017	CENPA,MIS18A,CENPW,CENPI
GO:BP	DNA endoreduplication	GO:0042023	0.0374393	1.42667	4	334	3	21017	FBXO5,E2F8,E2F7
GO:BP	DNA unwinding involved in DNA replication	GO:0006268	0.0386624	1.41271	21	334	5	21017	GINS1,MCM6,MCM5,CDC45,RAD51
GO:BP	regulation of mitotic cell cycle spindle assembly checkpoint	GO:0090266	0.0386624	1.41271	21	334	5	21017	NDC80,AURKB,CCNB1,KNL1,BIRC5
GO:BP	regulation of mitotic spindle checkpoint	GO:1903504	0.0386624	1.41271	21	334	5	21017	NDC80,AURKB,CCNB1,KNL1,BIRC5
GO:BP	protein-DNA complex organization	GO:0071824	0.0442192	1.35439	259	334	15	21017	CENPA,CENPF,CENPK,CENPE,MIS18A,CENPW,ASF1B,KNTC1,HIST1H1E,DLGAP5,CENPI,GMNN,CDC45,CENPT,RAD51
GO:BP	negative regulation of programmed cell death	GO:0043069	0.0444606	1.35202	898	334	32	21017	NRG1,CRLF1,THBS1,AQP1,LEF1,PPARGC1A,NQO1,CDK1,KIF14,BARD1,DDIAS,STIL,SCG2,AURKB,PLK1,MET,BTC,LTK,LRP2,FIGNL1,CNTF,BIRC5,SLC7A11,PIK3R3,CAMK1D,CAV1,BRCA1,ERBB3,BIRC7,ATAD5,FAS,CCND2
GO:BP	response to radiation	GO:0009314	0.048257	1.31644	430	334	20	21017	AQP1,RAD54B,PCLAF,PBK,TICRR,PRIMPOL,BARD1,ECT2,DTL,PDE8B,AURKB,PTPRK,FIGNL1,SLC7A11,BRCA1,RGR,CPT1B,MAP3K20,RAD51,CCND2
GO:BP	regulation of spindle checkpoint	GO:0090231	0.0493845	1.30641	22	334	5	21017	NDC80,AURKB,CCNB1,KNL1,BIRC5
GO:CC	condensed chromosome, centromeric region	GO:0000779	1.17548e-20	19.9298	182	349	31	22115	SGO2,CENPA,ERCC6L,TTK,KIF18A,SKA1,CENPU,SGO1,SPC25,CENPF,CENPK,BUB1,CENPE,NDC80,SKA3,AURKB,PLK1,CCNB1,KNL1,NUF2,CENPW,KNTC1,KIF2C,BIRC5,CENPI,KIF22,BUB1B,CENPT,KNSTRN,CENPM,CDC20
GO:CC	kinetochore	GO:0000776	2.46622e-20	19.608	171	349	30	22115	SGO2,ERCC6L,TTK,KIF18A,SKA1,CENPU,SGO1,SPC25,CENPF,CENPK,BUB1,CENPE,NDC80,SKA3,AURKB,PLK1,CCNB1,KNL1,NUF2,CENPW,KNTC1,KIF2C,BIRC5,CENPI,KIF22,BUB1B,CENPT,KNSTRN,CENPM,CDC20
GO:CC	chromosome, centromeric region	GO:0000775	4.96177e-20	19.3044	259	349	35	22115	SGO2,CENPA,ERCC6L,TTK,KIF18A,SKA1,CENPU,SGO1,ESCO2,DSCC1,TOP2A,SPC25,CENPF,CENPK,BUB1,CENPE,NDC80,SKA3,AURKB,PLK1,CCNB1,KNL1,MIS18A,NUF2,CENPW,KNTC1,KIF2C,BIRC5,CENPI,KIF22,BUB1B,CENPT,KNSTRN,CENPM,CDC20
GO:CC	spindle	GO:0005819	2.06193e-19	18.6857	437	349	43	22115	CDC6,CDK1,TTK,ASPM,KIF18A,SKA1,SGO1,DIAPH3,FBXO5,CKAP2L,KIF11,KIF14,KIF23,CENPF,ECT2,CENPE,RACGAP1,ALPK1,KIF4A,KIF20A,SKA3,AURKB,PLK1,CCNB1,NUSAP1,PRC1,KIF18B,KNTC1,DLGAP5,KIF2C,SHCBP1,CKAP2,BIRC5,MID1,KIF20B,KIF22,TACC3,BUB1B,ESPL1,CEP295,KIF15,KNSTRN,CDC20
GO:CC	condensed chromosome	GO:0000793	8.66517e-19	18.0622	282	349	35	22115	SGO2,CENPA,ERCC6L,TTK,KIF18A,SKA1,CENPU,SGO1,TOP2A,MKI67,SPC25,CENPF,CENPK,BUB1,CENPE,NDC80,SKA3,AURKB,PLK1,CCNB1,KNL1,NUF2,CENPW,KNTC1,KIF2C,BIRC5,CENPI,KIF22,BRCA1,BUB1B,CENPT,KNSTRN,CENPM,RAD51,CDC20
GO:CC	chromosomal region	GO:0098687	4.45918e-18	17.3507	403	349	40	22115	SGO2,CENPA,ERCC6L,CDK1,TTK,KIF18A,SKA1,CENPU,SGO1,ESCO2,DSCC1,TOP2A,SPC25,CENPF,CENPK,BUB1,CENPE,NDC80,SKA3,AURKB,PLK1,CCNB1,KNL1,MIS18A,NUF2,CENPW,KNTC1,ORC1,KIF2C,BIRC5,MCM6,CENPI,KIF22,MCM5,BUB1B,CENPT,KNSTRN,CENPM,RAD51,CDC20
GO:CC	microtubule cytoskeleton	GO:0015630	5.29906e-16	15.2758	1414	349	71	22115	CDC6,PCLAF,CDK1,KIF27,TTK,ASPM,KIF18A,SKA1,CENPU,CEP55,SGO1,CCDC15,MASTL,DIAPH3,SMTN,LRRC7,FBXO5,CKAP2L,TOP2A,KIF11,KIF14,KIF23,CENPF,STIL,ECT2,CENPE,RACGAP1,DTL,ALPK1,KIF4A,DNAH17,NDC80,KIF20A,SKA3,SYBU,AURKB,PLK1,CCNB1,NUSAP1,GTSE1,PRC1,KIF18B,HOOK1,KNTC1,IQGAP2,DLGAP5,SLC18A2,KIF2C,SHCBP1,DNAH11,CKAP2,ARHGAP18,BIRC5,HYLS1,MID1,KIF20B,KIF22,TACC3,BRCA1,BUB1B,ESPL1,BCL2L11,CDC45,CEP295,KIF15,CEP…
GO:CC	mitotic spindle	GO:0072686	6.42585e-14	13.1921	185	349	25	22115	CDC6,CDK1,ASPM,KIF18A,SKA1,CKAP2L,KIF11,KIF23,ECT2,CENPE,RACGAP1,SKA3,AURKB,PLK1,NUSAP1,PRC1,KIF18B,DLGAP5,CKAP2,KIF20B,KIF22,TACC3,ESPL1,CEP295,KNSTRN
GO:CC	chromosome	GO:0005694	3.58605e-13	12.4454	1956	349	80	22115	SGO2,EOMES,CENPA,ERCC6L,PPARGC1A,CDK1,TTK,CDCA2,KIF18A,SKA1,CENPU,SGO1,ESCO2,DSCC1,TOP2A,MKI67,FAM111A,POU2F2,PRIMPOL,EBF1,SPC25,POLQ,CENPF,CENPK,BUB1,CIP2A,E2F8,AIM2,CENPE,MCM10,MMS22L,DTL,KIF4A,NDC80,SKA3,PARPBP,FANCB,AURKB,PLK1,GINS1,NFATC2,CCNB1,NUSAP1,PRC1,HOPX,KNL1,MIS18A,NUF2,CENPW,ASF1B,KNTC1,HIST1H1E,ORC1,E2F7,KIF2C,POLE2,FIGNL1,BIRC5,POLA1,MCM6,TGIF1,ZBTB37,CENPI,KIF22,MCM5,BRCA1,BUB1B,…
GO:CC	supramolecular complex	GO:0099080	5.91382e-13	12.2281	1426	349	66	22115	NEB,DMTN,SGO2,ERCC6L,CDK1,KIF27,TTK,ASPM,KIF18A,SKA1,CENPU,SGO1,DIAPH3,SMTN,KIF11,KIF14,KIF23,SPC25,BARD1,CENPF,CENPK,BUB1,CENPE,RACGAP1,KIF4A,DNAH17,NDC80,KIF20A,SKA3,SYBU,AURKB,PLK1,CCNB1,MYH4,NUSAP1,GTSE1,PRC1,KNL1,SORBS2,PGM5,KIF18B,HOOK1,NUF2,TDRD5,CENPW,KNTC1,IQGAP2,KIF2C,DNAH11,CKAP2,ARHGAP18,BIRC5,MID1,KIF20B,CENPI,KIF22,BUB1B,BCL2L11,ATP2B4,CEP295,KIF15,CENPT,KNSTRN,RYR3,CENPM,CDC20
GO:CC	outer kinetochore	GO:0000940	1.16445e-12	11.9339	21	349	11	22115	SKA1,SPC25,CENPF,BUB1,NDC80,SKA3,PLK1,CCNB1,KNL1,NUF2,BUB1B
GO:CC	microtubule	GO:0005874	2.45578e-12	11.6098	477	349	36	22115	CDK1,KIF27,ASPM,KIF18A,SKA1,KIF11,KIF14,KIF23,CENPE,RACGAP1,KIF4A,DNAH17,KIF20A,SKA3,SYBU,AURKB,PLK1,NUSAP1,GTSE1,PRC1,KIF18B,HOOK1,KNTC1,IQGAP2,KIF2C,DNAH11,CKAP2,ARHGAP18,BIRC5,MID1,KIF20B,KIF22,BCL2L11,CEP295,KIF15,KNSTRN
GO:CC	centrosome	GO:0005813	3.69072e-11	10.4329	733	349	43	22115	PCLAF,CDK1,ASPM,KIF18A,SKA1,CENPU,CEP55,SGO1,CCDC15,MASTL,LRRC7,CKAP2L,KIF23,CENPF,STIL,ECT2,DTL,ALPK1,NDC80,SKA3,AURKB,PLK1,CCNB1,HOOK1,DLGAP5,SLC18A2,KIF2C,CKAP2,HYLS1,MID1,KIF20B,TACC3,BUB1B,ESPL1,CDC45,CEP295,KIF15,CEP72,KIZ,KNSTRN,BIRC7,RAD51,CDC20
GO:CC	microtubule organizing center	GO:0005815	5.78925e-11	10.2374	874	349	47	22115	PCLAF,CDK1,ASPM,KIF18A,SKA1,CENPU,CEP55,SGO1,CCDC15,MASTL,DIAPH3,SMTN,LRRC7,CKAP2L,TOP2A,KIF23,CENPF,STIL,ECT2,DTL,ALPK1,NDC80,SKA3,AURKB,PLK1,CCNB1,HOOK1,DLGAP5,SLC18A2,KIF2C,CKAP2,HYLS1,MID1,KIF20B,TACC3,BRCA1,BUB1B,ESPL1,CDC45,CEP295,KIF15,CEP72,KIZ,KNSTRN,BIRC7,RAD51,CDC20
GO:CC	cytoskeleton	GO:0005856	8.81265e-10	9.05489	2440	349	84	22115	ADCY8,NEB,DMTN,CDC6,PCLAF,CDK1,KIF27,TTK,ASPM,KIF18A,SKA1,CENPU,CEP55,SGO1,CCDC15,MASTL,DIAPH3,SMTN,LRRC7,FBXO5,CKAP2L,TOP2A,KIF11,CNR1,KIF14,KIF23,CENPF,ARHGAP26,STIL,ECT2,CENPE,RACGAP1,DTL,ALPK1,KIF4A,DNAH17,NDC80,KIF20A,SKA3,SYBU,AURKB,PLK1,CCNB1,MYH4,NUSAP1,GTSE1,PRC1,SORBS2,CIB2,PGM5,KIF18B,HOOK1,KNTC1,IQGAP2,DLGAP5,SLC18A2,KIF2C,SHCBP1,DNAH11,CKAP2,ARHGAP18,BIRC5,HYLS1,MID1,KIF20B,KIF22,SGC…
GO:CC	spindle pole	GO:0000922	1.69975e-08	7.76961	177	349	19	22115	CDC6,ASPM,SGO1,DIAPH3,CKAP2L,KIF11,CENPF,ALPK1,AURKB,PLK1,CCNB1,PRC1,KNTC1,DLGAP5,CKAP2,KIF20B,TACC3,KNSTRN,CDC20
GO:CC	kinesin complex	GO:0005871	5.0982e-08	7.29258	48	349	11	22115	KIF27,KIF18A,KIF11,KIF14,KIF23,KIF20A,KIF18B,KIF2C,KIF20B,KIF22,KIF15
GO:CC	spindle midzone	GO:0051233	5.91299e-08	7.22819	37	349	10	22115	CDC6,KIF18A,KIF14,CENPE,RACGAP1,AURKB,PLK1,PRC1,KIF18B,KIF20B
GO:CC	cytosol	GO:0005829	1.4107e-07	6.85057	5513	349	139	22115	ASS1,CRLF1,AP1S3,NEB,ALDH1A3,USP18,VSNL1,DMTN,LGALS9,SGO2,LRR1,CUBN,CDC6,PAH,MTTP,CENPA,ERCC6L,PPARGC1A,NQO1,CDK1,UPP1,CDCA2,KIF18A,SKA1,CDCA3,CENPU,SGO1,DIAPH3,LRRC7,DGKB,TICRR,FBXO5,CKAP2L,UBE2C,KIF11,KIF14,KIF23,CCNA2,SPC25,RPL39,POLQ,CENPF,MOCOS,CENPK,CD109,RRM2,ARHGAP26,DDC,STIL,BUB1,CIP2A,ECT2,E2F8,AIM2,CENPE,PTTG1,MMS22L,RACGAP1,DTL,ALPK1,KIF4A,NDC80,SKA3,PDE8B,CDKN3,FANCB,PCP4,AURKB,PLK1,…
GO:CC	cytoplasm	GO:0005737	1.56789e-07	6.80468	12394	349	251	22115	ASS1,LAMB1,VPREB1,DMP1,NPTX1,ADCY8,GPR84,CRLF1,THBS1,AP1S3,NEB,CEMIP,ALDH1A3,USP18,VSNL1,CRYGD,DMTN,LGALS9,AQP1,OPRL1,BST2,SGO2,LRR1,CUBN,CDC6,TENM2,PAH,MTTP,LEF1,PPP1R14D,CENPA,SLC39A12,ERCC6L,PPARGC1A,LPAR3,CNIH3,PCLAF,IFI27,NQO1,GAL,RGS17,CDK1,BRIP1,KIF27,UPP1,TTK,ASPM,CDCA2,KIF18A,SKA1,CDCA3,CENPU,CEP55,SGO1,MASTL,DIAPH3,CXCL1,ESCO2,SMTN,LRRC7,DGKB,TICRR,FBXO5,CKAP2L,TOP2A,PNLDC1,UBE2C,FAM111…
GO:CC	polymeric cytoskeletal fiber	GO:0099513	1.70537e-07	6.76818	806	349	39	22115	DMTN,CDK1,KIF27,ASPM,KIF18A,SKA1,DIAPH3,SMTN,KIF11,KIF14,KIF23,CENPE,RACGAP1,KIF4A,DNAH17,KIF20A,SKA3,SYBU,AURKB,PLK1,NUSAP1,GTSE1,PRC1,KIF18B,HOOK1,KNTC1,IQGAP2,KIF2C,DNAH11,CKAP2,ARHGAP18,BIRC5,MID1,KIF20B,KIF22,BCL2L11,CEP295,KIF15,KNSTRN
GO:CC	spindle microtubule	GO:0005876	1.73517e-07	6.76066	83	349	13	22115	CDK1,KIF18A,SKA1,KIF11,CENPE,KIF4A,SKA3,AURKB,PLK1,PRC1,KIF18B,KNTC1,CEP295
GO:CC	microtubule associated complex	GO:0005875	1.8803e-07	6.72577	159	349	17	22115	KIF27,KIF18A,KIF11,KIF14,KIF23,KIF4A,DNAH17,KIF20A,AURKB,KIF18B,KIF2C,DNAH11,BIRC5,MID1,KIF20B,KIF22,KIF15
GO:CC	supramolecular fiber	GO:0099512	3.83232e-07	6.41654	1053	349	45	22115	NEB,DMTN,CDK1,KIF27,ASPM,KIF18A,SKA1,DIAPH3,SMTN,KIF11,KIF14,KIF23,CENPE,RACGAP1,KIF4A,DNAH17,KIF20A,SKA3,SYBU,AURKB,PLK1,MYH4,NUSAP1,GTSE1,PRC1,SORBS2,PGM5,KIF18B,HOOK1,KNTC1,IQGAP2,KIF2C,DNAH11,CKAP2,ARHGAP18,BIRC5,MID1,KIF20B,KIF22,BCL2L11,ATP2B4,CEP295,KIF15,KNSTRN,RYR3
GO:CC	supramolecular polymer	GO:0099081	4.84932e-07	6.31432	1061	349	45	22115	NEB,DMTN,CDK1,KIF27,ASPM,KIF18A,SKA1,DIAPH3,SMTN,KIF11,KIF14,KIF23,CENPE,RACGAP1,KIF4A,DNAH17,KIF20A,SKA3,SYBU,AURKB,PLK1,MYH4,NUSAP1,GTSE1,PRC1,SORBS2,PGM5,KIF18B,HOOK1,KNTC1,IQGAP2,KIF2C,DNAH11,CKAP2,ARHGAP18,BIRC5,MID1,KIF20B,KIF22,BCL2L11,ATP2B4,CEP295,KIF15,KNSTRN,RYR3
GO:CC	midbody	GO:0030496	1.54411e-06	5.81132	206	349	18	22115	CDK1,ASPM,CEP55,KIF14,KIF23,CENPF,ECT2,CENPE,RACGAP1,KIF4A,KIF20A,AURKB,PLK1,PRC1,SHCBP1,BIRC5,KIF20B,STK17B
GO:CC	mitotic spindle midzone	GO:1990023	1.17481e-05	4.93003	14	349	6	22115	KIF18A,CENPE,AURKB,PRC1,KIF18B,KIF20B
GO:CC	nucleoplasm	GO:0005654	1.99921e-05	4.69914	4229	349	108	22115	ASS1,NRG1,SGO2,CDC6,FSBP,TENM2,LEF1,EOMES,CENPA,PPARGC1A,PCLAF,CDK1,BRIP1,UPP1,CDCA2,UBE2T,CENPU,EXO1,SGO1,MASTL,ESCO2,LRRC7,DSCC1,TICRR,FBXO5,TOP2A,MKI67,UBE2C,FAM111A,POU2F2,KIF23,CCNA2,BARD1,POLQ,CENPF,CENPK,STIL,BUB1,ECT2,E2F8,AIM2,MCM10,MMS22L,RACGAP1,DTL,KIF4A,LGR5,NDC80,KIF20A,PARPBP,FANCB,AURKB,PLK1,RUNX1T1,GINS1,NFATC2,CCNB1,IL17RD,GTSE1,PRC1,KNL1,CDCA7,POLN,SETBP1,MIS18A,KIF18B,DUT,NUF2…
GO:CC	intracellular membraneless organelle	GO:0043232	3.42263e-05	4.46564	6606	349	150	22115	ADCY8,NEB,CEMIP,DMTN,SGO2,CDC6,EOMES,CENPA,ERCC6L,PPARGC1A,PCLAF,CDK1,KIF27,TTK,ASPM,CDCA2,KIF18A,SKA1,UBE2T,CENPU,CEP55,SGO1,CCDC15,MASTL,DIAPH3,ESCO2,SMTN,LRRC7,DSCC1,FBXO5,CKAP2L,TOP2A,MKI67,FAM111A,KIF11,POU2F2,CNR1,KIF14,PRIMPOL,FAM81A,KIF23,EBF1,SPC25,RPL39,BARD1,POLQ,CENPF,CENPK,ARHGAP26,STIL,BUB1,CIP2A,ECT2,E2F8,AIM2,CENPE,MCM10,MMS22L,RACGAP1,DTL,ALPK1,KIF4A,DNAH17,NDC80,KIF20A,SKA3,PARP…
GO:CC	membraneless organelle	GO:0043228	3.45811e-05	4.46116	6607	349	150	22115	ADCY8,NEB,CEMIP,DMTN,SGO2,CDC6,EOMES,CENPA,ERCC6L,PPARGC1A,PCLAF,CDK1,KIF27,TTK,ASPM,CDCA2,KIF18A,SKA1,UBE2T,CENPU,CEP55,SGO1,CCDC15,MASTL,DIAPH3,ESCO2,SMTN,LRRC7,DSCC1,FBXO5,CKAP2L,TOP2A,MKI67,FAM111A,KIF11,POU2F2,CNR1,KIF14,PRIMPOL,FAM81A,KIF23,EBF1,SPC25,RPL39,BARD1,POLQ,CENPF,CENPK,ARHGAP26,STIL,BUB1,CIP2A,ECT2,E2F8,AIM2,CENPE,MCM10,MMS22L,RACGAP1,DTL,ALPK1,KIF4A,DNAH17,NDC80,KIF20A,SKA3,PARP…
GO:CC	inner kinetochore	GO:0000939	4.65144e-05	4.33241	17	349	6	22115	CENPU,CENPK,CENPW,CENPI,CENPT,CENPM
GO:CC	nuclear chromosome	GO:0000228	0.00104199	2.98214	227	349	15	22115	TOP2A,MCM10,MMS22L,PLK1,GINS1,ORC1,POLE2,FIGNL1,BIRC5,POLA1,MCM6,MCM5,BRCA1,CDC45,RAD51
GO:CC	centralspindlin complex	GO:0097149	0.00114618	2.94075	3	349	3	22115	KIF23,ECT2,RACGAP1
GO:CC	plasma membrane region	GO:0098590	0.00337551	2.47166	1271	349	41	22115	ADCY8,NRG1,CNTN6,DMTN,AQP1,BST2,CUBN,TENM2,MTTP,CNIH3,ASPM,KIF18A,CEP55,MASTL,DIAPH3,DGKB,CNR1,SLC39A4,CHRM3,ECT2,SORCS3,RACGAP1,MET,SORBS2,LRRTM4,OSMR,GRM7,LRP2,HMCN1,SLC13A3,KCND3,SLC7A11,CDHR1,GPM6A,KCNMA1,CAV1,ERBB3,ATP2B4,CDH10,EPB41L3,FXYD6
GO:CC	Ndc80 complex	GO:0031262	0.00453092	2.34381	4	349	3	22115	SPC25,NDC80,NUF2
GO:CC	BRCA1-B complex	GO:0070532	0.00453092	2.34381	4	349	3	22115	BRIP1,BARD1,BRCA1
GO:CC	cell periphery	GO:0071944	0.00509063	2.29323	6269	349	135	22115	LAMB1,DMP1,ADCY8,NRG1,GPR84,CRLF1,THBS1,PTCHD1,CNTN6,ADGRE1,CEMIP,IMPG2,MPZ,DMTN,LGALS9,AQP1,OPRL1,BST2,SSTR1,FRAS1,CUBN,TENM2,MTTP,SLC39A12,LPAR3,CNIH3,RGS17,ASPM,KIF18A,CEP55,EXO1,MASTL,DIAPH3,LRRC7,DGKB,BTN2A2,UBE2C,CNR1,KIF14,ACAN,ELFN1,KCNH5,TRPM3,ALK,SLC10A4,CTHRC1,ADAMTS17,TIMP4,RGS8,IFITM10,CD109,ANO3,SLC39A4,STIL,CHRM3,CIP2A,ECT2,SORCS3,FREM2,RACGAP1,TGFB2,LGR5,MET,BTC,SLC6A17,IL17RD,LTK…
GO:CC	CMG complex	GO:0071162	0.00542108	2.26591	11	349	4	22115	GINS1,MCM6,MCM5,CDC45
GO:CC	cell projection	GO:0042995	0.0101956	1.99159	2399	349	63	22115	ASS1,ADCY8,CNTN6,IMPG2,DMTN,AQP1,OPRL1,SSTR1,CUBN,TENM2,MTTP,LPAR3,CNIH3,NQO1,RGS17,KIF27,KIF18A,DIAPH3,CNR1,ELFN1,CENPF,RGS8,CHRM3,SYNPR,ALPK1,TGFB2,KIF4A,DNAH17,SYBU,SLC6A17,LAYN,NGEF,SORBS2,CIB2,PVALB,GRM7,LRP2,IQGAP2,SLC18A2,TPH2,IRGM,DNAH11,CNTF,KCND3,ARHGAP18,SLC7A11,CNTN4,HYLS1,CDHR1,GPM6A,KIF20B,ANXA3,VCAN,CAV1,CDC45,ATP2B4,FAT3,NEGR1,KIZ,KNSTRN,EPHA7,EPB41L3,DOCK4
GO:CC	DNA replication preinitiation complex	GO:0031261	0.0114553	1.94099	13	349	4	22115	GINS1,MCM6,MCM5,CDC45
GO:CC	synapse	GO:0045202	0.0222159	1.65334	1475	349	43	22115	NPTX1,ADCY8,NRG1,PTCHD1,CNTN6,MPZ,DMTN,TENM2,LPAR3,CNIH3,NQO1,RGS17,DIAPH3,DGKB,CNR1,ACAN,ELFN1,FAM81A,RGS8,CHRM3,SORCS3,SYNPR,SLC6A17,ADGRA1,SORBS2,LRRTM4,CIB2,VGF,PVALB,TDRD5,GRM7,CACNB2,SLC18A2,KCND3,CLCN5,GPM6A,KCNMA1,VCAN,ATP2B4,CDH10,EPHA7,RAD51,FXYD6
GO:CC	neuron projection	GO:0043005	0.0235994	1.6271	1338	349	40	22115	ASS1,ADCY8,CNTN6,AQP1,OPRL1,SSTR1,TENM2,LPAR3,CNIH3,NQO1,RGS17,CNR1,ELFN1,RGS8,CHRM3,SYNPR,TGFB2,KIF4A,SYBU,NGEF,SORBS2,CIB2,PVALB,GRM7,LRP2,SLC18A2,TPH2,CNTF,KCND3,CNTN4,CDHR1,GPM6A,KIF20B,ANXA3,VCAN,FAT3,NEGR1,EPHA7,EPB41L3,DOCK4
GO:CC	nuclear ubiquitin ligase complex	GO:0000152	0.0343433	1.46416	49	349	6	22115	UBE2C,BARD1,BRCA1,BUB1B,RAD51,CDC20
GO:CC	intercellular bridge	GO:0045171	0.0385029	1.41451	95	349	8	22115	CDC6,SKA1,CEP55,KIF23,CENPE,KIF20A,PRC1,KIF20B
REAC	Cell Cycle	REAC:R-HSA-1640170	7.62595e-24	23.1177	677	229	65	10916	SGO2,CDC6,CENPA,ERCC6L,MND1,CDK1,BRIP1,KIF18A,SKA1,CENPU,EXO1,SGO1,MASTL,ESCO2,DSCC1,FBXO5,TOP2A,UBE2C,KIF23,CCNA2,SPC25,BARD1,CENPF,CENPK,RRM2,BUB1,CENPE,MCM10,PTTG1,NDC80,KIF20A,AURKB,PLK1,GINS1,CCNB1,GTSE1,KNL1,MIS18A,NUF2,CENPW,KNTC1,ORC1,KIF2C,POLE2,WEE1,BIRC5,POLA1,MCM6,CENPI,MYBL2,GMNN,MCM5,BRCA1,BUB1B,ESPL1,CDC45,CENPT,FOXM1,CEP72,CENPM,CDC25C,RAD51,CCND2,RFC4,CDC20
REAC	Cell Cycle Checkpoints	REAC:R-HSA-69620	3.14382e-22	21.5025	289	229	43	10916	SGO2,CDC6,CENPA,ERCC6L,CDK1,BRIP1,KIF18A,SKA1,CENPU,EXO1,SGO1,UBE2C,CCNA2,SPC25,BARD1,CENPF,CENPK,BUB1,CENPE,MCM10,NDC80,AURKB,PLK1,CCNB1,GTSE1,KNL1,NUF2,KNTC1,ORC1,KIF2C,WEE1,BIRC5,MCM6,CENPI,MCM5,BRCA1,BUB1B,CDC45,CENPT,CENPM,CDC25C,RFC4,CDC20
REAC	Cell Cycle, Mitotic	REAC:R-HSA-69278	2.13277e-21	20.6711	547	229	56	10916	SGO2,CDC6,CENPA,ERCC6L,CDK1,KIF18A,SKA1,CENPU,SGO1,MASTL,ESCO2,FBXO5,TOP2A,UBE2C,KIF23,CCNA2,SPC25,CENPF,CENPK,RRM2,BUB1,CENPE,MCM10,PTTG1,NDC80,KIF20A,AURKB,PLK1,GINS1,CCNB1,GTSE1,KNL1,NUF2,KNTC1,ORC1,KIF2C,POLE2,WEE1,BIRC5,POLA1,MCM6,CENPI,MYBL2,GMNN,MCM5,BUB1B,ESPL1,CDC45,CENPT,FOXM1,CEP72,CENPM,CDC25C,CCND2,RFC4,CDC20
REAC	Amplification of signal from the kinetochores	REAC:R-HSA-141424	8.78325e-19	18.0563	92	229	25	10916	SGO2,CENPA,ERCC6L,KIF18A,SKA1,CENPU,SGO1,SPC25,CENPF,CENPK,BUB1,CENPE,NDC80,AURKB,PLK1,KNL1,NUF2,KNTC1,KIF2C,BIRC5,CENPI,BUB1B,CENPT,CENPM,CDC20
REAC	Amplification of signal from unattached kinetochores via a MAD2 inhibitory signal	REAC:R-HSA-141444	8.78325e-19	18.0563	92	229	25	10916	SGO2,CENPA,ERCC6L,KIF18A,SKA1,CENPU,SGO1,SPC25,CENPF,CENPK,BUB1,CENPE,NDC80,AURKB,PLK1,KNL1,NUF2,KNTC1,KIF2C,BIRC5,CENPI,BUB1B,CENPT,CENPM,CDC20
REAC	Mitotic Spindle Checkpoint	REAC:R-HSA-69618	5.09491e-18	17.2929	109	229	26	10916	SGO2,CENPA,ERCC6L,KIF18A,SKA1,CENPU,SGO1,UBE2C,SPC25,CENPF,CENPK,BUB1,CENPE,NDC80,AURKB,PLK1,KNL1,NUF2,KNTC1,KIF2C,BIRC5,CENPI,BUB1B,CENPT,CENPM,CDC20
REAC	Resolution of Sister Chromatid Cohesion	REAC:R-HSA-2500257	9.34614e-18	17.0294	123	229	27	10916	SGO2,CENPA,ERCC6L,CDK1,KIF18A,SKA1,CENPU,SGO1,SPC25,CENPF,CENPK,BUB1,CENPE,NDC80,AURKB,PLK1,CCNB1,KNL1,NUF2,KNTC1,KIF2C,BIRC5,CENPI,BUB1B,CENPT,CENPM,CDC20
REAC	EML4 and NUDC in mitotic spindle formation	REAC:R-HSA-9648025	3.33154e-16	15.4774	115	229	25	10916	SGO2,CENPA,ERCC6L,KIF18A,SKA1,CENPU,SGO1,SPC25,CENPF,CENPK,BUB1,CENPE,NDC80,AURKB,PLK1,KNL1,NUF2,KNTC1,KIF2C,BIRC5,CENPI,BUB1B,CENPT,CENPM,CDC20
REAC	RHO GTPases Activate Formins	REAC:R-HSA-5663220	1.96107e-15	14.7075	136	229	26	10916	SGO2,CENPA,ERCC6L,KIF18A,SKA1,CENPU,SGO1,DIAPH3,SPC25,CENPF,CENPK,BUB1,CENPE,NDC80,AURKB,PLK1,KNL1,NUF2,KNTC1,KIF2C,BIRC5,CENPI,BUB1B,CENPT,CENPM,CDC20
REAC	Mitotic Metaphase and Anaphase	REAC:R-HSA-2555396	3.24813e-14	13.4884	229	229	31	10916	SGO2,CENPA,ERCC6L,CDK1,KIF18A,SKA1,CENPU,SGO1,FBXO5,UBE2C,SPC25,CENPF,CENPK,BUB1,CENPE,PTTG1,NDC80,AURKB,PLK1,CCNB1,KNL1,NUF2,KNTC1,KIF2C,BIRC5,CENPI,BUB1B,ESPL1,CENPT,CENPM,CDC20
REAC	Separation of Sister Chromatids	REAC:R-HSA-2467813	9.11042e-14	13.0405	188	229	28	10916	SGO2,CENPA,ERCC6L,KIF18A,SKA1,CENPU,SGO1,UBE2C,SPC25,CENPF,CENPK,BUB1,CENPE,PTTG1,NDC80,AURKB,PLK1,KNL1,NUF2,KNTC1,KIF2C,BIRC5,CENPI,BUB1B,ESPL1,CENPT,CENPM,CDC20
REAC	Mitotic Anaphase	REAC:R-HSA-68882	2.37316e-13	12.6247	228	229	30	10916	SGO2,CENPA,ERCC6L,CDK1,KIF18A,SKA1,CENPU,SGO1,UBE2C,SPC25,CENPF,CENPK,BUB1,CENPE,PTTG1,NDC80,AURKB,PLK1,CCNB1,KNL1,NUF2,KNTC1,KIF2C,BIRC5,CENPI,BUB1B,ESPL1,CENPT,CENPM,CDC20
REAC	Mitotic Prometaphase	REAC:R-HSA-68877	4.14525e-13	12.3824	199	229	28	10916	SGO2,CENPA,ERCC6L,CDK1,KIF18A,SKA1,CENPU,SGO1,SPC25,CENPF,CENPK,BUB1,CENPE,NDC80,AURKB,PLK1,CCNB1,KNL1,NUF2,KNTC1,KIF2C,BIRC5,CENPI,BUB1B,CENPT,CEP72,CENPM,CDC20
REAC	M Phase	REAC:R-HSA-68886	3.41627e-10	9.46645	406	229	35	10916	SGO2,CENPA,ERCC6L,CDK1,KIF18A,SKA1,CENPU,SGO1,MASTL,FBXO5,UBE2C,KIF23,SPC25,CENPF,CENPK,BUB1,CENPE,PTTG1,NDC80,KIF20A,AURKB,PLK1,CCNB1,KNL1,NUF2,KNTC1,KIF2C,BIRC5,CENPI,BUB1B,ESPL1,CENPT,CEP72,CENPM,CDC20
REAC	RHO GTPase Effectors	REAC:R-HSA-195258	1.79606e-09	8.74568	318	229	30	10916	SGO2,CENPA,ERCC6L,KIF18A,SKA1,CENPU,SGO1,DIAPH3,KIF14,SPC25,CENPF,CENPK,BUB1,CENPE,NDC80,AURKB,PLK1,PRC1,KNL1,NUF2,KNTC1,IQGAP2,KIF2C,BIRC5,CENPI,BUB1B,CENPT,CENPM,CDC25C,CDC20
REAC	Kinesins	REAC:R-HSA-983189	1.08481e-07	6.96465	60	229	13	10916	KIF27,KIF18A,KIF11,KIF23,CENPE,RACGAP1,KIF4A,KIF20A,KIF18B,KIF2C,KIF20B,KIF22,KIF15
REAC	Mitotic G1 phase and G1/S transition	REAC:R-HSA-453279	7.25677e-07	6.13926	147	229	18	10916	CDC6,CDK1,FBXO5,TOP2A,CCNA2,RRM2,MCM10,CCNB1,ORC1,POLE2,WEE1,POLA1,MCM6,MYBL2,GMNN,MCM5,CDC45,CCND2
REAC	Signaling by Rho GTPases	REAC:R-HSA-194315	2.40621e-06	5.61867	701	229	40	10916	SGO2,CENPA,ERCC6L,KIF18A,SKA1,CENPU,SGO1,DIAPH3,KIF14,SPC25,CENPF,CENPK,ARHGAP26,BUB1,ECT2,CENPE,RACGAP1,NDC80,AURKB,PLK1,PRC1,KNL1,NGEF,DOCK11,NUF2,KNTC1,IQGAP2,KIF2C,ARHGAP18,BIRC5,PIK3R3,CENPI,ARHGAP11A,CAV1,BUB1B,CENPT,CENPM,CDC25C,CDC20,DOCK4
REAC	Polo-like kinase mediated events	REAC:R-HSA-156711	4.21452e-06	5.37525	15	229	7	10916	CENPF,PLK1,CCNB1,WEE1,MYBL2,FOXM1,CDC25C
REAC	Signaling by Rho GTPases, Miro GTPases and RHOBTB3	REAC:R-HSA-9716542	4.38895e-06	5.35764	716	229	40	10916	SGO2,CENPA,ERCC6L,KIF18A,SKA1,CENPU,SGO1,DIAPH3,KIF14,SPC25,CENPF,CENPK,ARHGAP26,BUB1,ECT2,CENPE,RACGAP1,NDC80,AURKB,PLK1,PRC1,KNL1,NGEF,DOCK11,NUF2,KNTC1,IQGAP2,KIF2C,ARHGAP18,BIRC5,PIK3R3,CENPI,ARHGAP11A,CAV1,BUB1B,CENPT,CENPM,CDC25C,CDC20,DOCK4
REAC	Activation of the pre-replicative complex	REAC:R-HSA-68962	7.74988e-06	5.1107	33	229	9	10916	CDC6,MCM10,ORC1,POLE2,POLA1,MCM6,GMNN,MCM5,CDC45
REAC	Phosphorylation of Emi1	REAC:R-HSA-176417	1.0626e-05	4.97363	6	229	5	10916	CDK1,FBXO5,PLK1,CCNB1,CDC20
REAC	G1/S Transition	REAC:R-HSA-69206	3.91584e-05	4.40717	130	229	15	10916	CDC6,CDK1,FBXO5,CCNA2,RRM2,MCM10,CCNB1,ORC1,POLE2,WEE1,POLA1,MCM6,GMNN,MCM5,CDC45
REAC	COPI-dependent Golgi-to-ER retrograde traffic	REAC:R-HSA-6811434	6.30186e-05	4.20053	99	229	13	10916	KIF27,KIF18A,KIF11,KIF23,CENPE,RACGAP1,KIF4A,KIF20A,KIF18B,KIF2C,KIF20B,KIF22,KIF15
REAC	G2/M Checkpoints	REAC:R-HSA-69481	0.000194008	3.71218	167	229	16	10916	CDC6,CDK1,BRIP1,EXO1,BARD1,MCM10,CCNB1,GTSE1,ORC1,WEE1,MCM6,MCM5,BRCA1,CDC45,CDC25C,RFC4
REAC	Factors involved in megakaryocyte development and platelet production	REAC:R-HSA-983231	0.000228209	3.64167	169	229	16	10916	KIF27,KIF18A,KIF11,KIF23,CENPE,RACGAP1,KIF4A,KIF20A,DOCK11,KIF18B,KIF2C,WEE1,KIF20B,KIF22,KIF15,DOCK4
REAC	Cyclin A/B1/B2 associated events during G2/M transition	REAC:R-HSA-69273	0.000263181	3.57975	25	229	7	10916	CDK1,CCNA2,PLK1,CCNB1,WEE1,FOXM1,CDC25C
REAC	Activation of ATR in response to replication stress	REAC:R-HSA-176187	0.000351104	3.45456	37	229	8	10916	CDC6,MCM10,ORC1,MCM6,MCM5,CDC45,CDC25C,RFC4
REAC	G1/S-Specific Transcription	REAC:R-HSA-69205	0.000469099	3.32874	27	229	7	10916	CDC6,CDK1,FBXO5,RRM2,ORC1,POLA1,CDC45
REAC	Golgi-to-ER retrograde transport	REAC:R-HSA-8856688	0.00193771	2.71271	133	229	13	10916	KIF27,KIF18A,KIF11,KIF23,CENPE,RACGAP1,KIF4A,KIF20A,KIF18B,KIF2C,KIF20B,KIF22,KIF15
REAC	Signal Transduction	REAC:R-HSA-162582	0.00279332	2.55388	2548	229	83	10916	LAMB1,ADCY8,NRG1,GPR84,THBS1,ADGRE1,ALDH1A3,OPRL1,SGO2,SSTR1,LEF1,CENPA,ERCC6L,LPAR3,GAL,RGS17,CDK1,CALCB,KIF18A,SKA1,CENPU,SGO1,DIAPH3,CXCL1,DGKB,CNR1,KIF14,ALK,GALNT3,SPC25,CENPF,CENPK,RGS8,ARHGAP26,CHRM3,BUB1,ECT2,CENPE,RACGAP1,TGFB2,LGR5,NDC80,PDE8B,AURKB,PLK1,MET,BTC,IL17RD,PRC1,KNL1,NGEF,DOCK11,PTPRK,VGF,NUF2,GRM7,KNTC1,IQGAP2,DLGAP5,KIF2C,ARHGAP18,BIRC5,TGIF1,PIK3R3,SHC3,CENPI,WNT2,ARHGAP1…
REAC	Chromosome Maintenance	REAC:R-HSA-73886	0.00291945	2.5347	138	229	13	10916	CENPA,CENPU,DSCC1,CCNA2,CENPK,KNL1,MIS18A,CENPW,POLA1,CENPI,CENPT,CENPM,RFC4
REAC	S Phase	REAC:R-HSA-69242	0.00351831	2.45367	162	229	14	10916	CDC6,ESCO2,UBE2C,CCNA2,GINS1,ORC1,POLE2,WEE1,POLA1,MCM6,GMNN,MCM5,CDC45,RFC4
REAC	Synthesis of DNA	REAC:R-HSA-69239	0.00393145	2.40545	121	229	12	10916	CDC6,UBE2C,CCNA2,GINS1,ORC1,POLE2,POLA1,MCM6,GMNN,MCM5,CDC45,RFC4
REAC	Regulation of mitotic cell cycle	REAC:R-HSA-453276	0.00677571	2.16904	88	229	10	10916	CDK1,FBXO5,UBE2C,CCNA2,PTTG1,AURKB,PLK1,CCNB1,BUB1B,CDC20
REAC	APC/C-mediated degradation of cell cycle proteins	REAC:R-HSA-174143	0.00677571	2.16904	88	229	10	10916	CDK1,FBXO5,UBE2C,CCNA2,PTTG1,AURKB,PLK1,CCNB1,BUB1B,CDC20
REAC	Nucleosome assembly	REAC:R-HSA-774815	0.00840148	2.07564	72	229	9	10916	CENPA,CENPU,CENPK,KNL1,MIS18A,CENPW,CENPI,CENPT,CENPM
REAC	Deposition of new CENPA-containing nucleosomes at the centromere	REAC:R-HSA-606279	0.00840148	2.07564	72	229	9	10916	CENPA,CENPU,CENPK,KNL1,MIS18A,CENPW,CENPI,CENPT,CENPM
REAC	DNA strand elongation	REAC:R-HSA-69190	0.0212078	1.6735	32	229	6	10916	GINS1,POLA1,MCM6,MCM5,CDC45,RFC4
REAC	MHC class II antigen presentation	REAC:R-HSA-2132295	0.0246926	1.60743	123	229	11	10916	AP1S3,KIF18A,KIF11,KIF23,CENPE,RACGAP1,KIF4A,KIF20A,KIF2C,KIF22,KIF15
REAC	Impaired BRCA2 binding to RAD51	REAC:R-HSA-9709570	0.0360415	1.4432	35	229	6	10916	BRIP1,EXO1,BARD1,BRCA1,RAD51,RFC4
REAC	Unwinding of DNA	REAC:R-HSA-176974	0.0378773	1.42162	12	229	4	10916	GINS1,MCM6,MCM5,CDC45
REAC	G2/M DNA replication checkpoint	REAC:R-HSA-69478	0.040896	1.38832	5	229	3	10916	CDK1,CCNB1,WEE1
REAC	HDR through Single Strand Annealing (SSA)	REAC:R-HSA-5685938	0.0498441	1.30239	37	229	6	10916	BRIP1,EXO1,BARD1,BRCA1,RAD51,RFC4
WP	Cell cycle	WP:WP179	6.58291e-08	7.18158	120	206	18	8722	CDC6,CDK1,TTK,CCNA2,BUB1,PTTG1,TGFB2,PLK1,CCNB1,ORC1,WEE1,MCM6,MCM5,ESPL1,CDC45,CDC25C,CCND2,CDC20

## Sheet: b
	Gene Symbol	Log2(FC)	log (adjpvlaue)	Z score (log2(TPM+1))
				Flat1	Flat2	Flat3	MP1	MP2	MP3
	Pdgfra	-0.385793	1.59579	-0.202189	0.98328	1.39605	-1.11198	-0.87866	-0.186501
	Cspg4/Ng2	0.526341	3.70303	-1.08842	-0.550874	-1.04667	0.941347	0.80742	0.937187
	Cx3cr1	-1.37381	0.911487	-0.745984	1.5567	0.926449	-0.849087	-0.596673	-0.291405
	Mbp	0.969857	6.35354	-0.155838	-1.21045	-1.15815	0.924255	0.931759	0.668424
	Mobp	0.569755	0.296033	0.751432	-1.86219	-0.358702	0.613324	0.647456	0.208686
	Mag	1.21966	7.07333	-0.117056	-1.20087	-1.19355	0.897331	0.883566	0.730582
	Mog	0.579275	1.33603	0.548423	-1.68846	-0.685565	0.87341	0.760841	0.191351
	Bmp4	0.239842	0.696051	-0.934795	0.672908	-1.5727	0.650867	0.39723	0.786486
	Plp1	0.0947122	0.123393	1.04275	-1.92087	0.215144	0.330815	0.243664	0.0884997
	Gpr62	1.70966	8.20831	-0.178078	-1.25191	-1.10091	0.953036	0.922889	0.654977
	Nrg1	-2.95227	3.14987	-0.0587019	1.5538	0.840791	-0.676631	-0.972681	-0.686578
	RhoA	-0.0168818	0.0346695	0.620119	-1.50509	1.38983	0.195212	-0.61022	-0.0898531
	Rac1	-0.0911205	0.240354	0.651199	-0.984289	1.71188	-0.510104	-0.57413	-0.294553
	Cdc42	-0.159081	0.420589	0.605947	-1.24279	1.43318	0.0837623	0.125643	-1.00574
	Ank3	0.406387	1.63138	0.321493	-1.48246	-1.03293	0.675807	0.651859	0.866235
	Sptbn1	0.409753	2.38569	-0.274127	-0.624068	-1.57573	0.749886	0.817435	0.906606
	Sptbn4	1.13882	4.34969	-0.905308	-0.698126	-0.991344	1.00269	1.26376	0.328329
	Tubb3	1.10797	9.52367	-0.429407	-0.824594	-1.36032	0.921539	0.886352	0.80643
	Arpc1b	0.930229	5.09753	-0.379023	-0.467584	-1.61322	0.787666	0.744511	0.927646
	Arpc2	-0.109177	0.246576	1.32567	0.437772	-1.2891	-0.255554	-0.915601	0.69681
	Fa2h	1.10666	4.85649	-0.111873	-1.57235	-0.70951	0.90037	0.954113	0.539252
	Ugt8	0.211048	0.425061	0.508259	-2.01488	0.231509	0.510694	0.576306	0.188114
	Nfasc	0.811189	5.53068	-0.172862	-1.02346	-1.33486	0.799135	0.832826	0.899217
	Itga6	-0.256186	0.970822	1.1301	0.00543089	1.30403	-0.656016	-0.864728	-0.91882
	Itgb1	0.27049	1.34212	-0.319954	-1.01716	-1.10651	1.20597	1.07621	0.161447
	Lama2	-0.145856	0.0474582	-0.601919	1.93049	-0.400381	-0.780708	0.18144	-0.328918
	Lamb1	-3.60612	3.27425	0.203644	1.69755	0.442121	-0.779853	-0.941456	-0.622001
	Ptk2	0.162859	0.473759	0.706336	-1.62413	-0.866833	0.508299	0.777839	0.49849

## Sheet: d
		Diameter 3 µm					Diameter 5 µm					Diameter 10 µm
	flat	distance 5 µm	distance 10 µm	distance 15 µm		flat	distance 5 µm	distance 10 µm	distance 15 µm		flat	distance 5 µm	distance 10 µm	distance 15 µm
	0.826568	7.07749	8.31734	5.78598		0.830313	4.04086	3.54267	3.59802		0.456079	2.85049	2.62245	2.85049
	0.206642	3.20295	3.71956	6.87085		0.867216	3.54267	4.39143	3.74563		1.28679	2.45957	3.04596	3.29029
	1.75646	10.4354	10.3838	9.66052		1.62372	4.07776	4.09621	3.72718		1.18906	2.62245	2.32926	2.36184
	0.619926	6.81919	8.47232	7.02583		0.498188	4.17002	4.44679	3.48731		1.46597	2.85049	3.17627	2.65503
	0.826568	7.80074	6.61255	7.49077		0.830313	3.9117	3.87479	2.71236		1.7103	2.76905	2.47586	3.25771
	0.413284	10.1255	7.5941	6.92251		1.10708	3.61647	3.48731	3.00758		1.30308	2.91565	3.17627	3.04596
	0.619926	7.33579	10.1255	6.25092		0.66425	3.72718	3.9117	3.24745		0.195463	2.4107	2.60617	3.09482
	1.34317	9.45387	12.6568	5.78598		0.498188	3.65338	3.85634	3.08138		0.961024	2.11751	3.19255	2.80163
	0.309963	5.57934	10.1771	6.30258		0.461285	3.08138	3.19209	2.60165		1.43339	3.45317	4.47935	2.80163
	3.9262	6.61255	6.71587	7.38745		2.12191	4.15157	3.35815	5.33245		0.863293	3.02967	3.32286	2.01978
	0.413284	9.19557	6.30258	7.95572		1.51301	3.43196	3.9486	3.48731		0.325771	4.57708	3.99069	4.33275
	1.08487	8.62731	10.4354	5.78598		1.25469	4.13311	3.35815	4.68666		0.66783	2.5573	4.13729	3.46946
Statistic	One-way ANOVA with Tukey’s test	DF 44
	3 µm pillars					5 µm pillars					10 µm pillars
	Interpillar distance	Adjusted P Value	Summary			Interpillar distance	Adjusted P Value	Summary			Interpillar distance	Adjusted P Value	Summary
	Flat vs 5	5.75731e-11	****			Flat vs 5	1.399e-11	****			Flat vs 5	6.12e-09	****
	Flat vs 10	1.55725e-11	****			Flat vs 10	1.399e-11	****			Flat vs 10	9.155e-11	****
	Flat vs 15	1.29081e-09	****			Flat vs 15	1.404e-11	****			Flat vs 15	1.33e-09	****
	5 vs 10	0.710122	ns			5 vs 10	0.9999	ns			5 vs 10	0.5448	ns
	5 vs 15	0.724225	ns			5 vs 15	0.7112	ns			5 vs 15	0.9665	ns
	10 vs 15	0.164716	ns			10 vs 15	0.7276	ns			10 vs 15	0.8188	ns

## Sheet: f
		3µm pillars						5µm pillars						10µm pillars
	Interpillar distance	Score 0	Score 1	Score 2	Score 3		Interpillar distance	Score 0	Score 1	Score 2	Score 3		Interpillar distance	Score 0	Score 1	Score 2	Score 3
	5	58.2583	7.05706	7.13213	27.5526		5	21.6312	8.98345	9.10165	60.1655		5	16.263	6.22837	8.3045	69.2042
	5	42.4886	9.02883	12.519	35.9636		5	35.9096	6.89655	7.96671	49.2271		5	31.1419	6.57439	11.0727	51.2111
	5	61.0665	9.34989	8.83857	20.7451		5	58.7563	5.96447	10.2792	25		5	10.7266	7.26644	12.8028	69.2042
	5	22.8529	12.5467	18.596	46.0045		5	33.7992	9.78399	17.662	38.7548		5	24.2188	6.25	7.8125	61.7188
	5	39.0855	13.6431	17.8466	29.4248		5	17.9528	13.8583	14.0157	54.1732		5	9.375	6.64062	7.8125	76.1719
	5	36.1635	19.2872	17.8197	26.7296		5	34.3164	15.2815	15.2815	35.1206		5	21.1073	7.61246	9.34256	61.9377
	5	61.9749	7.07443	4.20044	26.7502		5	7.84314	12.4183	12.854	66.8845		5	4.15225	3.80623	6.92042	85.1211
	5	56.1715	6.87361	6.72579	30.2291		5	20.3036	10.6262	10.4364	58.6338		5	2.42215	2.07612	3.11419	92.3875
	10	13.6364	6.06061	14.7186	65.5844		10	33.7079	8.14607	7.86517	50.2809		10	7.10059	1.77515	7.10059	84.0237
	10	26.3485	9.12863	5.39419	59.1286		10	24.5033	7.61589	9.27152	58.6093		10	17.1598	6.50888	14.2012	62.1302
	10	17.5	7.5	19.1667	55.8333		10	12.0141	7.42049	14.1343	66.4311		10	17.7515	6.50888	5.32544	70.4142
	10	35.7895	12.6316	17.8947	33.6842		10	11.6129	5.80645	9.35484	73.2258		10	8.28402	4.73373	7.69231	79.2899
	10	31.25	12.7315	15.7407	40.2778		10	2.5	6.42857	11.4286	79.6429		10	9.46746	5.32544	6.50888	78.6982
	10	28.3058	15.0826	11.3636	45.2479		10	4.39883	7.62463	10.5572	77.4194		10	16.568	6.50888	14.7929	62.1302
	10	29.2135	8.31461	9.66292	52.809		10	16.1812	6.79612	7.44337	69.5793		10	2.5641	2.5641	4.48718	90.3846
	10	41.3361	8.5595	9.60334	40.501		10	8.90208	7.71513	12.1662	71.2166		10	7.69231	3.5503	6.50888	82.2485
	15	24.4444	5.33333	13.3333	56.8889		15	17.9191	9.82659	14.4509	57.8035		15	4	2	5	89
	15	35.5469	5.46875	12.8906	46.0938		15	12.1951	4.26829	9.14634	74.3902		15	16	6	14	64
	15	24.4444	15.5556	21.7778	38.2222		15	11.6022	12.1547	17.1271	59.116		15	17	3	3	77
	15	3.55556	7.11111	12	77.3333		15	21.0843	6.0241	8.43373	64.4578		15	3	6	6	85
	15	20.3125	10.5469	6.64062	62.5		15	12.5683	6.01093	10.3825	71.0383		15	11	1	4	84
	15	18.6667	8.44444	4.88889	68		15	35.7143	10.7143	12.7551	40.8163		15	2	3	5	90
	15	30.2326	9.30233	16.7442	43.7209		15	4.51128	9.77444	9.77444	75.9398		15	1	5	9	85
	15	12.2727	6.36364	8.18182	73.1818		15	4.12371	5.15464	9.27835	81.4433		15	3	4	7	86
Statistic	one-way ANOVA with Tukey’s test
	Format: diameter, distance				Format: distance, diameter
	Score3 (middle column plots)				Score3 (right column plots)
		Adjusted P Value	Summary			Adjusted P Value	Summary
	3_5 vs. 3_10	0.0092	**		5_3 vs. 5_5	0.01877	*
	3_5 vs. 3_15	0.0002	***		5_3 vs. 5_10	3.87e-06	****
	3_10 vs. 3_15	0.2651	ns		5_5 vs. 5_10	0.003731	**
	5_5 vs. 5_10	0.0124	*		10_3 vs. 10_5	0.003599	**
	5_5 vs. 5_15	0.0317	*		10_3 vs. 10_10	0.0001008	***
	5_10 vs. 5_15	0.9046	ns		10_5 vs. 10_10	0.302	ns
	10_5 vs. 10_10	0.6019	ns		15_3 vs. 15_5	0.4623	ns
	10_5 vs. 10_15	0.1067	ns		15_3 vs. 15_10	0.001955	**
	10_10 vs. 10_15	0.4875	ns		15_5 vs. 15_10	0.03035	*

## Sheet: g
	Diameter:	3 µm	5 µm	10 µm	Statistic	One-way ANOVA with Tukey’s test	Mean Diff.	95.00% CI of diff.	Below threshold?	Summary	Adjusted P Value	DF
		0.621032	0.807667	0.881316		3 vs. 5	-0.1195	-0.1537 to -0.08535	Yes	****	4.971e-07	15
		0.680787	0.803342	0.899496		3 vs. 10	-0.2124	-0.2465 to -0.1782	Yes	****	1.896e-10	15
		0.647668	0.804635	0.893176		5 vs. 10	-0.09284	-0.1270 to -0.05867	Yes	****	1.103e-05	15
		0.718162	0.797363	0.891372
		0.712476	0.790139	0.88642
		0.685349	0.779464	0.887889
