# Supplementary material for: Tunable hydrogel-based micropillar arrays for myelination studies
Source: Nat Methods. 2026 Mar 30;23(4):854–64. doi: 10.1038/s41592-026-03048-3 (PMC13076230; doi:10.1038/s41592-026-03048-3)
Supplement: Supplementary file 7 — Statistical source data. [file 41592_2026_3048_MOESM7_ESM.xlsx]

## Sheet: b
	5 µm pillars (interdistance 10µm)											Statistic	Cell number/field	Tukey's multiple comparisons test	Mean diff.	95.00% CI of diff.	Below threshold?	Summary	Adjusted P Value
	Cell number/field	Ultrasoft1	Ultrasoft2	Ultrasoft3	Soft1	Soft2	Soft3	Stiff1	Stiff2	Stiff3				Ultrasoft vs. Soft	-2.111	-20.22 to 16.00	No	ns	0.9327
		56	64	84	78	64	69	66	71	68				Ultrasoft vs. Stiff	3.333	-14.78 to 21.45	No	ns	0.8431
		55	83	82	74	74	67	68	61	69				Soft vs. Stiff	5.444	-12.67 to 23.56	No	ns	0.6473
		67	88	60	82	66	84	58	64	84
	Average	59.3333	78.3333	75.3333	78	68	73.3333	64	65.3333	73.6667			% Fully wrapped pillars (score 3)/field	Tukey's multiple comparisons test	Mean Diff.	95.00% CI of diff.	Below threshold?	Summary	Adjusted P Value
	% Fully wrapped pillars (Score 3)	43.1111	45.7778	45.7778	65.7778	73.7778	64.8889	59.5556	77.3333	70.2222				Ultrasoft vs. Soft	-23.7	-29.92 to -17.49	Yes	****	5.811e-05
		44.4444	55.5556	56.8889	73.7778	77.3333	65.3333	60.8889	62.2222	69.7778				Ultrasoft vs. Stiff	-20.15	-26.37 to -13.93	Yes	***	0.0001475
		44.8889	47.1111	40.4444	76	66.6667	73.7778	73.7778	64.4444	67.1111				Soft vs. Stiff	3.556	-2.662 to 9.773	No	ns	0.262
	Average	44.1481	49.4815	47.7037	71.8519	72.5926	68	64.7407	68	69.037
	Number of fully wrapped pillars (Score 3)/cell	1.73214	1.60938	1.22619	1.89744	2.59375	2.11594	2.0303	2.4507	2.32353			Number of fully wrapped pillars (Score 3)/cell	Tukey's multiple comparisons test	Mean Diff.	95.00% CI of diff.	Below threshold?	Summary	Adjusted P Value
		1.81818	1.50602	1.56098	2.24324	2.35135	2.19403	2.01471	2.29508	2.27536				Ultrasoft vs. Soft	-0.6721	-1.046 to -0.2977	Yes	**	0.0036
		1.50746	1.20455	1.51667	2.08537	2.27273	1.97619	2.86207	2.26562	1.79762				Ultrasoft vs. Stiff	-0.737	-1.111 to -0.3627	Yes	**	0.0023
	Average	1.68593	1.43998	1.43461	2.07535	2.40594	2.09539	2.30236	2.33714	2.13217				Soft vs. Stiff	-0.065	-0.4394 to 0.3094	No	ns	0.8587
	10 µm pillars (interdistance 10µm)
	Cell number/field	Ultrasoft1	Ultrasoft2	Ultrasoft3	Soft1	Soft2	Soft3	Stiff1	Stiff2	Stiff3		Statistic	Cell number/field	Tukey's multiple comparisons test	Mean diff.	95.00% CI of diff.	Below threshold?	Summary	Adjusted P Value
		92	63	67	80	86.5	84	63	112	113				Ultrasoft vs. Soft	-11.25	-30.96 to 8.452	No	ns	0.2628
		62	70	77	87	90.5	72.5	70	98	85				Ultrasoft vs. Stiff	-16.78	-36.48 to 2.929	No	ns	0.0885
		69	82	84	78	87.5	66	94	79	103				Soft vs. Stiff	-5.523	-25.23 to 14.18	No	ns	0.6827
					85	82	124
	Average	74.3333	71.6667	76	82.5	86.625	86.625	75.6667	96.3333	100.333
	% Fully wrapped pillars (Score 3)	Ultrasoft1	Ultrasoft2	Ultrasoft3	Soft1	Soft2	Soft3	Stiff1	Stiff2	Stiff3			% Fully wrapped pillars (score 3)/field	Tukey's multiple comparisons test	Mean Diff.	95.00% CI of diff.	Below threshold?	Summary	Adjusted P Value
		42.6036	25.4438	22.4852	49.7041	48.5207	39.8773	83.2367	76.9892	84.1266				Ultrasoft vs. Soft	-18.35	-32.09 to -4.599	Yes	*	0.0151
		24.8521	15.3846	20.4819	48.2143	49.1124	37.8698	71.4142	63.8912	81.1353				Ultrasoft vs. Stiff	-51.97	-65.72 to -38.22	Yes	****	6.099e-05
		23.6686	29.1667	23.8095	38.3234	40.8284	43.4524	61.9202	79.2381	93.6876				Soft vs. Stiff	-33.62	-47.37 to -19.88	Yes	***	0.0007
					46.3855	42.0118	39.2857
	Average	30.3748	23.3317	22.2589	45.6568	45.1183	40.1213	72.1904	73.3728	86.3165			Number of fully wrapped pillars (Score 3)/cell	Tukey's multiple comparisons test	Mean Diff.	95.00% CI of diff.	Below threshold?	Summary	Adjusted P Value
	Number of fully wrapped pillars (Score 3)/cell	Ultrasoft1	Ultrasoft2	Ultrasoft3	Soft1	Soft2	Soft3	Stiff1	Stiff2	Stiff3				Ultrasoft vs. Soft	-0.3055	-0.4998 to -0.1112	Yes	**	0.007
		0.786885	0.68254	0.567164	1.05	0.947977	0.77381	1.52688	1.19643	1.42609				Ultrasoft vs. Stiff	-0.811	-1.005 to -0.6167	Yes	****	3.427e-05
		0.672	0.371429	0.441558	0.931034	0.917127	0.882759	1.5	1.35714	1.63529				Soft vs. Stiff	-0.5055	-0.6998 to -0.3112	Yes	***	0.0005
		0.57971	0.593939	0.473373	0.820513	0.788571	1.10606	1.26596	1.32911	1.23069
					0.905882	0.865854	0.53012
	Average	0.679532	0.549303	0.494032	0.926857	0.879882	0.823187	1.43095	1.29423	1.43069

## Sheet: c
	5 µm pillars (interdistance 10 µm)
		Score 3			Average	Score 2			Average	Score 1			Average	Score 0			Average
	Ultrasoft1	43.1111	44.4444	44.8889	44.1481	11.1111	21.3333	14.6667	15.7037	13.3333	11.1111	17.7778	14.0741	32.4444	23.1111	22.6667	26.0741
	Ultrasoft2	45.7778	55.5556	47.1111	49.4815	16	12.8889	8.44444	12.4444	17.3333	8	12.4444	12.5926	20.8889	23.5556	32	25.4815
	Ultrasoft3	45.7778	56.8889	40.4444	47.7037	8.88889	10.6667	16.8889	12.1481	11.1111	10.2222	13.3333	11.5556	34.2222	22.2222	29.3333	28.5926
	Soft1	65.7778	73.7778	76	71.8519	10.2222	8	8.44444	8.88889	6.66667	5.77778	7.11111	6.51852	17.3333	12.4444	8.44444	12.7407
	Soft2	73.7778	77.3333	66.6667	72.5926	4.88889	10.2222	12.8889	9.33333	6.22222	4.44444	8.88889	6.51852	15.1111	8	11.5556	11.5556
	Soft3	64.8889	65.3333	73.7778	68	12.4444	11.5556	6.66667	10.2222	9.77778	6.22222	4	6.66667	12.8889	16.8889	15.5556	15.1111
	Stiff1	59.5556	60.8889	73.7778	64.7407	14.6667	13.7778	8.44444	12.2963	7.55556	10.6667	7.11111	8.44444	18.2222	14.6667	10.6667	14.5185
	Stiff2	77.3333	62.2222	64.4444	68	10.6667	14.2222	12	12.2963	5.33333	8.44444	8	7.25926	6.66667	15.1111	15.5556	12.4444
	Stiff3	70.2222	69.7778	67.1111	69.037	12	10.2222	12.4444	11.5556	7.55556	8.44444	6.66667	7.55556	10.2222	11.5556	13.7778	11.8519
	10 µm pillars (interdistance 10µm)
		Score 3				Average	Score 2				Average	Score 1				Average	Score 0				Average
	Ultrasoft1	42.6036	24.8521	23.6686		30.3748	14.7929	15.9763	8.87574		13.215	5.91716	3.5503	7.69231		5.71992	36.6864	55.6213	59.7633		50.6903
	Ultrasoft2	25.4438	15.3846	29.1667		23.3317	19.5266	11.8343	14.881		15.414	4.73373	4.14201	7.7381		5.53794	50.2959	68.6391	48.2143		55.7164
	Ultrasoft3	22.4852	20.4819	23.8095		22.2589	9.46746	12.0482	15.4762		12.3306	6.50888	6.62651	8.92857		7.35465	61.5385	60.8434	51.7857		58.0558
	Soft1	49.7041	48.2143	38.3234	46.3855	45.6568	19.5266	26.1905	23.9521	22.8916	23.1402	9.46746	8.33333	7.78443	6.0241	7.90233	21.3018	17.2619	29.9401	24.6988	23.3006
	Soft2	48.5207	49.1124	40.8284	42.0118	45.1183	25.4438	18.3432	20.1183	18.9349	20.7101	4.73373	9.46746	4.14201	9.46746	6.95266	21.3018	23.0769	34.9112	29.5858	27.2189
	Soft3	39.8773	37.8698	43.4524	39.2857	40.1213	22.6994	21.8935	19.0476	19.0476	20.672	11.6564	10.6509	13.6905	10.7143	11.678	25.7669	29.5858	23.8095	30.9524	27.5286
	Stiff1	83.2367	71.4142	61.9202		72.1904	5.77544	8.98592	11.8658		8.87571	7.08876	2.48399	5.21888		4.93054	14.811	8.05917	19.1419		14.004
	Stiff2	76.9892	63.8912	79.2381		73.3728	6.87231	7.33469	14.787		9.66466	4.72138	3.96218	7.88447		5.52268	10.133	13.199	10.9875		11.4398
	Stiff3	84.1266	81.1353	93.6876		86.3165	4.89513	6.26877	5.32998		5.49796	4.10256	2.11052	2.95812		3.05707	6.12998	7.14431	2.11026		5.12818

## Sheet: e
	Cell number/field	PDL1	PDL2	PDL3	PDL+Laminin1	PDL+Laminin2	PDL+Laminin3	Fibronectin1	Fibronectin2	Fibronectin3
		57	63	61	53	80	63	46	46	53
		70	76	84	86	59	86	66	58	78
		73	65	86	71	85	49	58	46	65
	Average	66.6667	68	77	70	74.6667	66	56.6667	50	65.3333
	% Fully wrapped pillars (Score 3)	59.1111	63.5556	63.5556	74.6667	73.7778	70.6667	62.6667	69.7778	59.5556
		52	58.2222	60.4444	73.7778	71.1111	59.1111	66.2222	64.8889	68
		77.3333	62.2222	61.3333	69.7778	75.5556	70.2222	67.1111	65.7778	60.4444
	Average	62.8148	61.3333	61.7778	72.7407	73.4815	66.6667	65.3333	66.8148	62.6667
	Number of fully wrapped pillars (Score 3)/cell	2.33333	2.26984	2.34426	3.16981	2.075	2.52381	3.06522	3.41304	3.26829
		1.67143	1.72368	1.61905	1.93023	2.71186	1.54651	2.25758	2.51724	1.96154
		2.38356	2.15385	1.60465	2.21127	2	3.22449	2.60345	3.21739	2.09231
	Average	2.12944	2.04912	1.85599	2.4371	2.26229	2.4316	2.64208	3.04923	2.44071
	Statistic	Cell number/field	Tukey's multiple comparisons test	Mean diff.	95.00% CI of diff.	Below threshold?	Summary	Adjusted P Value
			PDL vs. PDL+Laminin	0.3333	-14.80 to 15.47	No	ns	0.9975
			PDL vs. Fibronectin	13.22	-1.914 to 28.36	No	ns	0.0812
			PDL+Laminin vs. Fibronectin	12.89	-2.248 to 28.03	No	ns	0.0885
		% Fully wrapped pillars (score 3)/field	Tukey's multiple comparisons test	Mean Diff.	95.00% CI of diff.	Below threshold?	Summary	Adjusted P Value
			PDL vs. PDL+Laminin	-8.988	-15.29 to -2.687	Yes	*	0.0111
			PDL vs. Fibronectin	-2.963	-9.264 to 3.338	No	ns	0.3797
			PDL+Laminin vs. Fibronectin	6.025	-0.2763 to 12.33	No	ns	0.0591
		Number of fully wrapped pillars (Score 3)/cell	Tukey's multiple comparisons test	Mean diff.	95.00% CI of diff.	Below threshold?	Summary	Adjusted P Value
			PDL vs. PDL+Laminin	0.3655	-0.1474 to 0.8784	No	ns	0.1523
			PDL vs. Fibronectin	0.6992	0.1863 to 1.212	Yes	*	0.0137
			PDL+Laminin vs. Fibronectin	0.3337	-0.1792 to 0.8465	No	ns	0.1939

## Sheet: f
		Score 3			Average	Score 2			Average	Score 1			Average	Score 0			Average
	PDL1	59.1111	52	77.3333	62.8148	5.77778	11.5556	5.77778	7.7037	7.11111	6.66667	4.88889	6.22222	28	29.7778	12	23.2593
	PDL2	63.5556	58.2222	62.2222	61.3333	9.33333	8	12.4444	9.92593	9.77778	6.66667	7.55556	8	17.3333	27.1111	17.7778	20.7407
	PDL3	63.5556	60.4444	61.3333	61.7778	10.2222	12.8889	9.33333	10.8148	8.88889	6.66667	8.44444	8	17.3333	20	20.8889	19.4074
	PDL+Laminin1	74.6667	73.7778	69.7778	72.7407	8	8	6.22222	7.40741	7.55556	4.44444	6.66667	6.22222	9.77778	13.7778	17.3333	13.6296
	PDL+Laminin2	73.7778	71.1111	75.5556	73.4815	4	4.44444	5.77778	4.74074	4	3.55556	3.11111	3.55556	18.2222	20.8889	15.5556	18.2222
	PDL+Laminin3	70.6667	59.1111	70.2222	66.6667	6.22222	11.1111	5.77778	7.7037	7.11111	10.2222	8	8.44444	16	19.5556	16	17.1852
	Fibronectin1	62.6667	66.2222	67.1111	65.3333	5.77778	7.55556	8.88889	7.40741	7.11111	7.55556	5.77778	6.81481	24.4444	18.6667	18.2222	20.4444
	Fibronectin2	69.7778	64.8889	65.7778	66.8148	6.66667	6.22222	10.2222	7.7037	6.22222	4	5.77778	5.33333	17.3333	24.8889	18.2222	20.1481
	Fibronectin3	59.5556	68	60.4444	62.6667	6.22222	7.55556	8.44444	7.40741	7.55556	6.22222	5.77778	6.51852	26.6667	18.2222	25.3333	23.4074

## Sheet: h
	Cell number/field	Ultrasoft-PDL1	Ultrasoft-PDL2	Ultrasoft-PDL3	Ultrasoft-PDL+Laminin1	Ultrasoft-PDL+Laminin2	Ultrasoft-PDL+Laminin3	Stiff-PDL1	Stiff-PDL2	Stiff-PDL3	Stiff-PDL+Laminin1	Stiff-PDL+Laminin2	Stiff-PDL+Laminin3	Statistic	Cell number/field	Tukey's multiple comparisons test	Mean diff.	95.00% CI of diff.	Below threshold?	Summary	Adjusted P Value
		85	79	68	87	72	92.5	76	46	54	87	69	71			Ultrasoft-PDL vs. Ultrasoft-PDL+Lam	-6.422	-36.60 to 23.76	No	ns	0.9013
		70	88	57	73	62	89	103	35	76	66	76	65			Ultrasoft-PDL vs. Stiff-PDL	7.817	-22.36 to 38.00	No	ns	0.8393
		76	88	89	79	94	107	125	59	70	70	114	78			Ultrasoft-PDL vs. Stiff-PDL+Lam	-4.244	-34.42 to 25.93	No	ns	0.9677
		66	60	90	73	67.5	86	52	63	43	70	64	77			Ultrasoft-PDL+Lam vs. Stiff-PDL	14.24	-15.94 to 44.42	No	ns	0.4744
					79	65	82		76		76	89	109			Ultrasoft-PDL+Lam vs. Stiff-PDL+Lam	2.178	-28.00 to 32.36	No	ns	0.9953
					72		138				107					Stiff-PDL vs. Stiff-PDL+Lam	-12.06	-42.24 to 18.12	No	ns	0.599
	Average	74.25	78.75	76	77.1667	72.1	99.0833	89	55.8	60.75	79.3333	82.4	80
	% Fully wrapped pillars (Score 3)	Ultrasoft-PDL1	Ultrasoft-PDL2	Ultrasoft-PDL3	Ultrasoft-PDL+Laminin1	Ultrasoft-PDL+Laminin2	Ultrasoft-PDL+Laminin3	Stiff-PDL1	Stiff-PDL2	Stiff-PDL3	Stiff-PDL+Laminin1	Stiff-PDL+Laminin2	Stiff-PDL+Laminin3
		28.4024	21.0046	19.5767	55.4688	40.1575	33.1034	36.4444	25.3333	44.4444	56.4444	55.3763	55.0239
		16.4384	24.8848	9.66184	52.459	31.1111	20.9302	17.1111	29.3333	43.1111	58.6667	57.0652	53.3019		% Fully wrapped pillars (score 3)/field	Tukey's multiple comparisons test	Mean Diff.	95.00% CI of diff.	Below threshold?	Summary	Adjusted P Value
		21.4835	23.1959	4.26829	34.7826	42.3077	33.5484	53.1111	44.8889	56.4444	52.4444	70.3911	66.8317			Ultrasoft-PDL vs. Ultrasoft-PDL+Lam	-16.07	-30.32 to -1.807	Yes	*	0.0284
		30.1818	11.7949	9	19.7183	39.0625	25.2632	33.7778	47.1111	54.6667	64.2157	50.289				Ultrasoft-PDL vs. Stiff-PDL	-24.01	-38.27 to -9.751	Yes	**	0.0029
					32.7684	26.9231	33.8843		64.4444		67	51.4423	60			Ultrasoft-PDL vs. Stiff-PDL+Lam	-39.95	-54.21 to -25.69	Yes	****	<0.0001
					29.1209		32.4786				59.1111		56.1576			Ultrasoft-PDL+Lam vs. Stiff-PDL	-7.944	-22.20 to 6.314	No	ns	0.3463
	Average	24.1265	20.22	10.6267	37.3863	35.9124	29.868	35.1111	42.2222	49.6667	59.6471	56.9128	58.263			Ultrasoft-PDL+Lam vs. Stiff-PDL+Lam	-23.89	-38.14 to -9.627	Yes	**	0.003
	Number of fully wrapped pillars (Score 3)/cell	Ultrasoft-PDL1	Ultrasoft-PDL2	Ultrasoft-PDL3	Ultrasoft-PDL+Laminin1	Ultrasoft-PDL+Laminin2	Ultrasoft-PDL+Laminin3	Stiff-PDL1	Stiff-PDL2	Stiff-PDL3	Stiff-PDL+Laminin1	Stiff-PDL+Laminin2	Stiff-PDL+Laminin3			Stiff-PDL vs. Stiff-PDL+Lam	-15.94	-30.20 to -1.682	Yes	*	0.0295
		0.564706	0.582278	0.544118	0.316092	0.328333	0.618919	1.07895	1.23913	1.85185	1.45977	1.49275	1.61972
		0.514286	0.613636	0.350877	0.370748	0.414126	0.693371	0.786408	1.88571	1.27632	2	1.38158	1.73846		Number of fully wrapped pillars (Score 3)/cell	Tukey's multiple comparisons test	Mean Diff.	95.00% CI of diff.	Below threshold?	Summary	Adjusted P Value
		0.447368	0.511364	0.0786517	0.307595	0.298764	0.702703	0.916898	1.71186	1.81429	1.68571	1.10526	1.73077			Ultrasoft-PDL vs. Ultrasoft-PDL+Lam	0.03409	-0.7061 to 0.7743	No	ns	0.9988
		0.954545	0.383333	0.2	0.41131	0.340741	0.58894	1.32154	1.68254	2.86047	1.87143	1.35938	1.67532			Ultrasoft-PDL vs. Stiff-PDL	-1.075	-1.816 to -0.3352	Yes	**	0.0071
					0.529997	0.238462	0.5		1.90789		1.76316	1.20225	1.04587			Ultrasoft-PDL vs. Stiff-PDL+Lam	-1.035	-1.775 to -0.2946	Yes	**	0.0089
					0.236111		0.782662				1.24299					Ultrasoft-PDL+Lam vs. Stiff-PDL	-1.109	-1.850 to -0.3693	Yes	**	0.0059
	Average	0.620226	0.522653	0.293412	0.361976	0.324085	0.647766	1.02595	1.68543	1.95073	1.67051	1.30824	1.56203			Ultrasoft-PDL+Lam vs. Stiff-PDL+Lam	-1.069	-1.809 to -0.3287	Yes	**	0.0074
																Stiff-PDL vs. Stiff-PDL+Lam	0.04056	-0.6997 to 0.7808	No	ns	0.9979

## Sheet: i
	Score 3						Average	Score 2						Average	Score 1						Average	Score 0						Average
Ultrasoft-PDL1	28.4024	16.4384	21.4835	30.1818			24.1265	27.2189	20.0913	12.766	15.1515			18.8069	21.3018	13.6986	4.96454	7.57576			11.8852	23.0769	49.7717	58.156	45.4545			44.1148
Ultrasoft-PDL2	21.0046	24.8848	23.1959	11.7949			20.22	12.7854	7.8341	11.8557	11.2821			10.9393	7.30594	6.45161	5.6701	7.17949			6.65178	58.9041	60.8295	59.2784	69.7436			62.1889
Ultrasoft-PDL3	19.5767	9.66184	4.26829	9			10.6267	10.0529	8.69565	9.14634	18.5			11.5987	3.1746	4.83092	0	7			3.75138	67.1958	76.8116	86.5854	65.5			74.0232
Ultrasot-PDL+Laminin1	55.4688	52.459	34.7826	19.7183	32.7684	29.1209	37.3863	14.8438	20.4918	13.0435	10.7981	17.5141	14.8352	15.2544	10.1562	12.2951	10.1449	5.16432	1.12994	1.64835	6.75648	19.5312	14.7541	42.029	64.3192	48.5876	54.3956	40.6028
Ultrasot-PDL+Laminin2	40.1575	31.1111	42.3077	39.0625	26.9231		35.9124	19.685	16.6667	15.3846	15.625	18.4615		17.1646	11.0236	7.22222	24.359	7.03125	11.5385		12.2349	29.1339	45	17.9487	38.2812	43.0769		34.6881
Ultrasot-PDL+Laminin3	33.1034	20.9302	33.5484	25.2632	33.8843	32.4786	29.868	9.65517	6.97674	14.1935	17.3684	9.91736	11.9658	11.6795	13.7931	0	7.74194	13.1579	4.13223	6.83761	7.61046	43.4483	72.093	44.5161	44.2105	52.0661	48.7179	50.842
Stiff-PDL1	36.4444	17.1111	53.1111	33.7778			35.1111	4.44444	8.44444	5.77778	22.2222			10.2222	1.33333	1.33333	7.55556	21.7778			8	57.7778	54.2222	34.6667	22.2222			42.2222
Stiff-PDL2	25.3333	29.3333	44.8889	47.1111	64.4444		42.2222	30.6667	16	4.88889	8.44444	4.44444		12.8889	4	7.11111	5.77778	4.88889	6.66667		5.68889	40	47.5556	44.4444	39.5556	24.4444		39.2
Stiff-PDL3	44.4444	43.1111	56.4444	54.6667			49.6667	5.77778	6.66667	8	5.33333			6.44444	8	6.66667	6.66667	7.55556			7.22222	41.7778	43.5556	28.8889	32.4444			36.6667
Stiff-PDL+Laminin1	56.4444	58.6667	52.4444	64.2157	67	59.1111	59.6471	4.88889	8	3.55556	12.7451	11.5	13.7778	9.07789	4.44444	7.11111	1.33333	4.41176	4.5	2.22222	4.00381	34.2222	26.2222	42.6667	18.6275	17	24.8889	27.2712
Stiff-PDL+Laminin2	55.3763	57.0652	70.3911	50.289	51.4423		56.9128	15.0538	5.97826	14.5251	19.0751	14.9038		13.9072	3.22581	5.97826	6.70391	8.09249	9.13462		6.62702	26.3441	30.9783	8.37989	22.5434	24.5192		22.553
Stiff-PDL+Laminin3	55.0239	53.3019	66.8317	60	56.1576		58.263	8.13397	8.49057	16.3366	18.6047	21.1823		14.5496	9.56938	11.7925	9.90099	10.6977	13.3005		11.0522	27.2727	26.4151	6.93069	10.6977	9.35961		16.1352
