# Supplementary material for: Tunable hydrogel-based micropillar arrays for myelination studies
Source: Nat Methods. 2026 Mar 30;23(4):854–64. doi: 10.1038/s41592-026-03048-3 (PMC13076230; doi:10.1038/s41592-026-03048-3)
Supplement: Supplementary file 8 — Statistical source data. [file 41592_2026_3048_MOESM8_ESM.xlsx]

## Sheet: b
																					Statistic	Cell number/field	Tukey's multiple comparisons test	Mean diff.	95.00% CI of diff.	Below threshold?	Summary	Adjusted P Value
	DMSO						Benztropine						Clemastine										DMSO-Soft vs. DMSO-Intermediate	-6.667	-27.87 to 14.53	No	ns	0.8893
Cell number/field	Soft1	Soft2	Soft3	Intermediate1	Intermediate2	Intermediate3	Soft1	Soft2	Soft3	Intermediate1	Intermediate2	Intermediate3	Soft1	Soft2	Soft3	Intermediate1	Intermediate2	Intermediate3					DMSO-Soft vs. Benz-Soft	-16.67	-37.87 to 4.532	No	ns	0.1603
	72	104	87	111	98	96	94	121	155	67	100	87	115	101	128	128	110	123					DMSO-Soft vs. Benz-Intermediate	-19.44	-40.64 to 1.754	No	ns	0.0793
	93	107	101	116	110	78	115	107	137	115	106	86	102	118	93	105	115	102					DMSO-Soft vs. Clem-Soft	-8.333	-29.53 to 12.87	No	ns	0.7694
	120	100	94	118	103	108	106	99	108	145	116	88	104	92	103	117	117	99					DMSO-Soft vs. Clem-Intermediate	-15.33	-36.53 to 5.865	No	ns	0.2203
								102	130	145	115	104	71	129	114								DMSO-Intermediate vs. Benz-Soft	-10	-31.20 to 11.20	No	ns	0.6224
								126	124	143	115	150											DMSO-Intermediate vs. Benz-Intermediate	-12.78	-33.98 to 8.421	No	ns	0.3835
									105	124	142	157											DMSO-Intermediate vs. Clem-Soft	-1.667	-22.87 to 19.53	No	ns	0.9998
Average	95	103.667	94	115	103.667	94	105	111	126.5	123.167	115.667	112	98	110	109.5	116.667	114	108					DMSO-Intermediate vs. Clem-Intermediate	-8.667	-29.87 to 12.53	No	ns	0.7413
																							Benz-Soft vs. Benz-Intermediate	-2.778	-23.98 to 18.42	No	ns	0.9974
																							Benz-Soft vs. Clem-Soft	8.333	-12.87 to 29.53	No	ns	0.7694
	DMSO						Benztropine						Clemastine										Benz-Soft vs. Clem-Intermediate	1.333	-19.87 to 22.53	No	ns	>0.9999
% Fully wrapped pillars (score 3)/field	Soft1	Soft2	Soft3	Intermediate1	Intermediate2	Intermediate3	Soft1	Soft2	Soft3	Intermediate1	Intermediate2	Intermediate3	Soft1	Soft2	Soft3	Intermediate1	Intermediate2	Intermediate3					Benz-Intermediate vs. Clem-Soft	11.11	-10.09 to 32.31	No	ns	0.522
	13.149	10.2593	6.59154	32.8425	22.3752	34.959	26.0367	23.5556	25.7282	84.8811	70.7071	57.3333	28.2532	14.8867	32.6248	65.1917	63.7846	60.5749					Benz-Intermediate vs. Clem-Intermediate	4.111	-17.09 to 25.31	No	ns	0.9842
	9.16031	4.91782	8.98275	18.0423	40.5142	41.9745	21.7959	28.6996	25.2632	57.3333	68.9972	86.6667	23.9474	45.822	27.2888	59.343	60.9983	58.1723					Clem-Soft vs. Clem-Intermediate	-7	-28.20 to 14.20	No	ns	0.8686
	7.61905	6.92751	9.89836	22.0065	28.0127	39.1512	25.8426	25.4545	27.1028	75.1111	89.5556	63.5556	54.5796	21.6586	27.2431	65.2107	48.9211	63.6917
								23.4742	21.9626	59.5556	66.8182	56	15.0898	32.7642	18.2054							% Fully wrapped pillars (score 3)/field	Tukey's multiple comparisons test	Mean diff.	95.00% CI of diff.	Below threshold?	Summary	Adjusted P Value
								27.2727	23.3696	76.4444	88.7912	65.7778											DMSO-Soft vs. DMSO-Intermediate	-22.48	-33.42 to -11.54	Yes	***	0.0002
									16.4948	62.6667	66.6667	58.2222											DMSO-Soft vs. Benztropine-Soft	-15.91	-26.85 to -4.975	Yes	**	0.0039
Average	9.97611	7.3682	8.49089	24.2971	30.3007	38.6949	24.5584	25.6913	23.3202	69.332	75.256	64.5926	30.4675	28.7829	26.3405	63.2485	57.9013	60.813					DMSO-Soft vs. Benztropine-Intermediate	-61.12	-72.05 to -50.18	Yes	****	3.982e-09
																							DMSO-Soft vs. Clemastine-Soft	-19.92	-30.86 to -8.985	Yes	***	0.0006
																							DMSO-Soft vs. Clemastine-Intermediate	-52.04	-62.98 to -41.11	Yes	****	2.237e-08
	DMSO						Benztropine						Clemastine										DMSO-Intermediate vs. Benztropine-Soft	6.57	-4.366 to 17.51	No	ns	0.3868
FC number of fully wrapped pillars (Score 3)/cell	Soft1	Soft2	Soft3	Intermediate1	Intermediate2	Intermediate3	Soft1	Soft2	Soft3	Intermediate1	Intermediate2	Intermediate3	Soft1	Soft2	Soft3	Intermediate1	Intermediate2	Intermediate3					DMSO-Intermediate vs. Benztropine-Intermediate	-38.64	-49.57 to -27.70	Yes	****	6.523e-07
	0.763988	0.983288	1.69638	1.20289	1.78379	0.997687	1.80158	0.751625	0.812736	2.50868	2.92305	1.68277	1.95134	0.871566	1.53645	2.23001	2.19557	2.01002					DMSO-Intermediate vs. Clemastine-Soft	2.56	-8.376 to 13.50	No	ns	0.9647
	1.73432	0.756395	0.654323	0.487591	0.288273	1.87833	0.981614	0.895417	0.998908	1.81325	1.82715	1.93827	1.37502	2.2188	1.58076	1.79975	1.63278	2.41495					DMSO-Intermediate vs. Clemastine-Intermediate	-29.56	-40.50 to -18.63	Yes	****	1.173e-05
	0.347251	1.08624	0.993909	0.683211	0.983762	0.695627	0.394278	1.16973	1.07514	2.60217	1.92467	2.72305	1.34858	1.10819	1.79208	1.63571	2.58547	2.61262					Benztropine-Soft vs. Benztropine-Intermediate	-45.21	-56.14 to -34.27	Yes	****	1.106e-07
								1.59233	1.14182	2.00937	1.25564	2.88983	1.58031	1.86069	1.00108								Benztropine-Soft vs. Clemastine-Soft	-4.01	-14.95 to 6.927	No	ns	0.814
								0.417265	0.500284	1.93309	3.00183	1.73264											Benztropine-Soft vs. Clemastine-Intermediate	-36.13	-47.07 to -25.19	Yes	****	1.365e-06
									0.562251	2.99884	2.37888	1.68808											Benztropine-Intermediate vs. Clemastine-Soft	41.2	30.26 to 52.13	Yes	****	3.184e-07
Average	0.94852	0.941975	1.11487	0.79123	1.01861	1.19055	1.05916	0.965272	0.848522	2.3109	2.21854	2.10911	1.56381	1.51481	1.47759	1.88849	2.13794	2.34586					Benztropine-Intermediate vs. Clemastine-Intermediate	9.075	-1.862 to 20.01	No	ns	0.1275
																							Clemastine-Soft vs. Clemastine-Intermediate	-32.12	-43.06 to -21.19	Yes	****	4.869e-06
																						FC number of fully wrapped pillars (Score 3)/cell	Tukey's multiple comparisons test	Mean diff.	95.00% CI of diff.	Below threshold?	Summary	Adjusted P Value
																							DMSO-Soft vs. DMSO-Intermediate	-0.04157	-0.4421 to 0.3590	No	ns	0.9991
																							DMSO-Soft vs. Benztropine-Soft	0	-0.4005 to 0.4005	No	ns	>0.9999
																							DMSO-Soft vs. Benztropine-Intermediate	-1.254	-1.655 to -0.8535	Yes	****	3.325e-06
																							DMSO-Soft vs. Clemastine-Soft	-0.5568	-0.9573 to -0.1563	Yes	**	0.009509
																							DMSO-Soft vs. Clemastine-Intermediate	-1.167	-1.568 to -0.7669	Yes	****	7.335e-06
																							DMSO-Intermediate vs. Benztropine-Soft	0.04157	-0.3590 to 0.4421	No	ns	0.9991
																							DMSO-Intermediate vs. Benztropine-Intermediate	-1.212	-1.613 to -0.8119	Yes	****	3.325e-06
																							DMSO-Intermediate vs. Clemastine-Soft	-0.5152	-0.9158 to -0.1147	Yes	**	0.009509
																							DMSO-Intermediate vs. Clemastine-Intermediate	-1.126	-1.526 to -0.7254	Yes	****	7.335e-06
																							Benztropine-Soft vs. Benztropine-Intermediate	-1.254	-1.655 to -0.8535	Yes	****	2.31e-06
																							Benztropine-Soft vs. Clemastine-Soft	-0.5568	-0.9573 to -0.1563	Yes	**	0.005319
																							Benztropine-Soft vs. Clemastine-Intermediate	-1.167	-1.568 to -0.7669	Yes	****	4.987e-06
																							Benztropine-Intermediate vs. Clemastine-Soft	0.6972	0.2967 to 1.098	Yes	***	0.0008183
																							Benztropine-Intermediate vs. Clemastine-Intermediate	0.08655	-0.3140 to 0.4871	No	ns	0.9748
																							Clemastine-Soft vs. Clemastine-Intermediate	-0.6107	-1.011 to -0.2101	Yes	**	0.002547

## Sheet: c
		Score 3						Average	Score 2						Average	Score 1						Average	Score 0						Average
DMSO	Soft1	13.149	9.16031	7.61905				9.97611	4.75862	2.75862	4.52672				4.01465	3.58966	3.18966	2.59008				3.12313	82.9866	82.9124	79.0131				81.6374
	Soft2	10.2593	4.91782	6.92751				7.3682	6.85714	5.66667	3.40876				5.31086	2.00257	2.22222	1.8029				2.00923	82.381	81.1023	92.468				85.3171
	Soft3	6.59154	8.98275	9.89836				8.49089	3.33333	5.77778	3.55556				4.22222	1.12076	0.777778	0.998763				0.965768	84.1366	86.2222	88.5926				86.3171
	Intermediate1	32.8425	18.0423	22.0065				24.2971	9.33333	14.2222	8				10.5185	9.77778	12.8889	9.33333				10.6667	56.4444	53.7778	53.3333				54.5185
	Intermediate1	22.3752	40.5142	28.0127				30.3007	9.55852	10.688	5.98274				8.74308	10.6667	6.22284	12.4444				9.77798	54.5185	47.5556	51.4667				51.1802
	Intermediate1	34.959	41.9745	39.1512				38.6949	8.76395	7.34097	8.44444				8.18312	6.22222	9.77778	10.2222				8.74074	45.3333	51.1852	36.5399				44.3528
Benztropine	Soft1	26.0367	21.7959	25.8426				24.5584	12.1622	7.07225	7.69916				8.97786	7.20721	4.69484	4.14287				5.3483	56.2807	61.0329	66.0005				61.1047
	Soft2	23.5556	28.6996	25.4545	23.4742	27.2727		25.6913	10.2222	14.3498	14.0909	9.85915	12.7273		12.2499	16.4444	24.2152	4.09091	11.7371	12.7273		13.843	49.7778	32.7354	56.3636	54.9296	47.2727		48.2158
	Soft3	25.7282	25.2632	27.1028	21.9626	23.3696	16.4948	23.3202	9.2233	12.6316	14.9533	8.8785	14.6739	9.27835	11.6065	16.5049	7.36842	7.94393	9.81308	15.2174	4.63918	10.2478	48.5437	54.7368	50	59.3458	46.7391	69.5876	54.8255
	Intermediate 1	84.8811	57.3333	75.1111	59.5556	76.4444	62.6667	69.332	11.8889	9.33333	6.44444	6.88889	4.44444	12.5556	8.59259	4.22222	2.22222	11.6667	7.66667	8.33333	5.88889	6.66667	16.2222	16.2222	18.4444	11.1111	10.2222	20.2222	15.4074
	Intermediate 2	70.7071	68.9972	89.5556	66.8182	88.7912	66.6667	75.256	5.25253	8.27653	8.44444	6.36364	6.87912	7.44444	7.11012	0.777778	3.55556	7.44444	2.44444	5.34066	7.11111	4.44567	13.9997	12.9871	16.645	12.4637	10.612	12.3457	13.1755
	Intermediate 3	57.3333	86.6667	63.5556	56	65.7778	58.2222	64.5926	8.22222	8.22222	5.29765	11.1111	10.2222	8.44444	8.58665	6.87666	6.22222	8.88889	9.33333	8	9.55556	8.14611	12.4444	11.1111	27.3333	23.5556	12.2222	25.3333	18.6667
Clemastine	Soft1	28.1068	23.9474	54.5796	15.0898			30.4309	58.1623	22.0193	36.1428	50.75			41.7686	5.28263	7.78626	12.8962	7.62756			8.39817	23.1029	21.1081	10.9964	22.1737			19.3453
	Soft2	14.8867	45.0822	21.9386	32.7562			28.6659	17.0459	30.0476	23.9041	27.3648			24.5906	32.4588	27.968	18.9957	39.0303			29.6132	16.119	22.0793	13.3029	16.5254			17.0067
	Soft3	32.6248	27.2888	27.2431	18.2054			26.3405	29.2187	39.8685	35.1456	29.6503			33.4708	25.6921	19.9259	26.9633	22.783			23.8411	12.7126	17.3666	15.3901	19.899			16.3421
	Intermediate 1	65.0049	59.443	65.369				63.2723	14.593	19.5912	20.3923				18.1922	12.3808	13.7995	7.17837				11.1195	7.88193	7.16627	7.22266				7.42362
	Intermediate 2	63.3985	64.4583	45.8408				57.8992	14.0641	14.7883	23.8922				17.5815	13.2084	11.2228	20.2932				14.9081	9.00287	9.71361	9.99386				9.57011
	Intermediate 3	60.4309	58.1723	64.0112				60.8714	16.9396	24.9524	12.9989				18.2969	12.1377	11.119	16.6021				13.2863	10.2478	5.84641	6.7189				7.60437

## Sheet: e
										Statistic	Tukey's multiple comparisons test	Mean diff.	95.00% CI of diff.	Below threshold?	Summary	Adjusted P Value
Cell number/field	DMSO1	DMSO2	DMSO3	GSK1	GSK2	GSK3	Simvastatin1	Simvastatin2	Simvastatin3		DMSO vs. GSK	-54.68	-133.7 to 24.40	No	ns	0.1654
	188	176	123	195	241	195	281	214	130		DMSO vs. Simvastatin	-30.01	-109.1 to 49.06	No	ns	0.5138
	105	141	167	184	225		257	133	160		GSK vs. Simvastatin	24.66	-54.41 to 103.7	No	ns	0.6277
	146	181	138	152	203	217	225	163	129
				204	238	184	179
				192	228	231				Statistic	Tukey's multiple comparisons test	Mean diff.	95.00% CI of diff.	Below threshold?	Summary	Adjusted P Value
Average	146.333	166	142.667	185.4	227	206.75	235.5	170	139.667		DMSO vs. GSK	-27.48	-36.73 to -18.23	Yes	***	0.0002
											DMSO vs. Simvastatin	-31.12	-40.37 to -21.87	Yes	***	0.0001
% Fully wrapped pillars (score 3)/field	DMSO1	DMSO2	DMSO3	GSK1	GSK2	GSK3	Simvastatin1	Simvastatin2	Simvastatin3		GSK vs. Simvastatin	-3.64	-12.89 to 5.609	No	ns	0.4915
	13.149	10.2593	6.59154	39.8561	24.0281	35.9025	35.6928	45.9789	25.3787
	9.16031	4.91782	8.98275	34.886	34.81		51.8956	41.7868	43.2818
	7.61905	6.92751	9.89836	31.8897	38.466	35.6847	47.6406	38.5016	34.1685	Statistic	Tukey's multiple comparisons test	Mean diff.	95.00% CI of diff.	Below threshold?	Summary	Adjusted P Value
				36.6199	36.4995	49.7422	36.0799				DMSO vs. GSK	-2.176	-3.945 to -0.4071	Yes	*	0.0216
				40.5366	24.7424	37.8956					DMSO vs. Simvastatin	-5.872	-7.640 to -4.103	Yes	***	0.0001
Average	9.97611	7.3682	8.49089	36.7577	31.7092	39.8062	42.8272	42.0891	34.2763		GSK vs. Simvastatin	-3.696	-5.464 to -1.927	Yes	**	0.0017
FC number of fully wrapped pillars (Score 3)/cell	DMSO1	DMSO2	DMSO3	GSK1	GSK2	GSK3	Simvastatin1	Simvastatin2	Simvastatin3
	0.623988	0.983288	1.89638	2.78139	2.2505	2.13453	3.80241	4.99289	7.30583
	1.73432	0.56395	0.854323	1.13372	4.2648		9.00792	7.14104	5.93599
	0.347251	0.713782	1.27291	2.19584	6.37117	3.35372	7.12318	5.46256	10.5835
				3.68125	3.15536	4.57162	7.29562
				4.56322	3.11077	1.24488
Average	0.901853	0.753673	1.3412	2.87108	3.83052	2.82619	6.80728	5.86549	7.94178

## Sheet: f
		Score 3					Average	Score 2					Average	Score 1					Average	Score 0					Average
	DMSO1	13.149	9.16031	7.61905			9.97611	4.75862	2.75862	4.52672			4.01465	3.58966	3.18966	2.59008			3.12313	82.9866	82.9124	79.0131			81.6374
	DMSO2	10.2593	4.91782	6.92751			7.3682	6.85714	5.66667	3.40876			5.31086	2.00257	2.22222	1.8029			2.00923	82.381	81.1023	92.468			85.3171
	DMSO3	6.59154	8.98275	9.89836			8.49089	3.33333	5.77778	3.55556			4.22222	1.12076	0.777778	0.998763			0.965768	84.1366	86.2222	88.5926			86.3171
	GSK1	39.8561	34.886	31.8897	36.6199	40.5366	36.7577	28.2935	16.0596	52.8668	50.0662	30.0865	35.4745	28.3478	19.5767	16.2162	16.8431	17.7886	19.7545	11.1046	6.04094	11.8445	4.03509	7.03489	8.01201
	GSK2	24.0281	34.81	38.466	36.4995	24.7424	31.7092	54.8794	34.8123	36.5866	28.7986	38.8581	38.787	16.3522	26.8455	19.4405	23.5675	31.7958	23.6003	5.89415	5.14266	5.98076	6.70741	5.78765	5.90253
	GSK3	35.9025		35.6847	49.7422	37.8956	39.8062	37.5394		32.5842	26.8829	36.5246	33.3828	15.5753		16.2873	15.0542	14.1226	15.2599	11.5277		14.2008	7.24067	13.2359	11.5513
	Simvastatin1	35.6928	51.8956	47.6406	36.0799		42.8272	31.4149	20.6331	24.0198	30.9112		26.7448	23.6395	22.5378	22.5425	24.519		23.3097	11.1529	5.27361	7.83048	4.22314		7.12002
	Simvastatin2	45.9789	41.7868	38.5016			42.0891	28.0635	16.4052	19.5869			21.3519	16.3427	22.2661	27.7865			22.1318	9.48975	17.57	16.2199			14.4265
	Simvastatin3	25.3787	43.2818	34.1685			34.2763	28.5106	34.1636	32.682			31.7854	35.4127	14.0194	25.3163			24.9161	11.9288	8.36022	6.77423			9.02109

## Sheet: h
Cell number/field	DMSO1	DMSO2	DMSO3	Wiskostatin-10 µM1	Wiskostatin-10 µM2	Wiskostatin-10 µM3	Wiskostatin-50 µM1	Wiskostatin-50 µM2	Wiskostatin-50 µM3	Statistic	Tukey's multiple comparisons test	Mean diff.	95.00% CI of diff.	Below threshold?	Summary	Adjusted P Value
	262	183	249	212	121	90	87	118	79		DMSO vs. Wiskostatin-10 µM	2	-97.02 to 101.0	No	ns	0.9979
	264	204	205	274	115	111	84	104	86		DMSO vs. Wiskostatin-50 µM	88.83	-10.19 to 187.9	No	ns	0.0741
	215	103	112	277	128	134	89	105	83		Wiskostatin-10 µM vs. Wiskostatin-50 µM	86.83	-12.19 to 185.9	No	ns	0.0801
	172	208	102	254	240	198
	187	146	120
	185	146	261							Statistic	Tukey's multiple comparisons test	Mean diff.	95.00% CI of diff.	Below threshold?	Summary	Adjusted P Value
	171	185	126								DMSO vs. Wiskostatin-10 µM	16.12	12.03 to 20.22	Yes	****	4.825e-05
	120	169	261								DMSO vs. Wiskostatin-50 µM	23.67	19.57 to 27.76	Yes	****	4.692e-06
Average	197	168	179.5	254.25	151	133.25	86.6667	109	82.6667		Wiskostatin-10 µM vs. Wiskostatin-50 µM	7.546	3.451 to 11.64	Yes	**	0.0032
% Fully wrapped pillars (score 3)/field	DMSO1	DMSO2	DMSO3	Wiskostatin-10 µM1	Wiskostatin-10 µM2	Wiskostatin-10 µM3	Wiskostatin-50 µM1	Wiskostatin-50 µM2	Wiskostatin-50 µM3
	19.3878	25.9036	34.9776	7.76256	8.60927	6.69643	1.16326	0.446429	0.483092
	16.4773	48.7047	25.2381	10.7791	10.467	6.27803	0	0.333333	0.815542	Statistic	Tukey's multiple comparisons test	Mean diff.	95.00% CI of diff.	Below threshold?	Summary	Adjusted P Value
	25.8242	15.0259	1.5544	9.95475	8.23409	5.77778	0.891526	0.556454	0.765828		DMSO vs. 10μM	0.6262	0.1822 to 1.070	Yes	*	0.0117
	23.6264	10	21.256	6.93777	10.0917	6.27803					DMSO vs. 50μM	0.9473	0.5033 to 1.391	Yes	**	0.0015
	21.0784	14.6341	31.016								10μM vs. 50μM	0.3212	-0.1228 to 0.7652	No	ns	0.146
	49.537	7.28155	34.3137
	35.7488	43.2836	22.6244
	23.6607	18.2648	13.2275
Average	26.9176	22.8873	23.026	8.85856	9.35053	6.25757	0.68493	0.445405	0.688154
Number of fully wrapped pillars (Score 3)/cell	DMSO1	DMSO2	DMSO3	Wiskostatin-10 µM1	Wiskostatin-10 µM2	Wiskostatin-10 µM3	Wiskostatin-50 µM1	Wiskostatin-50 µM2	Wiskostatin-50 µM3
	0.145038	0.234973	0.513253	0.0801887	0.107438	0.166667	0.0214228	0.00847458	0.0119582
	0.109848	0.460784	0.485366	0.109489	0.135913	0.126126	0	0.01	0.0289958
	0.218605	0.281553	0.0267857	0.0794224	0.0609375	0.0970149	0.0303157	0.00926241	0.0128962
	0.25	0.0769231	0.431373	0.133858	0.0782667	0.0707071
	0.229947	0.205479	0.683333
	0.208378	0.10274	0.268199
	0.312749	0.0302703	0.395825
	0.481767	0.237406	0.0957854
Average	0.244541	0.203766	0.36249	0.10074	0.0956388	0.115129	0.0172462	0.00924566	0.0179501
Fold Change	0.904818	0.753947	1.34124	0.358199	0.353869	0.409363	0.0613221	0.0328748	0.063825

## Sheet: i
		Score 3								Average	Score 2								Average	Score 1								Average	Score 0								Average
	DMSO1	19.3878	16.4773	25.8242	23.6264	21.0784	49.537	35.7488	23.6607	26.9176	9.69388	7.95455	6.04396	8.79121	10.2941	14.8148	10.628	10.7143	9.86685	9.69388	15.9091	11.5385	16.4835	19.1176	17.1296	12.0773	9.82143	13.9714	61.2245	59.6591	56.5934	51.0989	49.5098	18.5185	41.5459	55.8036	49.2442
	DMSO2	25.9036	48.7047	15.0259	10	14.6341	7.28155	43.2836	18.2648	22.8873	25.9036	26.4249	4.14508	15	14.6341	3.39806	19.9005	16.895	15.7877	7.22892	8.80829	10.8808	26.25	9.7561	12.1359	20.8955	7.76256	12.9648	40.9639	16.0622	69.9482	48.75	60.9756	77.1845	15.9204	57.0776	48.3603
	DMSO3	34.9776	25.2381	1.5544	21.256	31.016	34.3137	22.6244	13.2275	23.026	22.87	26.6667	1.5544	11.5942	16.0428	27.9412	18.552	19.0476	18.0336	11.6592	12.381	2.07254	9.66184	10.1604	7.84314	4.97738	17.4603	9.52697	30.4933	35.7143	94.8187	57.4879	42.7807	29.902	53.8462	50.2646	49.4134
	Wiskostatin-10μM1	7.76256	10.7791	9.95475	6.93777					8.85856	5.93607	10.8911	7.69231	14.9485					9.86698	16.4384	13.8614	12.2172	20.1031					15.655	69.863	60.396	70.1357	47.4227					61.9544
	Wiskostatin-10μM2	8.60927	10.467	8.23409	10.0917					9.35053	11.2583	16.7702	14.2157	10.5505					13.1987	16.5563	20.4969	19.1176	11.4679					16.9097	63.5762	38.5093	28.4314	67.8899					49.6017
	Wiskostatin-10μM3	6.69643	6.27803	5.77778	6.27803					6.25757	6.69643	2.69058	1.33333	17.9372					7.16439	10.2679	8.07175	6.22222	4.4843					7.26153	76.3393	82.9596	86.6667	71.3004					79.3165
	Wiskostatin-50μM1	1.16326	0	0.891526						0.68493	0.484981	0	0.199926						0.228302	0.818972	0	0.551114						0.456695	97.2603	98	100.631						98.6303
	Wiskostatin-50μM2	0.446429	0.333333	0.556454						0.445405	1.68999	1.33333	1.6546						1.55931	0.346429	1.77778	1.21216						1.11212	97.3214	95.4444	97.883						96.883
	Wiskostatin-50μM3	0.483092	0.815542	0.765828						0.688154	0.498992	0.56621	0.344526						0.469909	1.42754	0	0.747353						0.724963	97.588	96.894	99.8401						98.1074
