# Supplementary material for: Tunable hydrogel-based micropillar arrays for myelination studies
Source: Nat Methods. 2026 Mar 30;23(4):854–64. doi: 10.1038/s41592-026-03048-3 (PMC13076230; doi:10.1038/s41592-026-03048-3)
Supplement: Supplementary file 9 — Statistical source data. [file 41592_2026_3048_MOESM9_ESM.xlsx]

## Sheet: c,d
	Cell No	Score 0 [%]	Score 1 [%]	Score 2 [%]	Score 3 [%]	Score 3/cell
	55	12	16.8889	15.1111	56	2.29091
	48	15.2381	13.8095	15.2381	55.7143	2.4375
	45	24	19.5556	10.6667	45.7778	2.28889
Average	49.3333	17.0794	16.7513	13.672	52.4974	2.3391

## Sheet: h,i
		No cells	% Score 0	% Score 1	% Score 2	% Score 3	Score3/cell
	Gel1	77	8.59375	12.5	21.0938	57.8125	1.92208
		75	4	7.11111	19.5556	69.3333	2.08
		73	4.44444	7.55556	18.2222	69.7778	2.15068
		80	6.66667	5.33333	17.3333	70.6667	1.9875
	Average	76.25	5.92622	8.125	19.0512	66.8976	2.03507
	Gel2	91	14.6667	6.22222	15.5556	63.5556	1.57143
		84	5.33333	7.11111	17.7778	69.7778	1.86905
		110	4.44444	3.55556	13.7778	78.2222	1.6
		85	3.55556	4.44444	9.77778	82.2222	2.17647
	Average	92.5	7	5.33333	14.2222	73.4444	1.80424
	Gel3	93	5.33333	6.22222	11.1111	77.3333	1.87097
		81	10.2222	5.77778	11.1111	72.8889	2.02469
		90	3.86473	5.7971	13.0435	77.2947	1.77778
		89	10.8597	7.23982	14.0271	67.8733	1.68539
	Average	88.25	7.57	6.25923	12.3232	73.8476	1.83971
