# Supplementary material for: Tunable hydrogel-based micropillar arrays for myelination studies
Source: Nat Methods. 2026 Mar 30;23(4):854–64. doi: 10.1038/s41592-026-03048-3 (PMC13076230; doi:10.1038/s41592-026-03048-3)
Supplement: Supplementary file 10 — Statistical source data. [file 41592_2026_3048_MOESM10_ESM.xlsx]

## Sheet: c
	Dry	Immersed
	15	18.4
	4.3	5.2
	2.5	3.1
	3.7	4.7
	9.3	12
	8.3	11
