# Supplementary material for: Tunable hydrogel-based micropillar arrays for myelination studies
Source: Nat Methods. 2026 Mar 30;23(4):854–64. doi: 10.1038/s41592-026-03048-3 (PMC13076230; doi:10.1038/s41592-026-03048-3)
Supplement: Supplementary file 11 — Statistical source data. [file 41592_2026_3048_MOESM11_ESM.xlsx]

## Sheet: c
Data in Percentage
	Before MACS	After MACS
1	4.05	66.7
2	3.88	68.8
3	4.86	36.1

## Sheet: d
	Sox2	Nestin	Pax6	Hes1/Hes5	Vimentin	Pdgfra	Cspg4	Olig2	Mbp	Plp1	Cnp	Mog	Gja1	Tnc	Gfap	Aldh1l1	Slc1a3	Slc1a2	S100b	Aqp4	Ascl1	Tbr2	Tubb3	Map2	NeuN
	3048.6	165.018	39.1388	33.8498	13114.7	3169.19	745.754	4936.78	428615	496678	103213	6378.57	338.498	460.146	10911.3	55.0059	2185.43	708.73	918.176	2071.19	115.301	23.2717	2894.16	2984.07	29.6186
	3601.99	233.564	93.0605	38.319	19519.9	3921.31	835.72	4223.3	272865	259079	69813.6	2720.65	708.902	894.111	18374.9	96.7099	4541.72	1161.43	976.223	2208.82	212.579	25.546	2404.97	3590.13	39.2314
	3235.62	115.514	61.4435	43.0105	12882.2	4217.48	752.069	4528.39	279280	416747	61399.3	4047.9	419.045	431.334	10669.1	57.7569	2921.03	1058.06	838.09	2243.92	164.669	22.1197	1848.22	4105.66	39.3239
	3449.02	183.282	41.6549	40.7292	14389.4	2677.95	1131.16	5931.66	660688	427202	126056	7154.46	744.234	1104.32	28270.7	177.728	2921.4	584.094	1161.71	3933.15	106.451	5.55398	5245.74	2176.24	30.5469
	3290.24	180.664	25.5286	35.3473	14446.2	2797.34	1101.66	6002.16	662622	419304	124457	6877.01	804.15	1079.07	27780	158.081	2887.68	560.647	1105.58	4038.43	106.042	4.90934	5168.56	2318.19	26.5105
	3709.87	171.434	29.933	34.4683	15970.6	3178.34	1130.2	5574.79	597653	405552	124606	5610.16	600.473	686.644	22457	104.312	2428.2	566.005	1043.12	2821.86	124.267	6.34942	4996.08	2015.49	24.4906
