# Supplementary material for: Tunable hydrogel-based micropillar arrays for myelination studies
Source: Nat Methods. 2026 Mar 30;23(4):854–64. doi: 10.1038/s41592-026-03048-3 (PMC13076230; doi:10.1038/s41592-026-03048-3)
Supplement: Supplementary file 12 — Statistical source data. [file 41592_2026_3048_MOESM12_ESM.xlsx]

## Sheet: a,b
	Flat1	Flat2	Flat3	MP1	MP2	MP3
ENSRNOG00000014303	8.66979	9.23618	9.11751	8.4082	8.58831	8.55624
ENSRNOG00000014330	9.91238	10.0401	9.74028	10.0472	10.0125	9.89407
ENSRNOG00000049505	7.20002	7.23399	7.85958	6.38041	6.43303	6.72963
ENSRNOG00000014916	9.93594	9.70372	10.4318	9.66992	9.67751	9.66823
ENSRNOG00000014996	7.72493	7.86202	7.81303	7.66335	7.55103	7.77813
ENSRNOG00000015239	8.95759	8.61586	8.81303	9.05598	9.12081	8.88164
ENSRNOG00000015552	8.82927	8.85351	8.96622	8.91093	8.80965	8.87608
ENSRNOG00000016054	11.2353	11.1663	11.3044	11.16	11.2048	11.2146
ENSRNOG00000016381	8.5157	8.35551	8.59654	7.69592	7.64603	7.85927
ENSRNOG00000013160	11.6081	11.4925	11.5031	11.3653	11.4559	11.5326
ENSRNOG00000023549	7.39396	8.1896	8.07212	6.75893	6.51276	6.97821
ENSRNOG00000013351	8.256	8.38337	8.67237	7.8601	8.00151	7.94673
ENSRNOG00000014258	8.23589	8.56464	8.54526	8.14123	8.17327	8.05403
ENSRNOG00000014450	10.0867	9.81896	10.1397	9.99316	9.88649	10.0001
ENSRNOG00000014852	8.79875	8.5401	8.84423	8.762	8.70831	8.48863
ENSRNOG00000040242	5.43863	5.0376	6.10469	5.64345	5.39987	5.1072
ENSRNOG00000011058	7.78152	7.46013	7.91938	8.12218	8.01252	7.62082
ENSRNOG00000014902	6.54051	5.91207	6.10469	6.21049	5.88049	6.04909
ENSRNOG00000014908	9.94216	9.80578	9.89725	9.63003	9.70322	9.74801
ENSRNOG00000025587	5.54051	6.29394	6.36342	4.79545	5.46546	5.28553
ENSRNOG00000015217	9.38714	9.36752	9.36073	9.33771	9.32012	9.44611
ENSRNOG00000015473	3.54051	3.95513	4.3848	3.79545	4.14353	3.76616
ENSRNOG00000015551	9.39623	9.0376	9.21022	9.63675	9.65835	9.6357
ENSRNOG00000015660	8.44302	8.59899	8.82481	8.23729	8.58831	8.22559
ENSRNOG00000046983	4.93906	4.51153	4.54526	4.88856	5.06106	4.81347
ENSRNOG00000010753	9.15789	9.02502	9.14596	9.153	9.037	9.04414
ENSRNOG00000011015	9.46045	9.33324	9.75266	8.89699	8.97923	8.92536
ENSRNOG00000011411	9.99247	9.54715	10.0012	10.6309	10.7826	10.5778
ENSRNOG00000011540	10.715	10.6926	10.7811	10.6401	10.5205	10.6634
ENSRNOG00000047746	6.34786	5.64903	6.60111	4.53242	4.43303	5.47398
ENSRNOG00000056940	7.49047	8.24271	7.8823	7.41994	7.55103	7.66662
ENSRNOG00000060972	8.41647	8.42991	8.86339	8.59937	8.5548	8.24297
ENSRNOG00000051450	7.70313	7.78653	8.02525	7.7712	7.85624	7.59398
ENSRNOG00000059224	9.79188	9.71629	9.77711	10.1138	10.0302	10.1119
ENSRNOG00000053331	4.72493	4.45263	4.20422	4.21049	4.22153	4.76616
ENSRNOG00000053347	4.93906	5.35952	5.50679	4.79545	5.14353	4.90366
ENSRNOG00000060603	9.09788	9.29812	8.98733	8.8687	9.05042	9.04909
ENSRNOG00000011460	8.21036	6.29394	7.3848	7.78338	8.05042	7.9573
ENSRNOG00000049517	6.38486	5.95513	5.7236	6.54677	6.70152	6.28553
ENSRNOG00000012074	8.79188	9.30021	8.72779	8.93841	8.90434	8.96779
ENSRNOG00000012311	5.63566	6.67503	7.15531	7.75275	7.76802	7.50313
ENSRNOG00000012322	7.03527	6.99695	7.25153	6.7712	7.18306	7.01914
ENSRNOG00000031700	6.30989	6.46758	6.27461	6.19234	5.9278	5.90366
ENSRNOG00000012701	12.3361	12.2183	12.3526	12.4508	12.4873	12.5436
ENSRNOG00000058050	10.6866	10.9121	10.8691	10.7834	10.7075	10.5846
ENSRNOG00000013436	6.1896	6.40683	6.94119	6.03831	5.67404	5.14467
ENSRNOG00000013969	9.43202	9.58363	9.66147	9.39636	9.41447	9.44423
ENSRNOG00000014531	11.2403	11.1079	10.8926	11.1459	11.1684	11.1767
ENSRNOG00000047605	8.61635	9.10608	8.74854	7.51792	7.32233	7.69216
ENSRNOG00000046617	5.08108	5.22522	5.20422	5.09801	5.06106	4.61416
ENSRNOG00000011134	3.251	3.77456	3.29733	3.21049	3.43303	3.3187
ENSRNOG00000011245	6.55681	7.67503	6.98383	6.01784	5.49716	6.21682
ENSRNOG00000011720	5.86244	6.3271	6.17998	5.41212	6.259	5.64063
ENSRNOG00000033517	5.63566	5.86767	5.94119	5.41212	5.52819	5.47398
ENSRNOG00000012346	11.374	11.7147	11.328	11.8111	11.7595	11.7963
ENSRNOG00000013202	5.69579	5.79841	5.94119	6.3315	6.39987	6.54577
ENSRNOG00000055111	7.1145	7.80431	8.01843	5.34799	6.14353	6.21682
ENSRNOG00000013422	9.36879	9.36353	9.71307	8.96805	9.14603	9.01662
ENSRNOG00000013791	8.40751	8.70372	8.42145	7.60281	7.44121	7.88164
ENSRNOG00000013994	3.78152	4.51153	4.46726	3.97602	2.78096	3.3187
ENSRNOG00000015036	3.08108	6.17145	5.50679	3.79545	3.88049	3.66662
ENSRNOG00000015321	5.43863	5.22522	5.65488	5.17396	4.9736	5.06872
ENSRNOG00000015670	7.96982	7.98661	7.59195	7.94926	7.81909	7.51748
ENSRNOG00000016371	5.78152	6.0575	5.91204	5.47352	5.39987	6.08809
ENSRNOG00000060376	5.03527	5.39123	5.34173	5.7712	5.14353	4.71725
ENSRNOG00000016411	11.9056	12.1309	11.9065	11.5561	11.532	11.5277
ENSRNOG00000016627	10.0118	9.44699	9.98558	9.38242	9.54346	9.71725
ENSRNOG00000011114	8.88843	8.81896	9.03543	8.66335	8.53202	8.61416
ENSRNOG00000011161	6.52402	6.20752	6.86719	5.589	5.46546	5.94673
ENSRNOG00000011815	12.3552	11.9966	12.4198	11.8435	11.842	11.9142
ENSRNOG00000052999	5.12547	4.62256	4.82089	3.88856	2.78096	3.85927
ENSRNOG00000054246	5.60464	3.3271	5.25153	3.97602	4.29553	4.85927
ENSRNOG00000029608	8.44302	7.93376	8.69394	8.52519	8.61023	8.53875
ENSRNOG00000013323	4.251	4.51153	3.61926	4.05849	4.22153	3.94673
ENSRNOG00000021478	6.58887	7.09649	6.61926	6.22841	6.259	6.51748
ENSRNOG00000021442	6.809	7.4451	7.19215	7.21049	6.86842	6.74191
ENSRNOG00000013364	4.60464	5.51153	5.3848	5.41212	4.83158	4.44423
ENSRNOG00000014004	7.22063	7.40683	7.1677	6.95465	6.96229	6.98855
ENSRNOG00000014190	7.84263	7.74419	7.82871	7.67646	7.52819	7.54577
ENSRNOG00000014240	6.34786	6.60914	6.80513	6.44315	5.58831	6.04909
ENSRNOG00000042944	5.47339	5.86767	6.86719	4.69592	4.36592	5.41386
ENSRNOG00000011588	9.80218	9.82912	10.0081	9.72934	9.75003	9.71725
ENSRNOG00000011622	9.17911	9.09889	9.26312	9.41212	9.36806	9.08327
ENSRNOG00000042309	10.7544	10.2131	10.8963	11.1507	11.1523	10.8761
ENSRNOG00000012324	9.79188	9.22742	9.42145	10.589	10.6548	10.5202
ENSRNOG00000061741	6.93906	6.0575	6.98383	6.99709	7.00702	7.04909
ENSRNOG00000023407	4.60464	4.0376	4.61926	4.21049	3.14353	4.3187
ENSRNOG00000039783	5.43863	5.51153	5.15531	5.13649	4.61746	4.66662
ENSRNOG00000028357	5.50734	5.51153	5.20422	5.86584	5.78096	5.41386
ENSRNOG00000012775	8.4298	7.90659	8.5165	8.5432	8.50108	8.24297
ENSRNOG00000013331	10.8657	11.0206	10.5405	10.9977	10.9095	11.0571
ENSRNOG00000014485	10.6144	10.667	10.7892	10.4556	10.3476	10.4234
ENSRNOG00000014721	3.403	2.1896	3.29733	4.21049	4.36592	4.3187
ENSRNOG00000039776	9.48622	9.25784	9.2457	9.66499	9.60296	9.5246
ENSRNOG00000015465	4.98797	5.93376	5.99777	4.05849	5.018	4.71725
ENSRNOG00000028261	11.403	10.9196	10.5547	12.229	12.2471	12.203
ENSRNOG00000015676	9.34786	8.92024	8.98733	9.49589	9.55856	9.44047
ENSRNOG00000015810	6.14717	6.93376	7.23985	6.15535	5.9736	6.50313
ENSRNOG00000016103	6.50734	6.83346	6.7236	7.88291	7.68096	7.64717
ENSRNOG00000016372	9.55072	9.56464	9.41368	9.86584	9.85012	10.0103
ENSRNOG00000025327	3.251	3.67503	3.29733	3.21049	3.88049	3.85927
ENSRNOG00000016923	11.1316	11.1479	11.0998	11.0629	11.0471	11.0803
ENSRNOG00000017930	9.5157	9.51872	9.41107	10.2139	10.3638	10.0204
ENSRNOG00000033609	5.21036	5.64903	5.10469	5.86584	6.10288	5.98855
ENSRNOG00000023053	9.98043	9.82622	9.98733	9.8601	9.91612	9.87608
ENSRNOG00000017150	9.80729	10.0413	9.53095	9.65011	9.64249	9.72191
ENSRNOG00000034075	6.23082	7.09649	6.83649	6.8193	6.86842	6.82505
ENSRNOG00000017254	10.394	10.1997	10.1906	10.3744	10.2728	10.3248
ENSRNOG00000017601	9.256	8.75337	9.10469	10.167	10.1585	9.75711
ENSRNOG00000017613	8.01181	8.21197	8.26312	8.48102	8.24973	8.09289
ENSRNOG00000058077	4.93906	5.15307	5.34173	4.93295	4.14353	4.94673
ENSRNOG00000032150	8.15254	8.71942	8.34718	7.91093	8.05042	7.8705
ENSRNOG00000027422	8.05262	8.13913	8.23397	7.88856	7.67404	7.80764
ENSRNOG00000017826	8.85586	8.88448	9.04217	8.45842	8.30452	8.62082
ENSRNOG00000042308	3.54051	4.1896	4.46726	3.05849	4.36592	4.1812
ENSRNOG00000051377	7.6585	7.24271	7.56412	7.52519	7.29553	7.53169
ENSRNOG00000017963	6.58887	6.82187	7.41627	6.83108	6.12335	6.08809
ENSRNOG00000049259	7.86898	7.51153	8.30856	7.93841	7.71507	7.84795
ENSRNOG00000016462	7.66604	7.35952	7.99082	7.38841	7.72179	7.41386
ENSRNOG00000056694	6.03527	5.35952	6.34173	5.88856	6.018	5.58719
ENSRNOG00000047145	8.78843	8.09167	8.80513	7.94926	8.36592	7.97821
ENSRNOG00000046353	6.03527	5.70056	6.44708	6.05849	5.85624	5.35112
ENSRNOG00000016368	6.60464	7.02754	6.96976	6.73405	6.46546	6.54577
ENSRNOG00000016011	11.0569	10.3555	10.9591	10.6765	10.7558	10.8802
ENSRNOG00000019582	8.93906	9.30646	8.90836	9.62665	9.60296	9.50132
ENSRNOG00000019549	7.03527	8.09649	7.52615	7.91093	7.91612	7.73579
ENSRNOG00000019544	7.17911	7.18055	7.41627	7.03831	7.07163	7.22559
ENSRNOG00000019501	8.29539	7.9762	8.2162	8.12218	7.83158	8.04414
ENSRNOG00000019489	8.11999	7.99179	8.28033	7.73405	7.67404	7.91455
ENSRNOG00000019358	2.403	3.67503	5.05222	1.47352	2.9736	2.44423
ENSRNOG00000018960	9.0923	9.26213	8.91938	8.66005	8.74839	8.79591
ENSRNOG00000024077	5.69579	6.45263	6.65488	4.53242	5.06106	4.25159
ENSRNOG00000018773	6.03527	5.77456	6.20422	5.97602	6.018	5.81347
ENSRNOG00000018690	4.403	4.67503	5.10469	3.05849	2.78096	2.66662
ENSRNOG00000018163	4.403	3.0376	5.20422	3.79545	5.06106	4.02919
ENSRNOG00000018052	11.8526	11.5397	11.4013	11.2099	11.2363	11.5081
ENSRNOG00000004144	4.88843	4.95513	4.29733	5.05849	4.9278	4.85927
ENSRNOG00000016919	10.1539	9.87049	10.1428	9.83693	9.99041	9.94938
ENSRNOG00000016728	8.09788	8.0021	8.18608	7.74031	7.49716	7.62082
ENSRNOG00000056223	8.68841	8.65883	8.95197	8.63339	8.73183	8.63076
ENSRNOG00000017030	9.92343	9.80431	9.78115	10.0747	10.108	9.9704
ENSRNOG00000016973	8.74285	8.5043	8.39009	8.65343	8.75168	8.68582
ENSRNOG00000029049	11.2996	10.7241	10.7588	11.4541	11.4056	11.4666
ENSRNOG00000046874	8.07543	8.31061	7.95554	8.69913	8.70831	8.16761
ENSRNOG00000017114	7.49893	7.23399	7.29733	8.30641	8.27281	7.61416
ENSRNOG00000017889	6.90125	6.85636	6.60111	6.39636	6.60296	6.75409
ENSRNOG00000018007	9.42759	9.61082	9.73612	9.3043	9.08474	9.24513
ENSRNOG00000018012	12.1186	11.5815	11.8346	12.0227	12.0795	12.0448
ENSRNOG00000018158	9.79188	9.77306	9.96799	9.64845	9.80174	9.76766
ENSRNOG00000018207	11.6207	11.9127	11.9344	11.1929	11.2215	11.4086
ENSRNOG00000018321	5.86244	6.55417	5.82089	5.95465	6.52819	6.25159
ENSRNOG00000018524	8.5157	9.52052	8.68965	9.15769	9.02888	8.80178
ENSRNOG00000018762	3.08108	3.77456	2.61926	3.79545	3.67404	3.66662
ENSRNOG00000018935	6.01181	5.62256	5.68965	5.86584	6.018	6.08809
ENSRNOG00000019048	10.5899	10.7798	10.4202	10.4479	10.274	10.462
ENSRNOG00000019091	10.3408	10.2296	10.5393	10.3159	10.431	10.3601
ENSRNOG00000019189	11.6476	11.0673	10.6637	11.963	11.8824	12.0681
ENSRNOG00000013975	8.96066	8.62256	8.17385	9.28944	9.26592	9.35911
ENSRNOG00000014160	11.3763	11.6007	11.5262	11.1711	11.1221	11.1458
ENSRNOG00000014582	8.89486	8.80725	8.82871	8.75275	8.46546	8.3146
ENSRNOG00000023140	4.403	4.51153	4.3848	2.88856	2.78096	2.66662
ENSRNOG00000014997	9.97892	9.92837	9.89166	10.4866	10.4834	10.3032
ENSRNOG00000017412	4.72493	5.48238	5.25153	2.69592	3.43303	3.44423
ENSRNOG00000017419	9.12547	9.18734	8.98733	9.31483	9.4952	9.42342
ENSRNOG00000017731	12.1217	11.7225	11.5804	12.2958	12.2944	12.27
ENSRNOG00000055547	5.60464	4.72565	5.94119	6.2636	6.39987	6.39843
ENSRNOG00000048297	8.96677	8.71942	8.75266	9.3582	9.38511	9.24297
ENSRNOG00000011310	7.10344	7.31888	7.4572	6.65675	6.63181	6.47398
ENSRNOG00000024149	5.83596	5.1896	5.54526	7.42772	7.58093	7.1072
ENSRNOG00000024140	9.98194	9.84065	9.98558	9.53782	9.47743	9.71414
ENSRNOG00000012415	11.4605	11.4736	11.768	10.7917	10.721	11.0185
ENSRNOG00000055093	7.92028	7.85067	8.30856	7.68946	7.74179	7.77813
ENSRNOG00000013190	9.22573	9.56116	9.266	9.64178	9.58278	9.6041
ENSRNOG00000013194	10.4452	10.5845	10.2325	10.6838	10.7401	10.7781
ENSRNOG00000023753	9.24347	8.80136	9.1677	9.63171	9.68096	9.57523
ENSRNOG00000051938	3.08108	3.67503	3.99777	4.05849	4.22153	4.25159
ENSRNOG00000030145	3.403	3.77456	5.82089	2.69592	-0.0263981	2.66662
ENSRNOG00000010529	6.1896	6.20752	6.48716	5.01784	5.22153	5.55971
ENSRNOG00000015609	3.78152	3.1896	4.20422	3.47352	3.78096	3.1812
ENSRNOG00000015597	9.05836	8.53656	9.09823	9.33977	9.20482	9.21021
ENSRNOG00000061312	8.65093	8.61586	8.85575	8.82225	8.77126	8.88994
ENSRNOG00000015230	7.76758	7.81604	8.07212	7.41212	7.44934	7.5246
ENSRNOG00000059984	6.49047	7.2164	7.26312	7.05849	6.9278	7.11666
ENSRNOG00000058790	9.3572	9.54891	9.45468	9.14595	9.07951	9.20134
ENSRNOG00000001488	11.674	11.5956	11.7398	11.2717	11.2257	11.396
ENSRNOG00000001489	8.04686	8.18508	8.2457	7.64345	7.47345	7.79001
ENSRNOG00000001490	8.11999	8.25138	8.17385	8.01784	7.7615	7.98339
ENSRNOG00000021493	3.251	1.86767	3.61926	4.41212	4.55856	3.94673
ENSRNOG00000014434	9.87061	9.66695	9.99951	9.79244	9.83934	9.75257
ENSRNOG00000048190	5.83596	6.0376	5.50679	6.589	6.14353	6.58719
ENSRNOG00000012692	9.39623	9.34947	9.22215	9.01009	9.06636	9.19689
ENSRNOG00000012988	4.72493	4.62256	4.46726	4.64345	4.49716	4.50313
ENSRNOG00000039076	5.21036	4.3271	5.05222	4.64345	4.43303	4.38283
ENSRNOG00000011282	12.7837	12.9317	12.6574	12.6617	12.6866	12.8322
ENSRNOG00000059492	8.37109	8.27281	8.81303	8.48102	8.33115	8.335
ENSRNOG00000052406	5.12547	5.1896	5.7236	4.74654	5.29553	5.28553
ENSRNOG00000051578	3.08108	3.86767	4.75676	4.47352	4.36592	3.85927
ENSRNOG00000042347	5.50734	5.3271	6.02525	4.93295	5.43303	5.41386
ENSRNOG00000042826	5.50734	4.67503	5.75676	4.79545	4.43303	4.90366
ENSRNOG00000043341	6.65093	5.93376	7.41627	6.39636	6.46546	6.54577
ENSRNOG00000058030	7.54051	7.19859	7.94119	7.03831	6.75496	7.03918
ENSRNOG00000051570	6.05836	5.70056	5.8823	5.8193	6.24039	5.90366
ENSRNOG00000047884	6.23082	6.0376	6.78919	5.38041	6.24039	6.02919
ENSRNOG00000026569	7.403	6.98661	7.89725	7.18318	7.32233	6.85927
ENSRNOG00000061533	7.04686	6.77456	7.66366	7.12697	7.03969	6.90366
ENSRNOG00000059824	3.66604	4.82187	5.05222	3.589	3.55856	2.44423
ENSRNOG00000055124	3.98797	2.1896	4.46726	3.05849	2.78096	2.66662
ENSRNOG00000011675	7.74641	7.31888	8.22807	7.32319	7.23099	7.17215
ENSRNOG00000058909	9.17647	9.36153	8.96976	9.09801	8.94802	9.02418
ENSRNOG00000052600	4.47339	3.0376	2.29733	4.88856	5.46546	5.38283
ENSRNOG00000059572	3.88843	4.95513	5.20422	5.44315	4.72849	5.35112
ENSRNOG00000061893	7.01181	6.3271	6.07869	7.44315	7.29553	7.23431
ENSRNOG00000053234	9.31709	9.3434	9.18608	9.56628	9.54156	9.56663
ENSRNOG00000061039	8.72853	8.59219	8.40062	9.3043	9.06371	9.38283
ENSRNOG00000056098	7.41199	7.39123	6.91204	8.28088	8.16836	8.28553
ENSRNOG00000060293	9.14177	9.26213	9.35803	8.66992	8.65308	8.75105
ENSRNOG00000057848	2.403	3.86767	4.29733	2.88856	3.78096	4.61416
ENSRNOG00000056257	10.1685	10.3903	10.461	10.4546	10.4503	10.4042
ENSRNOG00000053450	8.1145	8.10129	8.17998	8.16002	8.33115	8.23865
ENSRNOG00000056036	5.63566	5.64903	6.70672	5.93295	5.70152	5.74191
ENSRNOG00000027550	6.62023	6.59559	6.42662	6.80742	6.90434	6.9573
ENSRNOG00000027514	10.5405	10.4769	10.1952	10.6002	10.4794	10.4758
ENSRNOG00000043328	10.3502	10.3332	9.9102	10.6283	10.5819	10.6275
ENSRNOG00000027487	11.3219	11.4979	11.1876	11.4451	11.4844	11.4717
ENSRNOG00000027459	7.97589	7.92837	7.95554	8.24611	8.34864	8.17668
ENSRNOG00000060429	6.52402	6.37547	6.02525	6.70874	6.75496	7.06872
ENSRNOG00000019623	6.2709	6.20752	5.68965	5.91093	5.83158	6.02919
ENSRNOG00000027436	7.17911	6.81019	6.3197	6.60281	6.83158	7.04909
ENSRNOG00000038445	3.98797	4.1156	5.15531	3.79545	3.43303	3.66662
ENSRNOG00000019453	11.7482	11.9428	11.7902	11.4973	11.4952	11.4494
ENSRNOG00000031113	7.3572	7.475	7.15531	6.87725	7.10288	7.2939
ENSRNOG00000031459	7.71043	7.36752	8.09823	7.58205	7.40823	7.72346
ENSRNOG00000031328	9.256	9.09649	9.14908	9.09313	9.18306	9.23648
ENSRNOG00000019376	8.29053	8.49338	8.5019	8.16002	8.09772	8.00393
ENSRNOG00000026861	4.98797	4.51153	4.61926	5.74654	4.9278	5.1812
ENSRNOG00000019127	7.4298	7.07712	7.69821	7.25488	7.26822	6.72963
ENSRNOG00000015271	6.16854	6.17145	6.58274	6.01784	6.39987	6.42912
ENSRNOG00000050476	6.21036	5.70056	6.80513	5.84276	6.31345	6.00902
ENSRNOG00000015598	6.38486	6.0376	6.02525	5.97602	5.99597	6.77813
ENSRNOG00000046153	4.08108	4.45263	4.61926	3.34799	3.67404	4.71725
ENSRNOG00000047061	4.47339	4.95513	4.54526	4.74654	4.61746	4.94673
ENSRNOG00000022742	7.45612	7.76249	7.27461	6.96538	7.19277	7.37497
ENSRNOG00000015825	6.54051	6.48238	6.34173	6.17396	6.24039	6.85927
ENSRNOG00000015956	7.15789	7.41457	8.01843	6.72145	7.05042	6.85927
ENSRNOG00000014791	13.1026	13.2214	13.3903	12.8336	12.8829	12.9543
ENSRNOG00000015071	5.96372	6.37547	6.95554	5.72145	5.52819	5.76616
ENSRNOG00000042777	5.7535	5.77456	5.78919	5.31483	5.80649	5.83655
ENSRNOG00000015322	5.08108	5.1896	5.7236	5.47352	5.39987	5.14467
ENSRNOG00000051384	3.08108	3.45263	4.46726	2.88856	2.55856	3.44423
ENSRNOG00000034184	6.08108	6.0575	6.70672	5.50327	5.95088	6.04909
ENSRNOG00000033906	6.2709	6.46758	7.17998	6.2636	6.08213	6.36706
ENSRNOG00000015517	8.77804	9.13446	8.75266	8.89138	8.83469	8.93073
ENSRNOG00000015456	6.68099	6.22522	6.34173	6.53242	6.18306	6.48863
ENSRNOG00000015753	10.3075	10.3209	9.9102	11.4973	11.4248	11.2157
ENSRNOG00000015914	10.6222	10.8698	10.2646	11.03	10.879	10.9873
ENSRNOG00000015997	6.54051	6.40683	6.20422	6.86584	6.72849	6.44423
ENSRNOG00000016274	7.88198	7.89558	7.46726	8.16469	8.15848	8.37497
ENSRNOG00000016279	6.30989	6.73804	6.52615	6.86584	6.80649	6.76616
ENSRNOG00000028628	7.90125	8.08199	7.68965	8.13649	8.21201	8.04414
ENSRNOG00000016565	6.47339	6.3271	6.15531	6.80742	6.9736	6.58719
ENSRNOG00000016574	7.95759	8.24271	7.79718	8.36024	8.16343	8.14004
ENSRNOG00000016608	8.4298	8.64246	8.09823	8.55745	8.71844	8.84226
ENSRNOG00000016687	6.62023	7.27706	6.60111	6.92198	7.05042	7.01914
ENSRNOG00000042414	5.16854	4.99695	5.05222	6.28088	6.4814	5.96779
ENSRNOG00000038622	7.3572	7.36752	6.77307	7.28088	7.56606	7.50313
ENSRNOG00000050348	5.66604	6.09649	5.50679	6.41212	5.55856	5.71725
ENSRNOG00000016829	6.2709	6.3271	6.54526	6.17396	6.06106	6.1812
ENSRNOG00000016877	7.45612	7.69422	7.75676	6.8193	7.07163	7.07844
ENSRNOG00000016930	9.88843	9.93779	9.42919	10.5306	10.3893	10.4376
ENSRNOG00000017127	11.9313	12.189	11.9667	11.7023	11.7028	11.8515
ENSRNOG00000038616	4.403	4.86767	4.46726	3.97602	4.22153	3.44423
ENSRNOG00000017508	7.13636	7.06734	6.86719	7.06847	7.24973	7.42912
ENSRNOG00000028273	5.63566	4.95513	4.8823	5.34799	5.18306	5.76616
ENSRNOG00000017673	10.6462	10.0513	9.81893	10.6789	10.687	10.6439
ENSRNOG00000017795	9.33846	9.28763	8.81303	9.31483	9.33335	9.63076
ENSRNOG00000018090	11.6409	11.2802	11.2281	11.3138	11.3465	11.5339
ENSRNOG00000038607	5.57293	5.5401	5.50679	4.53242	4.49716	4.90366
ENSRNOG00000018217	5.329	6.09649	5.3848	6.05849	5.52819	5.69216
ENSRNOG00000038600	4.08108	4.56811	4.20422	4.28088	4.72849	4.44423
ENSRNOG00000053828	8.5157	8.90109	8.19215	9.24831	9.16343	9.19019
ENSRNOG00000027919	5.88843	6.73804	6.40586	5.88856	6.12335	6.1072
ENSRNOG00000027811	3.251	6.68785	5.61926	5.91093	5.85624	6.74191
ENSRNOG00000018616	3.88843	3.67503	1.8823	3.21049	3.88049	4.02919
ENSRNOG00000018621	5.08108	4.67503	4.75676	5.95465	6.06106	5.96779
ENSRNOG00000018642	10.0029	9.94181	9.78919	9.69913	9.68269	9.83655
ENSRNOG00000032699	11.3123	10.9277	11.1654	11.2862	11.2322	11.2467
ENSRNOG00000014186	6.01181	6.13446	6.17998	6.79545	6.49716	6.41386
ENSRNOG00000014193	7.02359	7.54715	6.91204	7.0075	6.74179	7.19912
ENSRNOG00000022227	5.93906	5.89004	5.68965	5.34799	5.9278	5.61416
ENSRNOG00000051483	11.1124	11.0971	10.8433	11.0771	11.0235	10.9905
ENSRNOG00000013023	9.09788	9.28341	8.84423	9.98922	9.90434	9.87608
ENSRNOG00000011346	6.08108	6.27706	5.78919	6.84276	6.55856	6.89269
ENSRNOG00000011262	8.809	8.33935	8.55472	8.72776	8.91612	8.68264
ENSRNOG00000001494	10.6443	10.4318	10.3634	10.5024	10.567	10.7188
ENSRNOG00000001493	7.58092	7.0575	6.7236	7.96538	7.7745	7.98855
ENSRNOG00000001492	6.60464	6.90109	6.68965	8.04338	8.00151	7.67945
ENSRNOG00000021390	6.72493	7.20752	6.60111	7.53961	7.58093	7.63406
ENSRNOG00000047575	7.73213	7.08684	7.10469	7.88291	7.92197	7.76014
ENSRNOG00000047800	2.403	5.99695	3.75676	5.84276	5.83158	5.90366
ENSRNOG00000049661	4.60464	4.0376	4.29733	4.88856	3.88049	4.94673
ENSRNOG00000048848	5.88843	5.89004	5.46726	6.57506	6.55856	6.65368
ENSRNOG00000015128	9.93282	10.1227	9.77104	9.99447	9.84242	9.99626
ENSRNOG00000015229	9.35487	9.34947	9.30015	9.58379	9.49716	9.44235
ENSRNOG00000015304	6.52402	6.48238	5.15531	7.87155	8.08734	7.88164
ENSRNOG00000015376	5.78152	5.64903	5.91204	5.64345	5.85624	5.98855
ENSRNOG00000015852	12.9238	13.2029	13.1475	12.5641	12.619	12.6838
ENSRNOG00000015865	10.4142	10.5672	10.095	10.2228	10.259	10.4822
ENSRNOG00000015948	6.69579	7.68785	6.83649	6.87725	6.95088	6.44423
ENSRNOG00000016055	9.44302	9.03258	9.02525	9.78186	9.73847	9.66823
ENSRNOG00000016145	10.7702	10.5742	10.3349	11.2836	11.0854	11.103
ENSRNOG00000016434	6.45612	6.59559	6.3848	5.86584	5.9736	6.21682
ENSRNOG00000052256	8.7177	8.54715	8.62376	8.96538	8.98762	8.99626
ENSRNOG00000016701	6.83596	6.07712	6.3848	7.21049	6.99597	7.00902
ENSRNOG00000016770	10.7204	10.7708	10.5676	10.85	10.9132	11.0014
ENSRNOG00000016863	6.29053	6.9762	6.48716	7.22841	6.79378	6.92536
ENSRNOG00000027944	3.78152	4.3271	3.8823	3.21049	3.43303	3.02919
ENSRNOG00000027936	2.403	4.1156	4.61926	4.47352	4.61746	3.02919
ENSRNOG00000016907	9.84263	9.76249	9.56178	10.1246	10.0262	10.0441
ENSRNOG00000013767	5.809	5.5401	4.82089	5.589	5.29553	6.25159
ENSRNOG00000013847	4.60464	5.72565	5.10469	5.99709	5.70152	5.92536
ENSRNOG00000014132	5.72493	6.17145	5.82089	6.05849	6.29553	6.00902
ENSRNOG00000014252	7.48196	7.56116	7.30856	8.28944	8.22627	8.07844
ENSRNOG00000014353	10.1831	9.9107	9.73612	10.4151	10.4124	10.4329
ENSRNOG00000014984	8.41647	8.50067	8.03204	9.3211	9.33115	9.17668
ENSRNOG00000015085	6.93906	8.08684	7.22807	7.57506	7.71507	7.74191
ENSRNOG00000008815	6.91397	7.17145	7.10469	7.84276	7.5205	7.39843
ENSRNOG00000015413	8.53229	8.33528	8.0388	8.48475	8.46546	8.38283
ENSRNOG00000015844	10.2746	10.3932	10.1662	10.0635	10.0098	10.0392
ENSRNOG00000015860	3.251	2.45263	3.29733	5.72145	5.78096	5.25159
ENSRNOG00000030127	9.81579	8.40295	8.96622	10.589	10.403	10.3401
ENSRNOG00000025890	8.54868	8.71316	8.53574	8.83108	8.94802	8.84226
ENSRNOG00000016367	7.10344	7.96043	6.95554	7.8252	7.74839	7.85927
ENSRNOG00000016603	7.03527	7.18055	7.22807	7.87725	7.94515	7.62082
ENSRNOG00000017839	8.01181	8.01233	7.90466	7.91647	8.17327	8.24297
ENSRNOG00000016825	6.57293	6.45263	6.07869	7.41994	7.27738	7.19019
ENSRNOG00000025350	4.66604	5.5401	4.46726	5.28088	5.67404	5.3187
ENSRNOG00000017753	7.90762	8.05255	7.55472	8.16933	8.02345	7.83081
ENSRNOG00000017069	8.01771	8.18508	7.7236	8.99185	8.77773	8.91455
ENSRNOG00000017463	6.36648	5.89004	5.75676	6.56099	6.44934	6.71725
ENSRNOG00000017468	6.45612	6.35952	5.96976	7.45842	7.91612	7.47398
ENSRNOG00000017692	9.11999	9.07956	8.65928	9.73875	9.62106	9.86349
ENSRNOG00000049772	6.47339	6.49703	6.10469	6.45842	6.54346	6.62745
ENSRNOG00000046000	7.90762	8.10129	7.59195	8.40031	8.5548	8.44047
ENSRNOG00000033235	6.30989	6.85636	6.3848	7.32319	6.98483	6.71725
ENSRNOG00000018255	12.0218	11.9581	11.7532	12.2475	12.2613	12.3292
ENSRNOG00000018454	10.4098	12.6684	11.0047	12.319	12.2662	12.3643
ENSRNOG00000018556	8.94526	9.14612	8.39009	9.67972	9.64249	9.71569
ENSRNOG00000018730	6.66604	6.3271	6.36342	8.09801	8.07689	7.58037
ENSRNOG00000029399	5.43863	6.22522	5.05222	8.71193	8.94515	7.65368
ENSRNOG00000043416	8.03527	8.08684	7.85958	8.45842	8.30452	8.16761
ENSRNOG00000019202	10.3242	9.81312	10.0672	10.4584	10.4972	10.4904
ENSRNOG00000029336	10.3951	9.94849	10.1584	10.4838	10.4734	10.371
ENSRNOG00000029022	5.83596	5.35952	5.05222	6.29795	6.4814	6.58719
ENSRNOG00000032625	6.83596	6.66209	6.29733	7.45842	7.28648	7.32687
ENSRNOG00000054609	7.36648	7.3271	7.82089	6.92198	7.20242	7.00902
ENSRNOG00000024376	9.74285	9.42418	9.1207	9.6846	9.88349	9.7188
ENSRNOG00000019416	8.30508	7.98141	7.79718	8.23729	8.15351	8.32279
ENSRNOG00000055608	6.403	5.99695	6.60111	6.93295	6.93939	6.97821
ENSRNOG00000019596	7.72493	7.68145	7.37415	8.57506	8.46946	8.51748
ENSRNOG00000037931	2.403	5.1156	2.61926	3.34799	4.36592	3.55971
ENSRNOG00000024243	10.9721	11.1239	10.5417	11.8347	11.8187	11.6187
ENSRNOG00000019802	6.14717	6.67503	5.96976	7.2636	7.15351	7.38283
ENSRNOG00000046500	5.809	6.35952	5.8823	6.70874	6.63181	6.23431
ENSRNOG00000019915	7.71043	8.19859	7.46726	8.69592	8.65308	8.56317
ENSRNOG00000024065	1.08108	3.77456	3.10469	3.79545	3.88049	3.02919
ENSRNOG00000019982	6.63566	6.79841	6.50679	6.68298	6.52819	6.79001
ENSRNOG00000055259	1.66604	4.1156	2.8823	3.88856	4.29553	4.02919
ENSRNOG00000020130	8.5364	8.56811	8.00469	8.9627	9.06106	8.9808
ENSRNOG00000020233	10.5978	10.3023	10.2602	10.8022	10.6835	10.6349
ENSRNOG00000020263	7.15789	7.66209	7.0388	7.13649	6.98483	7.06872
ENSRNOG00000020310	8.97286	9.34745	8.95911	9.83839	9.83314	9.76164
ENSRNOG00000055761	8.58092	8.76249	8.28033	8.97071	8.88948	9.10957
ENSRNOG00000055650	4.251	6.29394	6.3197	4.64345	3.43303	4.44423
ENSRNOG00000046112	7.23082	8.02754	7.02525	7.29795	7.68096	7.64063
ENSRNOG00000047526	7.96982	8.06734	7.65488	7.80145	7.86235	7.95203
ENSRNOG00000020417	10.6763	10.5223	10.3848	10.8765	10.8355	10.7601
ENSRNOG00000020426	9.78325	9.65721	9.23102	10.2777	10.2333	10.1539
ENSRNOG00000056118	12.2039	11.9908	11.6724	12.8044	12.8211	12.7648
ENSRNOG00000020481	5.93906	5.75031	5.65488	5.86584	5.9278	5.98855
ENSRNOG00000020489	4.251	5.0376	3.99777	5.53242	5.46546	5.61416
ENSRNOG00000052687	9.99247	9.95381	9.53574	10.9754	10.9466	10.8076
ENSRNOG00000020546	10.0133	8.97881	9.11111	9.79695	9.90877	10.0267
ENSRNOG00000020596	8.09788	7.93376	7.85192	8.05849	8.02888	7.94673
ENSRNOG00000020607	8.6847	8.59219	8.09175	9.63003	9.64071	9.62745
ENSRNOG00000020635	8.19482	8.02754	7.26312	8.3315	8.3179	8.335
ENSRNOG00000028753	5.83596	6.27706	5.78919	6.17396	6.60296	6.48863
ENSRNOG00000020652	3.403	6.68785	5.15531	5.8193	5.46546	6.25159
ENSRNOG00000020675	9.3123	9.24921	8.83649	9.78792	9.6566	9.87747
ENSRNOG00000020683	11.3888	11.372	11.1738	11.5161	11.58	11.5135
ENSRNOG00000020716	7.86898	8.05255	7.60111	7.92748	7.86842	7.66662
ENSRNOG00000022669	3.54051	3.45263	3.8823	0.888561	2.9736	4.1072
ENSRNOG00000055096	7.17911	7.59559	7.42662	7.2636	7.23099	7.48863
ENSRNOG00000020947	8.34786	8.3434	7.73196	8.99709	9.04506	8.83941
ENSRNOG00000001500	10.3549	10.1345	9.79119	10.6617	10.6706	10.7915
ENSRNOG00000001501	8.85915	9.16917	9.13968	7.97602	8.47345	8.50673
ENSRNOG00000037715	7.13636	6.58192	6.46726	6.79545	6.9736	6.88164
ENSRNOG00000041608	4.60464	5.07712	5.46726	4.84276	4.9278	5.41386
ENSRNOG00000013945	6.73929	6.93376	6.63718	7.21948	7.20242	7.00902
ENSRNOG00000020848	8.12547	8.51513	8.05222	8.71193	8.57351	8.62414
ENSRNOG00000020867	7.4474	8.0376	7.43688	8.06349	8.07163	7.91996
ENSRNOG00000020871	8.4298	8.91752	8.65048	9.37238	9.42893	9.05649
ENSRNOG00000020882	8.88843	8.35149	8.23985	8.98132	8.96512	9.27712
ENSRNOG00000055371	6.21036	6.37547	6.13022	7.4508	7.59565	7.05894
ENSRNOG00000024410	7.23082	7.56811	6.54526	8.14595	8.14353	7.71102
ENSRNOG00000037690	6.38486	6.43753	6.27461	5.61648	5.52819	6.28553
ENSRNOG00000024363	7.43863	7.20752	6.82089	6.91093	6.64603	7.02919
ENSRNOG00000018369	6.08108	6.17145	5.58274	5.21049	5.259	5.66662
ENSRNOG00000018390	9.82254	10.0735	9.31414	10.4111	10.4804	10.3936
ENSRNOG00000018408	7.84926	8.06243	7.61022	8.0075	8.09254	8.07844
ENSRNOG00000018677	9.43863	9.46013	8.84423	9.75275	9.81909	9.8691
ENSRNOG00000018850	5.43863	6.3271	5.15531	6.15535	6.4814	6.1072
ENSRNOG00000023521	6.96372	7.27706	6.82089	8.06847	8.17327	8.01914
ENSRNOG00000046338	2.88843	2.86767	3.8823	3.34799	2.9736	3.76616
ENSRNOG00000037673	7.73929	8.01233	7.74028	7.29795	7.54346	7.53875
ENSRNOG00000018885	4.93906	4.82187	5.99777	5.09801	4.78096	5.35112
ENSRNOG00000050995	5.16854	4.95513	4.8823	4.05849	4.61746	3.85927
ENSRNOG00000029805	5.36648	5.77456	6.42662	5.05849	5.75496	4.90366
ENSRNOG00000018928	6.54051	5.99695	6.29733	6.19234	6.20242	5.88164
ENSRNOG00000054614	2.403	2.86767	2.29733	4.69592	4.72849	4.55971
ENSRNOG00000018936	7.1145	6.70056	7.5165	6.8193	6.83158	6.84795
ENSRNOG00000053366	7.39396	7.20752	7.46726	7.25488	7.15351	7.15389
ENSRNOG00000060634	3.403	4.1896	3.99777	2.88856	3.29553	3.94673
ENSRNOG00000018994	11.0944	11.0844	10.8605	10.9227	10.9205	11.0317
ENSRNOG00000019129	3.98797	3.95513	3.8823	3.88856	4.88049	3.1812
ENSRNOG00000019229	8.60071	9.14147	9.05222	8.74654	8.62824	8.78408
ENSRNOG00000019254	8.57693	8.55067	8.37415	9.10531	9.04506	8.88718
ENSRNOG00000019883	7.29053	7.5043	7.35262	7.48102	7.60296	7.90912
ENSRNOG00000019869	5.50734	5.15307	5.05222	6.45842	6.46546	6.64063
ENSRNOG00000019838	5.66604	6.45263	6.07869	6.96538	6.44934	6.69216
ENSRNOG00000019831	11.6081	11.5964	11.3513	11.7543	11.7789	11.8054
ENSRNOG00000019746	10.1404	10.0905	9.95018	10.5724	10.6048	10.6108
ENSRNOG00000019702	8.44302	8.56464	8.55	8.24611	8.3179	8.50673
ENSRNOG00000058388	8.06407	7.64903	8.00469	7.36429	7.39987	7.58719
ENSRNOG00000030266	7.31948	7.24271	7.13022	7.61648	7.24039	7.3187
ENSRNOG00000019578	12.5866	12.9448	12.7372	12.3744	12.3774	12.3606
ENSRNOG00000032034	10.6856	10.7768	10.4176	11.1849	11.215	11.1818
ENSRNOG00000037638	9.6847	9.75946	9.28885	9.47352	9.43303	9.68423
ENSRNOG00000019338	4.329	5.91207	5.20422	5.38041	5.52819	4.94673
ENSRNOG00000045545	3.98797	3.1896	1.8823	4.97602	5.46546	4.85927
ENSRNOG00000019310	6.23082	6.49703	5.99777	6.93295	6.78096	6.61416
ENSRNOG00000019949	8.94526	8.70688	8.54051	8.78641	8.64249	8.81637
ENSRNOG00000019962	6.79532	7.18055	6.78919	7.43546	7.63894	7.69847
ENSRNOG00000020063	10.6452	10.7108	10.253	10.2295	10.1634	10.639
ENSRNOG00000020102	16.0439	15.7258	15.6401	15.9368	15.9725	16.0242
ENSRNOG00000020235	12.1814	12.371	12.1365	11.9374	11.8424	12.0386
ENSRNOG00000020308	10.3123	10.2578	10.1207	10.3714	10.2808	10.3611
ENSRNOG00000020389	2.66604	4.25999	3.75676	3.69592	2.78096	3.55971
ENSRNOG00000020433	12.2409	12.1975	11.8238	12.5855	12.6311	12.7067
ENSRNOG00000020616	4.66604	4.25999	3.10469	4.05849	4.43303	4.38283
ENSRNOG00000020636	2.88843	5.07712	3.29733	4.34799	4.61746	4.1812
ENSRNOG00000020676	9.89486	8.41842	9.13022	10.4848	10.532	10.2537
ENSRNOG00000020687	6.76758	7.68145	6.75676	7.41994	7.34864	7.2939
ENSRNOG00000020703	7.29053	7.31061	7.23985	7.70874	7.51276	7.74801
ENSRNOG00000029043	9.47554	8.97096	9.20422	9.21499	9.07951	9.08086
ENSRNOG00000020774	4.08108	3.67503	2.8823	3.79545	3.29553	4.1072
ENSRNOG00000020495	10.1445	10.2664	10.2457	10.0345	10.0001	10.0141
ENSRNOG00000056770	4.78152	5.1896	4.94119	3.34799	2.55856	3.66662
ENSRNOG00000020505	1.08108	4.62256	2.29733	4.589	4.14353	4.1812
ENSRNOG00000024036	6.23082	6.40683	5.85192	6.53242	7.00702	6.90366
ENSRNOG00000051915	6.82254	7.66857	6.96976	6.73405	7.08213	7.03918
ENSRNOG00000023931	1.66604	3.56811	3.8823	4.21049	4.49716	4.55971
ENSRNOG00000037580	11.4556	11.3595	11.1538	10.9573	11.0235	11.1481
ENSRNOG00000030932	4.403	3.95513	3.29733	3.79545	3.29553	3.76616
ENSRNOG00000048138	3.54051	3.3271	3.10469	3.34799	3.29553	3.76616
ENSRNOG00000020762	5.47339	5.59559	5.61926	5.13649	5.39987	5.35112
ENSRNOG00000020777	6.43863	7.39905	7.2162	6.41212	6.68785	6.58719
ENSRNOG00000048194	9.64141	9.11085	9.40062	9.36834	9.50303	9.3926
ENSRNOG00000020839	6.62023	6.42226	6.50679	6.79545	6.86842	6.60074
ENSRNOG00000020845	4.72493	7.60914	6.25153	6.57506	6.18306	6.50313
ENSRNOG00000020851	14.024	13.1515	13.2593	14.5271	14.5168	14.4633
ENSRNOG00000061774	4.66604	5.0376	5.50679	5.44315	4.9278	4.55971
ENSRNOG00000024677	8.14717	8.27281	7.94119	8.79244	8.84397	8.94142
ENSRNOG00000024625	7.56489	7.3271	7.54526	7.18318	7.23099	7.39065
ENSRNOG00000020922	7.403	7.71316	7.46726	7.44315	7.4893	7.4666
ENSRNOG00000020929	7.3757	7.37547	7.07869	6.73405	7.28648	7.21682
ENSRNOG00000020941	10.5374	10.3824	10.635	10.3774	10.4381	10.3571
ENSRNOG00000024497	8.52816	8.37547	8.22807	8.13173	8.07163	8.44423
ENSRNOG00000055525	9.24095	9.36951	9.17998	9.55567	9.47145	9.41769
ENSRNOG00000024309	11.3015	11.5633	11.6011	11.0572	11.0484	11.1727
ENSRNOG00000024278	9.58887	9.67824	9.1982	10.0931	10.0194	10.1447
ENSRNOG00000024266	7.65093	7.51872	7.20422	7.79545	7.7745	8.02919
ENSRNOG00000020985	2.403	2.67503	2.8823	4.21049	4.06106	3.02919
ENSRNOG00000021006	9.49047	9.55417	9.45972	9.47728	9.37448	9.46845
ENSRNOG00000021009	3.98797	4.51153	4.99777	4.21049	4.49716	5.25159
ENSRNOG00000021015	2.88843	3.0376	3.46726	4.05849	4.55856	4.02919
ENSRNOG00000055934	4.98797	5.86767	5.8823	3.69592	4.14353	4.85927
ENSRNOG00000021023	15.2257	14.3577	14.3638	15.9715	15.9617	15.8523
ENSRNOG00000053725	9.7588	9.77906	9.47226	10.5088	10.5717	10.4301
ENSRNOG00000021053	5.66604	5.3271	5.20422	4.79545	4.9736	5.50313
ENSRNOG00000021062	2.403	6.24271	4.29733	5.74654	5.33115	5.98855
ENSRNOG00000021067	5.69579	5.51153	5.25153	5.86584	6.03969	6.02919
ENSRNOG00000021079	5.86244	7.1438	6.40586	6.74654	6.6601	6.26866
ENSRNOG00000021087	7.76758	7.8733	7.74854	9.05095	8.91024	8.62745
ENSRNOG00000021102	6.96372	7.39123	6.68965	7.94926	7.9336	7.47398
ENSRNOG00000021106	8.72853	8.78355	8.48221	8.97071	9.05309	9.15848
ENSRNOG00000023296	4.16854	4.77456	3.61926	4.53242	5.14353	5.21682
ENSRNOG00000021113	10.6604	10.593	10.5453	10.4622	10.4634	10.5202
ENSRNOG00000021119	7.251	7.31061	6.75676	7.24611	7.10288	7.32687
ENSRNOG00000023150	11.9005	11.9331	11.6198	12.6197	12.6	12.4751
ENSRNOG00000021129	10.9713	10.8457	10.968	10.968	11.0153	11.0065
ENSRNOG00000021133	10.1857	10.2503	10.276	10.5351	10.5368	10.37
ENSRNOG00000021137	4.93906	6.42226	5.94119	6.73405	7.08213	6.14467
ENSRNOG00000022919	7.95144	7.86202	7.14282	7.51792	7.54346	7.51032
ENSRNOG00000052945	7.49893	7.96043	7.01158	7.46599	7.6947	7.64717
ENSRNOG00000060312	6.329	5.62256	4.29733	6.2636	6.43303	6.77813
ENSRNOG00000050015	3.98797	3.0376	2.8823	4.21049	3.43303	3.44423
ENSRNOG00000048407	3.403	4.39123	4.99777	#NUM!	0.973602	3.66662
ENSRNOG00000021144	8.90762	8.81604	8.67671	8.79244	9.037	8.80764
ENSRNOG00000010918	2.88843	5.86767	4.94119	5.31483	4.55856	5.3187
ENSRNOG00000010938	3.88843	4.67503	3.99777	5.05849	5.22153	4.71725
ENSRNOG00000011451	8.809	8.9762	8.63272	9.62158	9.63538	9.49589
ENSRNOG00000011584	7.92657	7.89004	7.42662	8.03322	7.7745	8.06384
ENSRNOG00000032232	6.96372	7.31061	7.68104	6.80742	6.49716	6.39843
ENSRNOG00000011885	5.43863	5.25999	4.75676	4.93295	5.46546	5.3187
ENSRNOG00000022393	6.73929	6.64903	6.96976	6.34799	6.72849	6.70476
ENSRNOG00000012140	7.34786	8.03258	7.42662	7.72145	7.4814	7.81927
ENSRNOG00000012719	7.82254	8.67503	8.17998	7.07839	6.83158	7.83655
ENSRNOG00000059386	7.251	7.66857	7.59195	7.41212	7.31345	6.94673
ENSRNOG00000052814	7.60464	7.74419	7.29733	7.40426	7.6947	7.55276
ENSRNOG00000021573	9.54256	9.68625	9.71096	9.51244	9.5147	9.47949
ENSRNOG00000013565	8.56892	8.10608	8.37415	8.85723	8.68441	8.6439
ENSRNOG00000057350	6.403	5.84495	6.61926	6.42772	5.83158	6.25159
ENSRNOG00000013938	5.43863	5.5401	5.61926	5.28088	4.06106	5.47398
ENSRNOG00000014163	9.82927	9.30438	9.33076	10.3864	10.3872	10.2462
ENSRNOG00000055070	6.49047	5.72565	5.82089	5.86584	6.60296	6.1072
ENSRNOG00000014463	9.01477	8.99695	9.1677	8.83693	8.90434	9.05403
ENSRNOG00000014786	6.36648	7.25999	6.70672	6.03831	6.31345	6.23431
ENSRNOG00000014966	7.58887	7.73186	7.61926	7.5539	7.57351	7.77813
ENSRNOG00000027724	4.66604	4.62256	3.46726	5.24611	4.88049	5.3187
ENSRNOG00000027646	9.26595	9.10369	9.32524	9.02811	9.00978	9.00138
ENSRNOG00000051237	2.66604	4.72565	3.8823	1.47352	3.67404	2.44423
ENSRNOG00000032204	8.89486	9.11085	9.13654	8.55745	8.52435	8.57008
ENSRNOG00000059938	3.08108	3.77456	3.10469	3.589	3.9736	3.85927
ENSRNOG00000054364	4.60464	4.39123	6.13022	4.28088	4.49716	4.38283
ENSRNOG00000037364	6.21036	6.79841	6.77307	6.63003	6.38299	6.00902
ENSRNOG00000017456	6.47339	7.10608	6.78919	6.61648	6.67404	6.70476
ENSRNOG00000014380	7.71043	7.48972	8.09175	7.60966	7.49716	7.4666
ENSRNOG00000037331	3.403	5.5401	4.3848	4.05849	4.83158	4.81347
ENSRNOG00000017918	6.38486	6.92295	6.44708	7.66335	7.53584	7.39843
ENSRNOG00000023411	1.08108	3.77456	4.20422	3.21049	3.67404	3.3187
ENSRNOG00000017851	7.45612	7.82767	6.77307	8.63339	8.55103	8.71414
ENSRNOG00000021474	0.0810759	5.1156	2.29733	3.88856	3.14353	3.1812
ENSRNOG00000024056	8.20002	7.97096	8.02525	7.65675	7.58831	7.58719
ENSRNOG00000023233	5.50734	5.59559	5.54526	4.64345	5.49716	5.14467
ENSRNOG00000033729	6.50734	6.58192	7.15531	6.68298	6.12335	6.76616
ENSRNOG00000022701	4.329	4.0376	3.75676	2.88856	3.55856	3.1812
ENSRNOG00000018334	7.26098	7.66857	7.19215	7.56804	7.6947	7.74191
ENSRNOG00000031927	10.0598	8.26855	9.46726	9.28517	9.28194	9.40423
ENSRNOG00000019132	9.59875	9.73958	9.40586	9.63843	9.54156	9.62911
ENSRNOG00000019207	4.16854	5.0376	5.3848	4.34799	5.018	4.1812
ENSRNOG00000019318	5.78152	5.45263	5.20422	5.79545	5.61746	5.61416
ENSRNOG00000019418	11.1	11.4112	10.923	11.5261	11.4794	11.5277
ENSRNOG00000019424	6.83596	7.69422	6.91204	6.79545	6.85624	6.82505
ENSRNOG00000019442	10.7676	9.99824	10.0047	10.9364	10.7858	11.0929
ENSRNOG00000019532	10.7258	10.728	10.4433	11.4033	11.4228	11.2913
ENSRNOG00000031739	5.08108	4.91207	5.42662	4.97602	5.29553	4.90366
ENSRNOG00000019627	3.98797	4.51153	3.61926	3.21049	3.67404	4.25159
ENSRNOG00000019681	6.91397	7.31888	6.40586	7.2636	7.26822	7.01914
ENSRNOG00000019812	9.64903	9.49703	9.28885	10.0722	10.0491	10.1084
ENSRNOG00000019959	7.21036	7.5043	7.7236	7.64345	8.01252	7.27712
ENSRNOG00000020014	8.40751	8.88448	8.3688	9.57156	9.56232	9.35712
ENSRNOG00000026572	4.251	3.1896	3.61926	2.21049	2.29553	3.85927
ENSRNOG00000026517	9.06976	9.30854	9.1079	9.11015	9.16095	9.18794
ENSRNOG00000020060	9.23082	9.31061	8.87476	10.8843	10.8745	10.2908
ENSRNOG00000048733	10.1131	10.4906	10.0934	10.5324	10.5472	10.5013
ENSRNOG00000020148	5.54051	5.5401	5.34173	6.17396	5.49716	6.04909
ENSRNOG00000020191	9.20778	8.86767	8.40586	9.6617	9.62465	9.5718
ENSRNOG00000020289	9.46909	9.39515	9.04888	9.9137	9.89395	9.77515
ENSRNOG00000020318	8.05262	8.1941	7.70672	8.1969	8.24506	8.33094
ENSRNOG00000020358	10.6212	10.7053	10.2717	11.1688	11.1622	11.1371
ENSRNOG00000020363	9.54868	9.65231	9.11751	9.66664	9.75987	9.84937
ENSRNOG00000053084	7.16854	7.16229	6.74028	7.65675	7.49716	7.53169
ENSRNOG00000026243	11.394	11.2535	10.8355	11.348	11.4191	11.5731
ENSRNOG00000026163	8.39849	8.54363	7.96976	8.49959	8.50888	8.49951
ENSRNOG00000026109	10.8351	11.307	10.7299	10.7566	10.7459	10.9573
ENSRNOG00000020486	5.91397	5.39123	5.8823	5.17396	5.61746	5.1072
ENSRNOG00000043388	8.87224	8.35149	8.11111	8.48847	8.69128	8.93608
ENSRNOG00000056946	10.3099	10.3148	9.77104	11.2099	11.2567	11.1319
ENSRNOG00000037247	7.20002	7.3271	6.89725	7.75275	7.99597	7.62745
ENSRNOG00000059408	8.60855	8.83057	8.23985	9.30641	9.31345	9.09767
ENSRNOG00000020517	5.96372	5.35952	4.29733	6.53242	6.44934	6.26866
ENSRNOG00000020543	8.39849	8.61586	8.05222	8.97602	8.88649	8.79296
ENSRNOG00000043007	7.329	6.95513	6.86719	8.7712	8.77773	8.61749
ENSRNOG00000020583	5.96372	7.56811	5.61926	7.51061	7.49716	7.41386
ENSRNOG00000020595	12.0162	12.2241	12.2735	11.7535	11.7247	11.6957
ENSRNOG00000062298	11.9607	11.8302	11.6875	11.7928	11.7053	11.6751
ENSRNOG00000056212	3.403	4.25999	4.20422	3.21049	3.14353	3.3187
ENSRNOG00000020623	8.61246	8.56811	8.07869	9.14123	9.16589	9.30842
ENSRNOG00000020634	7.3757	7.09649	6.74028	7.28088	7.47345	7.36706
ENSRNOG00000025378	7.12547	6.75031	6.58274	6.91093	6.68785	6.99882
ENSRNOG00000020699	#NUM!	4.51153	1.29733	4.93295	4.06106	4.02919
ENSRNOG00000020714	3.08108	3.45263	2.29733	3.34799	4.06106	3.85927
ENSRNOG00000020731	6.86244	6.55417	6.22807	7.74654	7.76802	7.28553
ENSRNOG00000020763	10.6066	10.7155	10.3266	10.4996	10.6193	10.7312
ENSRNOG00000020793	8.43863	8.71316	8.44199	9.08823	9.10288	9.13306
ENSRNOG00000020812	8.3147	7.98661	7.89725	8.65675	8.77773	8.58037
ENSRNOG00000020843	14.1577	14.3934	13.9304	13.8418	13.8266	14.0066
ENSRNOG00000057558	10.6251	10.7716	10.5618	9.89138	10.1818	10.462
ENSRNOG00000020876	9.37109	9.70214	8.91938	9.93432	9.86993	9.96779
ENSRNOG00000020883	5.88843	5.70056	4.61926	5.72145	6.03969	5.47398
ENSRNOG00000020889	10.4712	10.4508	10.0672	11.3153	11.2333	11.1383
ENSRNOG00000020938	7.62797	7.8733	7.78115	8.06349	7.92197	8.14004
ENSRNOG00000020942	4.16854	4.86767	4.99777	4.589	4.22153	4.71725
ENSRNOG00000020956	6.69579	6.9657	6.22807	7.03831	7.14353	7.19912
ENSRNOG00000021017	6.73929	6.99695	6.96976	7.34799	7.33992	6.70476
ENSRNOG00000021027	7.6585	8.12506	7.86719	8.2937	8.29101	8.15848
ENSRNOG00000021032	9.70496	9.53478	8.99082	10.1507	10.0743	10.0417
ENSRNOG00000021035	11.7936	12.1345	11.4921	11.9309	11.8409	11.8827
ENSRNOG00000021046	3.403	4.77456	4.99777	4.21049	4.22153	4.1812
ENSRNOG00000021048	5.72493	6.43753	5.99777	6.3315	6.29553	6.51748
ENSRNOG00000021051	10.4408	10.6847	10.2413	11.2116	11.1873	11.2548
ENSRNOG00000021056	5.12547	5.72565	5.3848	5.41212	5.29553	5.61416
ENSRNOG00000021058	7.29053	7.23399	6.94119	7.92748	8.12335	8.05894
ENSRNOG00000021063	3.98797	4.1156	3.99777	4.21049	3.9736	3.55971
ENSRNOG00000021082	10.5517	10.5232	10.6193	10.6292	10.6513	10.6512
ENSRNOG00000021096	5.47339	5.51153	5.25153	5.53242	5.85624	6.02919
ENSRNOG00000021104	7.98194	7.79841	7.82871	7.7773	7.39987	7.64717
ENSRNOG00000021118	10.4626	10.3251	9.91938	10.9165	10.8639	10.7647
ENSRNOG00000021130	3.54051	4.1156	3.8823	2.21049	2.9736	3.44423
ENSRNOG00000055401	3.403	4.62256	4.68965	2.88856	4.29553	3.85927
ENSRNOG00000011488	7.23082	7.42226	6.25153	7.70234	7.6601	7.84226
ENSRNOG00000011895	8.02359	7.88448	7.60111	7.4508	7.66709	7.60746
ENSRNOG00000055531	9.6299	9.68305	9.64606	9.46031	9.51276	9.64063
ENSRNOG00000012360	10.8149	10.9918	11.003	10.5124	10.4197	10.8906
ENSRNOG00000013009	12.8555	12.6154	12.4211	13.7232	13.7215	13.403
ENSRNOG00000013381	10.8166	10.8146	10.8954	10.9075	10.8902	10.8837
ENSRNOG00000013624	7.30024	6.55417	6.98383	6.86584	6.64603	6.9573
ENSRNOG00000050806	6.96372	6.76249	6.40586	6.87725	7.19277	7.08809
ENSRNOG00000013663	6.1896	6.67503	6.52615	6.36429	6.63181	6.57351
ENSRNOG00000013981	6.58887	6.59559	6.42662	6.21049	6.60296	6.50313
ENSRNOG00000014277	8.04686	8.09167	8.62825	7.72145	7.82535	8.12136
ENSRNOG00000022537	4.88843	5.75031	5.29733	3.69592	3.88049	3.94673
ENSRNOG00000014530	10.7068	10.969	11.0287	10.3541	10.4361	10.5148
ENSRNOG00000022189	6.68099	6.59559	5.8823	7.13649	7.00702	6.70476
ENSRNOG00000014829	9.22828	9.27281	9.54763	8.99709	9.05575	9.1072
ENSRNOG00000023968	5.88843	5.70056	5.42662	6.57506	6.91612	6.76616
ENSRNOG00000016717	5.03527	5.77456	6.05222	5.05849	5.10288	5.92536
ENSRNOG00000037137	7.91397	7.46013	7.69821	8.88856	8.93939	8.42532
ENSRNOG00000021507	9.06407	9.15999	9.59195	9.03577	8.97923	8.96518
ENSRNOG00000060599	7.62023	7.74419	8.05222	6.96538	7.018	6.97821
ENSRNOG00000011480	8.59283	8.39515	8.82871	8.26794	8.31345	8.48498
ENSRNOG00000011945	10.8657	11.1168	11.0779	10.625	10.6309	10.5872
ENSRNOG00000012690	9.82759	9.74112	10.1413	9.64678	9.57537	9.62745
ENSRNOG00000042702	9.35487	8.06734	8.94119	9.35209	9.36377	9.16305
ENSRNOG00000013718	11.394	10.9518	11.146	11.4297	11.5581	11.4573
ENSRNOG00000014465	9.03527	8.44132	8.8823	8.27227	8.33555	8.41769
ENSRNOG00000033844	3.54051	4.45263	3.61926	5.56099	4.61746	5.1072
ENSRNOG00000015734	10.5839	10.3745	11.015	10.3884	10.3745	10.2047
ENSRNOG00000010146	12.3302	12.1837	11.9271	12.3597	12.3355	12.3413
ENSRNOG00000010158	6.23082	5.79841	5.91204	6.36429	6.259	6.28553
ENSRNOG00000010172	5.86244	6.3271	6.17998	6.7712	6.6601	6.21682
ENSRNOG00000010853	5.7535	4.99695	5.34173	5.44315	5.06106	5.76616
ENSRNOG00000015503	4.78152	4.95513	5.05222	6.17396	6.14353	5.53169
ENSRNOG00000015822	8.2052	7.82187	7.96976	8.06847	7.99597	7.9937
ENSRNOG00000015829	3.88843	5.51153	5.7236	4.53242	4.36592	4.61416
ENSRNOG00000016090	11.4518	11.4446	11.6028	11.0056	10.9778	11.1406
ENSRNOG00000023985	8.23082	8.10129	8.20422	7.89419	8.16343	8.16761
ENSRNOG00000016266	9.38941	9.25569	9.17078	9.41016	9.34211	9.43292
ENSRNOG00000016327	8.37109	8.46758	8.21022	8.48102	8.24039	8.22559
ENSRNOG00000016358	11.468	11.2589	10.9547	11.8457	11.8104	11.9451
ENSRNOG00000023496	5.43863	5.59559	4.99777	5.64345	5.36592	5.21682
ENSRNOG00000016498	3.78152	3.45263	3.46726	3.34799	3.14353	3.1812
ENSRNOG00000011077	12.693	12.3475	12.7413	12.6103	12.6706	12.599
ENSRNOG00000053064	5.36648	4.82187	4.8823	5.41212	6.24039	5.98855
ENSRNOG00000024460	9.69762	8.86767	9.16152	10.2195	10.2705	9.96256
ENSRNOG00000011290	6.78152	6.63586	7.10469	6.61648	6.14353	6.64063
ENSRNOG00000011526	11.1552	10.3853	10.6372	11.7992	11.748	11.5255
ENSRNOG00000011932	8.54051	8.75031	8.23985	8.33564	8.33115	8.45173
ENSRNOG00000012576	10.7815	10.4998	10.3661	10.7364	10.63	10.7335
ENSRNOG00000012698	7.80218	8.0575	7.91938	7.87155	7.52819	7.71725
ENSRNOG00000012730	2.88843	5.0376	3.29733	3.88856	2.9736	3.02919
ENSRNOG00000052070	6.57293	5.59559	6.27461	2.88856	3.29553	4.3187
ENSRNOG00000013795	6.91397	6.78653	7.15531	7.17396	7.018	7.24297
ENSRNOG00000042776	6.43863	6.84495	6.8823	6.53242	6.55856	6.25159
ENSRNOG00000037080	5.7535	5.86767	5.15531	3.21049	3.43303	4.90366
ENSRNOG00000050624	7.41199	6.91207	6.95554	7.68946	7.55103	7.32687
ENSRNOG00000047756	9.10344	8.83634	9.46475	9.28088	9.17327	9.21682
ENSRNOG00000023274	9.60071	9.0401	9.47724	9.21049	9.28648	9.20578
ENSRNOG00000013877	4.251	4.72565	3.99777	4.28088	3.67404	3.85927
ENSRNOG00000014030	7.22063	7.76249	7.1677	8.21948	8.04506	7.81927
ENSRNOG00000014187	7.70313	7.59559	7.66366	7.30641	7.20242	7.01914
ENSRNOG00000010775	8.86898	8.67503	9.17998	8.90537	8.9278	8.95203
ENSRNOG00000010308	5.251	5.29394	5.34173	5.21049	5.018	4.71725
ENSRNOG00000009932	3.54051	3.95513	4.20422	3.05849	2.9736	2.44423
ENSRNOG00000012874	8.17911	8.25138	7.99082	8.28517	8.63538	8.47398
ENSRNOG00000012716	9.45612	9.91888	9.49701	9.11256	9.08734	9.38087
ENSRNOG00000051039	7.329	7.42991	7.90466	7.62327	7.09254	6.94673
ENSRNOG00000051102	6.05836	5.72565	5.34173	5.64345	5.9736	5.94673
ENSRNOG00000012369	3.251	3.77456	2.8823	4.53242	3.88049	3.55971
ENSRNOG00000032798	7.69579	7.99179	7.94119	8.85435	9.16343	8.20356
ENSRNOG00000011160	5.329	6.98661	5.82089	6.29795	6.06106	5.98855
ENSRNOG00000010964	9.39169	9.32505	9.45468	9.01009	9.00978	8.8705
ENSRNOG00000010959	7.7177	7.69422	7.06552	7.18318	7.37448	7.51032
ENSRNOG00000018674	7.29053	7.26855	7.91204	7.03831	6.55856	6.89269
ENSRNOG00000018547	8.63566	8.49703	8.18608	8.42772	8.33992	8.5246
ENSRNOG00000018531	8.88521	8.83346	8.55472	8.64345	8.79059	8.9704
ENSRNOG00000018515	6.29053	6.35952	6.50679	6.34799	6.10288	6.50313
ENSRNOG00000018421	7.99994	8.55767	7.79718	8.41604	8.33115	8.49226
ENSRNOG00000054561	3.403	4.0376	3.75676	4.05849	3.14353	4.1072
ENSRNOG00000028992	6.809	7.16229	6.36342	5.09801	4.88049	5.55971
ENSRNOG00000017510	8.6921	9.84781	9.20121	8.61648	8.80965	8.66984
ENSRNOG00000017120	8.72853	9.16688	9.06882	8.71193	8.68441	8.59059
ENSRNOG00000016897	8.63566	9.3814	9.6918	8.68946	8.44121	8.83081
ENSRNOG00000016689	7.39396	7.85067	8.12388	7.25488	7.14353	7.48863
ENSRNOG00000032293	9.44521	9.43563	9.17078	9.8104	9.79378	9.80178
ENSRNOG00000031802	9.23842	9.3023	9.55236	8.75893	8.59931	8.82794
ENSRNOG00000015520	6.21036	6.71316	6.91204	4.28088	4.43303	5.71725
ENSRNOG00000026857	6.08108	6.39123	5.85192	6.54677	6.76802	6.65368
ENSRNOG00000015003	7.88198	6.5401	7.60111	7.42772	7.41655	7.39843
ENSRNOG00000014610	1.08108	5.07712	3.8823	5.41212	5.85624	5.85927
ENSRNOG00000043141	9.24347	9.20752	8.91938	8.91093	9.08213	9.04909
ENSRNOG00000014589	5.47339	5.86767	5.20422	5.79545	6.49716	6.16305
ENSRNOG00000014278	6.38486	6.59559	6.3848	6.50327	6.75496	6.55971
ENSRNOG00000013949	8.0867	8.18508	7.95554	8.57156	8.58093	8.65043
ENSRNOG00000025167	5.93906	6.64903	6.20422	6.09801	5.88049	6.23431
ENSRNOG00000033498	8.43863	8.52588	8.13022	8.25488	8.1976	8.35112
ENSRNOG00000025003	6.05836	5.45263	5.61926	5.69592	5.58831	5.64063
ENSRNOG00000056362	6.05836	5.95513	6.15531	5.72145	5.22153	5.66662
ENSRNOG00000013553	8.63182	8.54715	8.2162	8.59592	8.4893	8.53875
ENSRNOG00000013149	7.62797	7.71942	7.60111	7.72145	7.72179	7.78408
ENSRNOG00000013057	8.95759	9.69104	9.63718	7.74031	7.89841	8.57008
ENSRNOG00000042059	5.12547	4.1896	3.8823	4.74654	5.36592	4.61416
ENSRNOG00000012357	8.1896	8.25999	7.59195	8.7712	8.85624	8.80471
ENSRNOG00000012236	8.88521	8.64246	8.62825	8.78641	8.76476	8.97561
ENSRNOG00000012055	9.53022	9.52052	9.17998	9.74499	9.75824	9.83512
ENSRNOG00000011352	8.21036	8.4451	7.64606	8.589	8.33555	8.3146
ENSRNOG00000011213	7.96982	7.84495	7.75676	7.05849	7.19277	7.49589
ENSRNOG00000011975	6.7535	6.84495	6.82089	6.85435	6.84397	6.92536
ENSRNOG00000012002	9.45176	9.55242	9.51892	9.31483	9.27281	9.47582
ENSRNOG00000022164	4.403	4.1896	3.10469	5.05849	4.29553	4.3187
ENSRNOG00000010664	7.01181	7.35149	6.92669	7.11738	7.12335	7.1072
ENSRNOG00000011029	9.97286	10.0525	9.98908	9.81486	9.84705	9.79443
ENSRNOG00000060206	9.08389	8.90659	8.80513	8.762	8.88349	8.89269
ENSRNOG00000011659	2.08108	3.86767	3.46726	4.05849	4.22153	4.02919
ENSRNOG00000018940	4.47339	3.1896	3.29733	3.589	3.67404	4.1072
ENSRNOG00000019005	8.46909	7.475	8.37415	7.96538	7.79378	7.90366
ENSRNOG00000019106	11.2758	11.6015	11.6773	10.984	10.9329	10.9834
ENSRNOG00000019161	7.16854	7.55417	7.22807	6.61648	7.018	6.75409
ENSRNOG00000019249	7.7535	8.14844	7.99777	8.61988	8.81281	8.33905
ENSRNOG00000028113	6.49047	6.58192	6.70672	6.88856	7.00702	6.97821
ENSRNOG00000061450	5.251	5.45263	4.99777	5.589	5.43303	5.69216
ENSRNOG00000019426	8.22573	8.31061	8.48716	7.79545	7.76802	7.74801
ENSRNOG00000052273	8.06407	7.92837	7.79718	8.18777	8.18792	8.06872
ENSRNOG00000019529	10.7702	10.7303	10.9176	10.913	10.8707	10.793
ENSRNOG00000019662	6.91397	6.95513	7.52615	7.14595	7.07163	6.91455
ENSRNOG00000019740	9.11999	9.09649	9.53574	9.38841	9.28194	9.05894
ENSRNOG00000019776	13.3528	12.9209	12.9788	13.2101	13.2565	13.1782
ENSRNOG00000010840	5.72493	6.29394	6.02525	6.31483	5.83158	5.85927
ENSRNOG00000032723	8.92657	8.83634	8.74442	9.04591	8.90434	8.94673
ENSRNOG00000025142	7.88843	8.07224	8.34718	8.2505	8.20242	8.07359
ENSRNOG00000025052	4.54051	4.91207	3.46726	3.69592	3.88049	4.76616
ENSRNOG00000012349	6.52402	6.3271	6.07869	6.89979	6.54346	6.80178
ENSRNOG00000012366	10.1883	10.2514	10.1646	10.481	10.4381	10.2771
ENSRNOG00000012442	4.98797	5.93376	5.34173	2.88856	1.9736	3.1812
ENSRNOG00000012683	8.09788	8.44132	8.39536	8.25488	8.2357	8.09767
ENSRNOG00000013017	10.0029	10.2792	10.0672	10.0036	9.98343	10.009
ENSRNOG00000013223	9.69394	9.33731	9.53574	9.66499	9.62645	9.61081
ENSRNOG00000013506	10.6958	10.7396	10.7852	10.2658	10.3519	10.5282
ENSRNOG00000037327	8.55681	8.43373	8.41627	8.84566	8.86842	8.79591
ENSRNOG00000050401	8.2709	8.48972	7.78919	9.71828	9.72347	9.60746
ENSRNOG00000013770	7.55681	6.82187	7.2162	7.97071	7.38299	7.81927
ENSRNOG00000016429	6.38486	6.70056	6.42662	6.51792	6.22153	5.66662
ENSRNOG00000016496	5.91397	7.1156	5.96976	6.45842	6.79378	6.58719
ENSRNOG00000016815	9.17647	8.9148	9.41107	9.33771	9.36377	9.16761
ENSRNOG00000016848	5.83596	6.0575	5.68965	6.56099	6.70152	6.44423
ENSRNOG00000017307	7.43863	8.11085	7.2162	7.65675	7.55103	7.31048
ENSRNOG00000017311	7.66604	7.27706	7.2162	7.46599	7.68096	7.335
ENSRNOG00000017383	9.16588	9.17145	9.32247	9.153	9.09772	9.0317
ENSRNOG00000017509	8.10898	8.11085	8.43688	7.87155	7.84397	7.93073
ENSRNOG00000018322	13.87	13.0812	13.8074	13.309	13.324	13.4869
ENSRNOG00000022732	8.3572	8.44132	8.63718	8.01268	8.23099	7.88718
ENSRNOG00000022748	8.89806	8.76249	9.32247	8.3764	8.34429	8.19019
ENSRNOG00000018987	7.30989	7.60914	7.92669	7.91647	7.83779	7.89819
ENSRNOG00000022635	5.08108	4.56811	4.99777	6.09801	6.06106	5.61416
ENSRNOG00000009462	7.93906	7.78056	8.18608	8.01784	7.81909	7.65368
ENSRNOG00000009664	6.10344	5.84495	5.65488	6.11738	6.18306	5.76616
ENSRNOG00000009891	9.13364	9.14844	9.53812	9.06598	8.99874	8.81347
ENSRNOG00000010224	7.12547	7.1896	7.22807	7.99185	7.86235	7.72963
ENSRNOG00000022521	5.403	6.1156	6.40586	4.13649	4.72849	4.55971
ENSRNOG00000010630	8.41647	7.8733	8.14282	8.89979	8.77773	8.36309
ENSRNOG00000010763	7.56489	8.25999	7.5165	8.69592	8.79059	8.78705
ENSRNOG00000011151	5.403	4.51153	5.29733	4.21049	4.67404	4.25159
ENSRNOG00000011476	7.80218	7.68785	7.84423	7.92748	8.0343	7.89819
ENSRNOG00000011882	7.83596	8.4451	8.42145	7.93841	8.24506	8.17668
ENSRNOG00000024961	5.403	5.25999	5.25153	5.84276	5.61746	5.50313
ENSRNOG00000024793	8.3147	7.73186	8.23397	8.46976	8.52435	8.27712
ENSRNOG00000012292	7.5157	7.39905	7.69821	7.10773	6.90434	6.9573
ENSRNOG00000012383	10.9108	10.9114	11.214	10.4489	10.3312	10.4196
ENSRNOG00000012404	6.43863	7.02754	6.65488	6.39636	6.80649	6.83655
ENSRNOG00000012494	6.43863	6.31061	6.46726	6.15535	6.259	6.1072
ENSRNOG00000012552	10.1659	10.2771	10.1997	9.59937	9.75168	9.85362
ENSRNOG00000012584	4.83596	5.64903	5.20422	5.41212	5.39987	5.41386
ENSRNOG00000024194	9.15789	9.02754	8.87853	9.24611	9.26592	9.21682
ENSRNOG00000012788	9.90444	9.97227	10.0337	9.83985	9.71169	9.83225
ENSRNOG00000013358	5.29053	5.42226	5.58274	5.99709	5.46546	5.76616
ENSRNOG00000029784	10.2734	9.19185	9.96799	10.0635	10.0477	9.75409
ENSRNOG00000013641	3.251	4.77456	3.99777	3.79545	3.43303	4.76616
ENSRNOG00000014251	10.5849	10.7014	10.4509	10.8171	10.894	10.8733
ENSRNOG00000036866	8.70313	8.73186	9.04553	8.762	8.55856	8.48498
ENSRNOG00000027784	6.08108	7.27706	6.58274	6.54677	6.71507	6.48863
ENSRNOG00000015560	9.03236	8.9762	9.44454	8.88008	8.72179	9.02669
ENSRNOG00000053923	9.97892	10.1461	10.2325	9.75893	9.69128	9.85504
ENSRNOG00000016206	9.00885	8.95248	8.89352	9.29157	9.11059	9.26866
ENSRNOG00000016573	11.8714	11.7057	11.5994	11.3289	11.3925	11.6775
ENSRNOG00000027228	4.08108	2.86767	4.10469	4.34799	4.36592	3.1812
ENSRNOG00000027204	10.3183	10.5913	9.98208	10.6426	10.5809	10.7141
ENSRNOG00000016831	6.79532	8.44132	6.67237	8.49589	8.29101	8.13539
ENSRNOG00000036859	8.01771	8.12977	7.60111	8.40031	8.31345	8.09767
ENSRNOG00000017365	5.69579	6.20752	5.54526	6.03831	6.12335	6.3187
ENSRNOG00000017418	12.4089	12.6954	12.2329	12.3447	12.2882	12.2532
ENSRNOG00000030404	8.94835	8.64246	8.5781	8.86298	9.05575	9.00902
ENSRNOG00000017976	3.403	6.42226	4.82089	4.64345	4.36592	4.50313
ENSRNOG00000018106	3.78152	4.72565	4.8823	4.53242	3.9736	3.02919
ENSRNOG00000018164	10.7357	10.8131	10.8719	10.9199	10.8285	10.7669
ENSRNOG00000026408	6.05836	6.13446	5.78919	6.01784	5.9736	5.85927
ENSRNOG00000018411	7.3757	7.81019	7.74854	7.08823	6.91612	7.21682
ENSRNOG00000016906	4.66604	5.1156	4.94119	4.93295	4.78096	4.94673
ENSRNOG00000017079	7.64332	7.04758	8.06552	7.60281	7.4893	7.00902
ENSRNOG00000052319	4.83596	2.45263	4.61926	3.69592	3.43303	3.85927
ENSRNOG00000017227	10.0512	10.0451	9.93214	10.1305	10.0464	10.2278
ENSRNOG00000017608	8.72493	8.98661	9.0622	8.33564	8.37874	8.42912
ENSRNOG00000017854	4.83596	7.15307	5.29733	7.17396	7.15351	6.91455
ENSRNOG00000025385	8.74641	8.39515	8.48716	8.61988	8.58093	8.67945
ENSRNOG00000018042	8.97286	9.37348	9.33351	9.01784	9.00151	8.90093
ENSRNOG00000018176	12.5149	12.4594	12.7649	12.7845	12.7621	12.6167
ENSRNOG00000018627	10.5302	9.72254	10.2384	10.8171	10.8331	10.5778
ENSRNOG00000018873	12.6958	12.112	12.4626	12.6899	12.7264	12.6148
ENSRNOG00000025075	9.77282	8.89004	8.77307	9.88997	9.97078	10.0404
ENSRNOG00000053502	6.7535	7.23399	6.77307	7.64345	7.67404	7.41386
ENSRNOG00000019270	3.251	5.77456	4.10469	4.34799	4.36592	5.1812
ENSRNOG00000019283	4.93906	4.51153	4.29733	4.79545	5.10288	5.14467
ENSRNOG00000019319	9.68656	10.145	10.2251	9.54499	9.65835	9.47949
ENSRNOG00000019413	6.01181	5.75031	5.7236	5.44315	5.55856	5.81347
ENSRNOG00000019491	5.98797	6.1156	5.65488	5.72145	5.70152	5.64063
ENSRNOG00000019555	7.92657	8.58877	7.94119	8.39636	8.47345	8.59736
ENSRNOG00000019560	5.66604	4.77456	5.34173	4.05849	4.49716	5.53169
ENSRNOG00000019693	8.83262	8.3271	8.13022	9.33564	9.14353	9.2729
ENSRNOG00000019706	4.54051	4.51153	4.20422	5.47352	5.29553	4.71725
ENSRNOG00000019730	11.7649	11.4573	11.2938	11.7678	11.8478	11.8579
ENSRNOG00000019890	4.08108	6.79841	4.8823	5.64345	5.018	6.42912
ENSRNOG00000019936	8.22573	8.29394	7.83649	8.48102	8.51276	8.54577
ENSRNOG00000023434	3.08108	4.39123	3.61926	4.13649	3.43303	3.1812
ENSRNOG00000020016	10.4397	10.1997	10.1302	10.127	10.0743	10.2179
ENSRNOG00000020124	4.72493	4.77456	5.05222	5.09801	4.9736	4.1812
ENSRNOG00000000417	9.62604	9.75337	9.48221	10.1483	10.1448	10.0014
ENSRNOG00000020150	5.36648	5.70056	4.75676	4.41212	4.72849	5.41386
ENSRNOG00000020175	8.43422	8.01742	7.92669	8.25488	8.26822	8.32279
ENSRNOG00000020188	5.47339	5.42226	5.29733	4.79545	4.88049	5.79001
ENSRNOG00000020347	10.3087	10.1356	10.6181	9.81189	9.86993	10.106
ENSRNOG00000020371	7.86244	7.63586	7.50679	8.22395	7.9336	7.98339
ENSRNOG00000020393	12.4069	11.8778	11.9162	12.4333	12.4274	12.5004
ENSRNOG00000020425	9.06407	8.9892	8.74028	8.83693	9.06636	9.02418
ENSRNOG00000045752	10.1791	10.4778	10.4006	9.762	9.80332	9.9267
ENSRNOG00000018517	5.69579	6.73804	6.46726	5.84276	6.018	5.25159
ENSRNOG00000047229	5.86244	5.77456	5.68965	6.3315	6.12335	5.92536
ENSRNOG00000042686	4.403	5.39123	4.75676	4.13649	4.14353	4.66662
ENSRNOG00000017191	5.69579	7.07712	6.74028	5.64345	5.61746	5.64063
ENSRNOG00000017408	7.15789	7.4451	7.25153	7.29795	7.23099	7.1812
ENSRNOG00000017914	5.57293	6.56811	5.75676	5.91093	6.20242	5.96779
ENSRNOG00000017977	11.4567	11.1794	10.9618	11.592	11.533	11.504
ENSRNOG00000018020	12.9258	12.5163	12.0787	13.384	13.3331	13.4436
ENSRNOG00000018257	3.54051	3.0376	4.61926	4.21049	3.67404	4.55971
ENSRNOG00000018356	8.14177	8.14844	7.62825	8.88856	8.78738	8.90366
ENSRNOG00000018440	9.33374	8.70056	8.66802	9.62834	9.62824	9.74344
ENSRNOG00000050846	7.4298	7.35952	7.74854	7.49589	7.56606	7.32687
ENSRNOG00000051291	5.7535	6.72565	6.52615	6.03831	5.61746	6.02919
ENSRNOG00000018766	8.79188	8.15769	8.5688	8.33977	8.34864	8.54927
ENSRNOG00000018993	12.8884	12.4175	12.567	12.5195	12.4697	12.7507
ENSRNOG00000019178	9.95144	9.79248	9.9943	10.0036	9.96796	10.1562
ENSRNOG00000019212	10.8868	10.9565	10.8307	10.8536	10.9351	11.041
ENSRNOG00000031643	7.28075	7.89558	7.05222	8.20597	8.32675	7.82505
ENSRNOG00000019497	10.3962	10.3332	10.3349	10.4209	10.4804	10.537
ENSRNOG00000019613	2.88843	3.45263	4.99777	3.69592	4.49716	3.94673
ENSRNOG00000056562	6.16854	6.27706	6.27461	6.95465	7.03969	6.3187
ENSRNOG00000019667	10.109	9.95778	9.815	10.1186	10.1055	10.2761
ENSRNOG00000019751	8.12547	8.28974	8.07869	7.51061	7.53584	7.98855
ENSRNOG00000031368	8.05262	8.31061	8.44708	8.07344	8.0343	7.72346
ENSRNOG00000015221	10.9538	11.0698	10.7434	10.976	10.8524	10.9334
ENSRNOG00000046566	5.83596	6.37547	5.99777	6.24611	6.10288	6.25159
ENSRNOG00000014691	7.99397	7.73804	8.23397	8.07344	7.80649	7.76014
ENSRNOG00000014629	7.29053	7.25138	7.3197	6.95465	7.38299	7.19019
ENSRNOG00000014214	12.0551	12.3558	12.2384	11.7578	11.6323	11.7662
ENSRNOG00000013934	7.50734	8.46386	8.15531	8.2505	8.05575	7.66017
ENSRNOG00000013744	5.329	5.70056	5.25153	6.2636	5.80649	5.74191
ENSRNOG00000013591	10.963	10.7685	10.8634	10.9553	10.919	10.7699
ENSRNOG00000013290	8.17911	7.74419	8.11111	8.6401	8.38299	7.9937
ENSRNOG00000012206	14.3391	13.7729	13.9132	14.3236	14.3298	14.2972
ENSRNOG00000010752	10.5568	10.1333	10.5249	10.7697	10.681	10.5965
ENSRNOG00000010427	11.3613	11.2643	11.6193	11.2065	11.1335	11.1342
ENSRNOG00000010087	8.21036	8.3312	8.26888	7.86584	7.96229	8.25159
ENSRNOG00000010017	6.73929	7.74419	7.66366	6.17396	6.10288	6.335
ENSRNOG00000043180	5.08108	4.62256	5.46726	4.21049	4.61746	5.21682
ENSRNOG00000009910	8.329	8.59899	8.26312	8.76814	8.80649	8.67625
ENSRNOG00000009812	10.9453	10.9723	11.1929	10.9445	10.968	10.9146
ENSRNOG00000027030	8.58887	8.59559	8.12388	9.59764	9.42687	9.37891
ENSRNOG00000018262	9.3147	8.94716	9.08197	9.63843	9.58647	9.49951
ENSRNOG00000017900	9.8393	9.30854	9.65708	9.89278	10.0329	9.88302
ENSRNOG00000017195	10.7348	10.6108	10.5117	11.0056	10.9249	10.8656
ENSRNOG00000017158	14.6766	14.4937	14.831	14.4359	14.4438	14.4358
ENSRNOG00000017021	3.08108	4.1896	3.61926	4.05849	4.49716	3.1812
ENSRNOG00000026754	10.9917	11.1531	11.1342	11.0802	10.9813	10.9553
ENSRNOG00000016343	8.4947	9.01488	8.61475	9.56452	9.74509	9.48498
ENSRNOG00000016244	8.68099	8.68785	8.44199	8.06847	7.9278	8.63406
ENSRNOG00000015713	7.33846	7.8733	7.53574	7.40426	7.259	7.15389
ENSRNOG00000015488	7.3757	7.36752	7.74854	6.21049	6.24039	6.89269
ENSRNOG00000014847	6.63566	6.83346	5.8823	7.47352	7.39987	7.66017
ENSRNOG00000014448	8.36648	8.2164	8.27461	9.16933	9.07689	8.65043
ENSRNOG00000014341	9.1282	8.95248	8.94119	9.16002	8.98483	9.05156
ENSRNOG00000013176	11.4326	11.0722	11.7009	11.4806	11.467	11.3411
ENSRNOG00000058003	10.3525	10.8182	10.7236	9.956	9.8669	10.1676
ENSRNOG00000012258	13.3918	12.1854	13.0369	13.2484	13.242	13.2229
ENSRNOG00000039241	7.86898	7.35952	8.21022	7.25488	7.23099	7.13539
ENSRNOG00000057623	11.3105	11.2031	11.5787	11.2549	11.3454	11.1739
ENSRNOG00000011745	10.6299	10.888	11.0647	10.3346	10.402	10.4033
ENSRNOG00000032130	6.38486	6.31061	6.78919	6.05849	5.75496	5.76616
ENSRNOG00000011417	7.7177	8.07224	8.36342	7.8252	7.74179	7.67945
ENSRNOG00000011367	4.16854	4.82187	4.82089	3.79545	3.67404	3.76616
ENSRNOG00000011130	6.72493	7.48972	6.98383	6.39636	5.95088	6.08809
ENSRNOG00000011074	8.86571	9.1156	8.91572	6.99709	7.26822	7.15389
ENSRNOG00000024712	9.7763	9.33528	9.24862	9.39636	9.25669	9.56317
ENSRNOG00000020456	7.39396	7.58192	7.06552	7.76508	7.65308	7.67305
ENSRNOG00000020479	11.2466	10.5785	11.3204	10.9506	10.9672	10.8437
ENSRNOG00000024602	5.329	5.22522	4.29733	4.53242	4.78096	4.98855
ENSRNOG00000053659	11.3911	11.2313	11.1638	11.0753	10.9925	11.2484
ENSRNOG00000020514	10.5385	10.4916	10.592	10.115	10.1498	10.2718
ENSRNOG00000030807	4.60464	4.39123	3.75676	5.93295	6.24039	5.81347
ENSRNOG00000056658	9.41647	9.42991	9.40847	9.01009	9.15351	9.25159
ENSRNOG00000018320	11.0648	11.4313	11.5147	10.8471	10.75	10.6091
ENSRNOG00000017751	11.6944	11.7821	11.9533	11.5873	11.5315	11.4936
ENSRNOG00000047386	10.8183	10.6894	11.048	10.6943	10.6425	10.7149
ENSRNOG00000017136	6.42093	6.55417	6.70672	6.97602	7.15351	6.45918
ENSRNOG00000036762	3.54051	4.1156	3.10469	4.64345	4.88049	4.44423
ENSRNOG00000017012	7.99994	8.18508	7.76494	8.25488	8.10803	7.97301
ENSRNOG00000016679	9.47124	8.84781	9.22215	9.19006	9.22863	9.31254
ENSRNOG00000036760	3.88843	4.25999	5.25153	4.84276	5.259	4.3187
ENSRNOG00000050445	12.1556	11.8613	11.7882	12.1147	12.1035	12.2272
ENSRNOG00000027405	12.0548	11.1103	11.7892	11.0497	11.0938	11.3401
ENSRNOG00000016063	10.1592	10.0187	10.1769	9.97071	9.96371	10.0052
ENSRNOG00000046147	8.02359	7.67503	7.74854	8.1969	8.21201	8.19912
ENSRNOG00000036758	2.66604	4.91207	4.29733	3.05849	3.43303	2.44423
ENSRNOG00000016013	10.6707	10.4573	10.0901	10.9384	11.0491	10.7579
ENSRNOG00000014946	9.45176	9.25569	9.1677	9.33977	9.36592	9.23648
ENSRNOG00000032246	3.78152	4.1896	5.42662	2.21049	3.78096	3.66662
ENSRNOG00000014673	8.10898	7.66857	8.30856	7.57506	7.24039	7.58037
ENSRNOG00000014513	5.329	6.01742	6.17998	4.13649	4.29553	4.94673
ENSRNOG00000014037	6.08108	6.17145	6.44708	6.64345	6.86842	6.77813
ENSRNOG00000024530	7.36648	7.23399	7.61926	6.66992	7.03969	6.99882
ENSRNOG00000048250	7.99994	7.5401	7.27461	8.14595	8.23099	8.06872
ENSRNOG00000046181	3.54051	2.86767	3.61926	3.589	3.29553	3.02919
ENSRNOG00000061215	9.53229	10.2557	9.45468	11.2571	11.1659	10.7841
ENSRNOG00000061844	6.66604	6.55417	6.15531	7.05849	6.83158	6.47398
ENSRNOG00000036742	11.7204	11.6819	11.9899	11.4584	11.3862	11.4536
ENSRNOG00000016292	4.66604	6.13446	5.75676	4.34799	5.06106	4.66662
ENSRNOG00000061899	5.91397	6.0376	6.27461	6.22841	6.08213	6.12606
ENSRNOG00000055297	6.42093	5.82187	6.63718	6.68298	6.10288	6.36706
ENSRNOG00000025110	4.329	4.39123	3.99777	2.47352	3.67404	2.85927
ENSRNOG00000016448	8.34317	8.65883	8.27461	8.95196	9.03969	8.87886
ENSRNOG00000016960	8.29053	8.36353	7.83649	8.90537	8.74509	8.78111
ENSRNOG00000017260	8.5849	8.30646	8.23397	9.43353	9.37021	9.2729
ENSRNOG00000017330	5.93906	5.72565	4.94119	7.43546	7.80015	7.45173
ENSRNOG00000025940	11.296	11.0826	11.3245	11.3211	11.3888	11.2697
ENSRNOG00000017277	4.16854	5.42226	4.75676	4.05849	4.06106	4.61416
ENSRNOG00000025793	8.41647	7.77456	8.4572	8.21948	8.11826	8.44798
ENSRNOG00000060008	8.1896	8.323	7.91204	8.25925	8.3179	8.47398
ENSRNOG00000018599	8.14177	8.4107	8.07869	8.02811	7.9336	8.21682
ENSRNOG00000025353	5.7535	5.25999	5.68965	6.01784	5.64603	6.1072
ENSRNOG00000018243	7.94526	8.08199	8.23985	8.18318	7.96229	8.05894
ENSRNOG00000018129	9.69025	9.96965	10.1015	9.38041	9.20962	9.40616
ENSRNOG00000025126	6.10344	6.62256	6.74028	5.61648	5.49716	5.92536
ENSRNOG00000018048	10.1296	10.0953	10.1063	9.95196	9.91024	9.8705
ENSRNOG00000018815	7.57293	8.45263	8.28033	6.64345	6.259	7.19019
ENSRNOG00000012061	10.7517	10.3434	10.5606	10.3075	10.4217	10.4033
ENSRNOG00000012806	10.1539	9.86344	10.1708	10.071	10.0221	10.2267
ENSRNOG00000024737	10.7393	10.7342	10.9194	10.7574	10.6973	10.7196
ENSRNOG00000013407	7.1896	6.01742	7.10469	7.19234	7.16343	7.07844
ENSRNOG00000013836	8.256	8.46758	8.07212	8.59592	8.6947	8.61416
ENSRNOG00000014565	8.51987	8.64575	8.63272	8.41212	8.33115	8.35911
ENSRNOG00000024245	5.16854	5.5401	5.54526	5.589	5.75496	5.02919
ENSRNOG00000059764	4.60464	3.45263	3.99777	3.69592	4.36592	2.85927
ENSRNOG00000054391	9.19482	8.79248	8.54526	9.21948	9.25669	9.07601
ENSRNOG00000015180	7.52402	7.48238	7.43688	7.59592	7.52819	7.70476
ENSRNOG00000015218	8.61635	8.70372	8.70247	8.42384	8.37448	8.42532
ENSRNOG00000015441	4.83596	6.70056	5.20422	6.28088	5.88049	5.88164
ENSRNOG00000016218	11.0818	10.7783	10.6079	11.2161	11.2451	11.3053
ENSRNOG00000016635	7.59678	7.72565	7.58274	7.49589	7.63181	7.98855
ENSRNOG00000016722	9.86407	10.0238	10.1239	9.89138	9.86993	9.93207
ENSRNOG00000017621	9.39623	9.17373	8.70672	9.90258	9.75824	9.83941
ENSRNOG00000057384	7.30989	6.62256	6.78919	7.38041	7.06106	7.39065
ENSRNOG00000018462	7.24095	6.63586	6.52615	7.99185	8.05042	8.07359
ENSRNOG00000049181	8.38941	8.52231	8.12388	9.28517	9.10031	8.92536
ENSRNOG00000018604	9.46045	9.73804	8.79319	9.68298	9.67751	9.70005
ENSRNOG00000018686	10.8559	10.7496	10.635	11.0802	11.0938	11.0911
ENSRNOG00000018761	12.4742	12.3695	12.0278	12.6878	12.6673	12.736
ENSRNOG00000058615	3.98797	3.86767	3.75676	3.47352	3.29553	3.02919
ENSRNOG00000019103	8.17383	7.66209	7.61022	8.55034	8.49324	8.42532
ENSRNOG00000019245	7.31948	7.43753	7.30856	7.15535	7.46546	7.44423
ENSRNOG00000019369	7.76056	7.76854	7.59195	7.74031	8.12842	7.96779
ENSRNOG00000047988	9.39849	9.58877	9.328	9.40229	9.27738	9.5545
ENSRNOG00000019430	5.29053	6.45263	4.3848	6.28088	6.33115	5.92536
ENSRNOG00000053583	12.8158	12.4543	12.5107	12.9116	12.941	13.0445
ENSRNOG00000019721	8.46478	8.31888	7.69821	9.05849	8.82222	8.63735
ENSRNOG00000019813	9.42537	9.67019	9.49455	9.74499	9.75987	9.67465
ENSRNOG00000052802	12.915	13.1331	12.5876	13.9914	13.9839	13.7127
ENSRNOG00000019914	5.72493	6.35952	5.65488	6.24611	6.55856	6.02919
ENSRNOG00000019960	8.31948	8.31475	8.04553	8.50327	8.47743	8.6634
ENSRNOG00000029061	7.49893	7.70688	7.2162	8.20144	8.12842	8.05403
ENSRNOG00000019964	9.8608	9.89696	9.43944	10.5279	10.3301	10.372
ENSRNOG00000020000	7.26098	7.5043	7.19215	7.41994	7.20242	7.22559
ENSRNOG00000020010	8.50734	8.75031	8.59654	9.21274	9.16095	9.14698
ENSRNOG00000024144	10.2372	9.99438	9.86148	10.3001	10.1745	10.3651
ENSRNOG00000020182	8.77456	9.09649	8.57346	9.58379	9.54725	9.61081
ENSRNOG00000020217	6.73929	6.95513	5.94119	7.589	7.70831	7.3187
ENSRNOG00000055082	8.84926	8.94181	8.17385	9.54141	9.62645	9.63899
ENSRNOG00000020281	8.26098	9.09408	8.67671	7.40426	7.28648	7.91455
ENSRNOG00000016980	6.87549	7.60914	7.28602	7.50327	7.46546	7.47398
ENSRNOG00000017201	9.87549	9.84352	9.73196	10.4131	10.2989	10.2516
ENSRNOG00000017349	10.7195	10.6167	10.1631	11.4116	11.2734	11.1784
ENSRNOG00000017645	4.251	3.45263	3.46726	4.41212	3.78096	3.1812
ENSRNOG00000017837	7.97589	7.89558	7.56412	8.59246	8.40823	8.4367
ENSRNOG00000043225	7.4298	7.1896	6.70672	7.91093	7.93939	7.98855
ENSRNOG00000017850	6.49047	6.93376	6.50679	6.09801	6.39987	6.48863
ENSRNOG00000048397	11.5829	10.8578	11.2428	11.5658	11.5763	11.5197
ENSRNOG00000017980	6.88843	8.37942	6.7236	6.72145	6.91612	7.15389
ENSRNOG00000029490	8.403	8.10129	7.92669	8.39636	8.38723	8.29806
ENSRNOG00000046480	6.99994	6.63586	6.17998	6.64345	6.85624	6.96779
ENSRNOG00000031003	6.93906	6.66209	6.40586	7.0075	6.91612	7.335
ENSRNOG00000018379	6.05836	6.70056	6.05222	7.09801	6.9736	6.94673
ENSRNOG00000018877	9.34786	9.33528	9.11432	9.3582	9.45338	9.56663
ENSRNOG00000018518	8.06976	7.93376	7.70672	7.83693	7.85624	7.99882
ENSRNOG00000042728	8.31948	7.82187	7.47724	8.29795	8.38299	8.4629
ENSRNOG00000056233	6.49047	6.1156	5.91204	6.19234	6.46546	6.48863
ENSRNOG00000050282	10.785	10.6548	10.9166	10.9172	10.8669	10.7744
ENSRNOG00000018725	8.94526	8.82767	8.65928	8.55034	8.49324	8.62414
ENSRNOG00000053015	4.16854	3.95513	3.99777	4.41212	3.88049	3.94673
ENSRNOG00000018840	8.403	8.48238	8.01843	9.11978	9.11315	9.12371
ENSRNOG00000018916	5.72493	6.51153	5.99777	6.60281	6.71507	6.91455
ENSRNOG00000018962	2.88843	2.86767	1.8823	3.97602	4.43303	1.85927
ENSRNOG00000018986	6.36648	6.52588	5.54526	6.87725	6.71507	6.91455
ENSRNOG00000039730	7.4298	7.55417	7.56412	7.81337	7.49716	7.66662
ENSRNOG00000055028	9.0895	9.16459	9.12706	9.28944	9.42893	9.27078
ENSRNOG00000019080	8.38941	8.05255	7.98383	8.71193	8.72515	8.76916
ENSRNOG00000019193	8.06976	8.16688	7.97681	8.52519	8.4814	8.08809
ENSRNOG00000019302	9.20778	8.93645	8.7194	9.62158	9.44121	9.46104
ENSRNOG00000016683	7.38486	7.17145	7.41627	7.65675	7.50498	7.32687
ENSRNOG00000026115	9.55072	9.40489	9.17078	9.66828	9.68613	9.77515
ENSRNOG00000026040	4.329	4.77456	3.61926	4.47352	4.49716	3.85927
ENSRNOG00000050828	9.00292	8.77756	8.96622	8.74654	8.76476	8.80764
ENSRNOG00000019485	9.95913	9.73186	9.66802	9.74187	9.84397	9.96256
ENSRNOG00000019585	8.66604	8.475	8.34173	8.52156	8.64249	8.64063
ENSRNOG00000033343	4.60464	3.67503	4.20422	3.589	2.9736	4.76616
ENSRNOG00000023360	10.5073	10.7602	10.55	10.6991	10.6011	10.4647
ENSRNOG00000019675	2.403	4.45263	3.46726	2.47352	3.14353	3.55971
ENSRNOG00000019728	3.54051	6.85636	5.58274	5.61648	5.90434	6.1072
ENSRNOG00000036703	0.0810759	5.39123	1.8823	3.21049	3.55856	4.50313
ENSRNOG00000019884	5.03527	4.77456	4.94119	5.28088	5.58831	5.3187
ENSRNOG00000019935	8.51153	8.53656	8.29733	9.22618	9.23804	9.17894
ENSRNOG00000019965	5.29053	5.89004	5.61926	6.60281	6.39987	5.55971
ENSRNOG00000020144	8.54868	8.53656	8.07212	8.86584	8.98203	9.04909
ENSRNOG00000042592	5.36648	6.20752	5.94119	5.31483	4.55856	5.3187
ENSRNOG00000020271	10.0192	10.0747	10.0539	9.41212	9.36377	9.6488
ENSRNOG00000020298	9.17119	9.62589	8.79718	8.93841	8.84397	9.06872
ENSRNOG00000020388	10.3871	10.1862	10.3594	10.4013	10.3573	10.376
ENSRNOG00000020394	9.84429	9.6718	10.1143	9.77273	9.91024	9.89544
ENSRNOG00000020411	10.349	10.3137	10.4124	10.3643	10.3691	10.2813
ENSRNOG00000016374	12.7093	12.1362	12.3148	12.882	12.8915	12.9191
ENSRNOG00000024414	8.4474	8.1896	8.3688	8.49219	8.42893	8.335
ENSRNOG00000020457	9.251	10.2824	10.2602	9.44123	9.37448	9.28553
ENSRNOG00000020452	9.0726	9.43563	9.43688	9.01009	9.00702	9.13772
ENSRNOG00000036675	6.42093	5.75031	6.25153	6.31483	6.24039	6.44423
ENSRNOG00000020497	14.4883	13.9334	14.2889	14.2475	14.2376	14.292
ENSRNOG00000020533	10.5649	11.3595	10.6637	11.5459	11.5586	11.369
ENSRNOG00000020560	3.98797	4.25999	4.3848	3.97602	3.78096	4.61416
ENSRNOG00000029945	4.251	3.77456	4.3848	4.13649	3.9736	1.85927
ENSRNOG00000020597	7.88198	7.79841	7.99082	7.84276	7.81281	7.74801
ENSRNOG00000020605	8.82591	8.71316	9.31414	8.66664	8.62106	8.4629
ENSRNOG00000025651	7.86244	7.54715	7.69821	7.53242	7.70152	7.55971
ENSRNOG00000020624	9.16588	8.60576	9.11111	9.0049	9.10288	8.9573
ENSRNOG00000020424	7.90125	8.59899	8.47724	7.78943	7.63894	7.62082
ENSRNOG00000020430	10.1007	9.8789	9.91572	10.1305	10.0029	10.0772
ENSRNOG00000020446	4.251	3.67503	3.75676	3.05849	3.43303	3.1812
ENSRNOG00000034038	2.88843	3.95513	3.61926	3.21049	3.29553	3.02919
ENSRNOG00000020643	10.3467	10.5357	10.4356	9.99578	9.9566	10.0454
ENSRNOG00000016267	6.47339	6.68785	6.65488	5.44315	5.018	5.74191
ENSRNOG00000016807	8.85586	9.32094	9.32524	8.71828	8.42893	8.54577
ENSRNOG00000017097	9.26843	8.82477	8.8823	9.76814	9.74839	9.57008
ENSRNOG00000061348	9.40751	9.79841	9.40062	9.50511	9.30676	9.90503
ENSRNOG00000017137	6.88843	6.86767	7.41627	6.83108	6.9736	7.01914
ENSRNOG00000017222	8.41647	8.51872	8.64163	8.40426	8.18306	8.37891
ENSRNOG00000017294	8.08108	8.4107	8.60567	8.22395	8.30899	8.22559
ENSRNOG00000017326	8.09788	8.3434	8.41627	8.0075	8.00702	8.28553
ENSRNOG00000017728	8.59283	8.70056	9.1079	8.07344	8.20242	8.28972
ENSRNOG00000017810	7.56489	7.64246	7.50679	6.97602	6.9278	7.1812
ENSRNOG00000018066	9.02066	9.1438	8.68535	9.0049	8.87145	8.89269
ENSRNOG00000018119	7.87549	8.27281	8.1982	8.16002	8.02345	8.04414
ENSRNOG00000018384	7.84926	7.9657	8.06552	8.09801	8.33992	8.17215
ENSRNOG00000027542	5.08108	4.3271	5.20422	3.97602	4.14353	4.1812
ENSRNOG00000018683	11.1138	10.8306	11.0184	10.956	10.8214	10.9152
ENSRNOG00000033881	3.88843	3.77456	4.75676	4.13649	4.22153	2.85927
ENSRNOG00000015717	8.80218	8.85351	8.83261	8.42772	8.39145	8.50673
ENSRNOG00000028137	9.55478	10.2876	10.3848	7.94926	8.25437	8.98597
ENSRNOG00000016038	5.54051	6.79841	6.60111	5.99709	5.46546	5.44423
ENSRNOG00000050554	4.251	4.82187	4.54526	4.88856	5.46546	4.71725
ENSRNOG00000016227	10.7231	10.965	11.0073	10.3336	10.2831	10.3279
ENSRNOG00000016737	6.01181	5.64903	5.96976	5.47352	5.52819	5.44423
ENSRNOG00000016935	8.42537	8.0376	8.61475	8.22395	8.12335	8.2729
ENSRNOG00000016940	10.0839	9.96965	9.96622	10.1459	10.1042	10.1834
ENSRNOG00000017243	11.2302	10.6267	11.2102	13.1661	13.12	12.3058
ENSRNOG00000027590	8.62797	8.61251	8.50679	9.32319	9.25205	9.29598
ENSRNOG00000027582	12.8722	12.9366	12.2061	12.6765	12.6356	13.1616
ENSRNOG00000006962	7.33846	7.62256	6.8823	8.2505	8.08734	8.06872
ENSRNOG00000017538	5.91397	6.13446	6.05222	6.29795	6.20242	6.04909
ENSRNOG00000036649	2.66604	4.77456	3.75676	3.05849	3.78096	4.50313
ENSRNOG00000017635	10.4873	10.3645	10.3016	10.5794	10.5358	10.3809
ENSRNOG00000017748	9.94061	9.22302	9.21917	11.4565	11.403	11.0748
ENSRNOG00000054955	6.05836	7.51153	6.56412	5.21049	5.61746	5.64063
ENSRNOG00000027240	13.6726	12.7192	12.8133	13.6754	13.7597	13.7739
ENSRNOG00000017897	3.88843	3.77456	3.8823	3.79545	2.78096	2.44423
ENSRNOG00000018137	8.91713	8.91207	8.90096	8.99447	9.08213	8.97301
ENSRNOG00000018272	7.30024	7.23399	6.8823	7.07839	6.67404	6.81347
ENSRNOG00000018337	8.13636	8.55417	8.05888	8.15066	8.03969	8.19912
ENSRNOG00000018838	7.92657	7.51872	7.37415	8.4082	8.29101	8.23431
ENSRNOG00000018860	7.83596	7.75031	7.74854	7.80742	7.88649	7.97821
ENSRNOG00000013165	9.3123	8.86767	8.93396	9.38442	9.35081	9.23865
ENSRNOG00000013256	10.501	10.3137	9.98733	10.4518	10.4217	10.5606
ENSRNOG00000013828	8.56086	8.40295	7.55472	8.34799	8.44528	8.36706
ENSRNOG00000014109	10.9827	10.8782	10.8199	11.0107	10.9372	10.9632
ENSRNOG00000014783	4.16854	4.86767	5.15531	4.79545	4.72849	4.76616
ENSRNOG00000014936	3.88843	7.04758	5.75676	5.93295	6.03969	6.36706
ENSRNOG00000004273	2.08108	3.1896	1.8823	3.88856	4.36592	4.61416
ENSRNOG00000015078	5.43863	6.60914	6.17998	6.36429	5.64603	5.90366
ENSRNOG00000053075	6.84926	6.85636	6.54526	6.50327	6.79378	6.85927
ENSRNOG00000018448	6.47339	6.1156	6.07869	6.83108	6.80649	7.19912
ENSRNOG00000019215	4.72493	4.95513	3.61926	5.79545	5.75496	5.3187
ENSRNOG00000015912	9.52816	9.25353	9.23985	9.7481	9.74674	9.76766
ENSRNOG00000016416	10.7104	10.4337	10.135	10.6045	10.5166	10.6299
ENSRNOG00000016611	8.60464	8.76854	8.07212	9.39239	9.32454	9.28344
ENSRNOG00000016697	2.88843	3.95513	2.8823	3.79545	3.67404	3.55971
ENSRNOG00000017299	9.54664	9.50248	9.37948	10.1138	10.0584	10.0651
ENSRNOG00000017414	2.88843	6.01742	4.10469	2.88856	3.78096	3.76616
ENSRNOG00000017960	8.95759	8.80725	8.30296	9.57156	9.47544	9.51748
ENSRNOG00000018061	8.63182	8.15769	8.1982	8.56452	8.59565	8.36309
ENSRNOG00000018367	12.2229	12.3752	11.9631	12.0663	12.0221	12.0989
ENSRNOG00000019534	12.0159	11.798	11.668	11.9951	11.9911	12.0553
ENSRNOG00000019861	10.3572	10.3168	10.2117	10.3993	10.3562	10.3238
ENSRNOG00000020021	7.2709	7.51872	6.85192	8.01268	7.63894	7.74801
ENSRNOG00000020044	8.14717	8.33528	7.67237	8.27658	8.10288	8.23865
ENSRNOG00000029394	8.256	7.83346	7.75676	8.61307	8.57351	8.38283
ENSRNOG00000020164	6.45612	7.73186	7.25153	5.47352	5.78096	5.81347
ENSRNOG00000020206	12.9163	13.3732	12.638	13.3028	13.2899	13.4074
ENSRNOG00000020300	4.66604	5.1896	4.99777	5.13649	5.06106	4.61416
ENSRNOG00000020354	8.30508	8.67824	8.50679	8.15535	8.17327	8.22121
ENSRNOG00000040350	6.57293	5.95513	5.58274	7.60281	7.53584	7.208
ENSRNOG00000020369	9.34082	9.46013	9.63941	9.15769	9.03159	9.05894
ENSRNOG00000020451	14.5385	14.1644	14.2728	14.6074	14.5625	14.4241
ENSRNOG00000032677	8.26595	8.54715	8.09175	9.07096	9.17817	9.14467
ENSRNOG00000059500	10.2697	10.4366	10.4635	10.5387	10.5339	10.4638
ENSRNOG00000020615	11.6357	11.6823	11.2595	11.6439	11.6522	11.6435
ENSRNOG00000020651	10.1241	10.1692	9.65048	9.94791	10.0139	10.0845
ENSRNOG00000020713	6.96372	7.37547	6.82089	7.37238	7.33115	7.15389
ENSRNOG00000020736	6.1896	6.83346	6.07869	6.22841	6.20242	6.36706
ENSRNOG00000020776	11.5261	10.9425	11.1151	11.6947	11.6926	11.7511
ENSRNOG00000050206	3.08108	4.72565	4.10469	3.47352	4.06106	2.66662
ENSRNOG00000020857	8.6921	8.89281	8.35262	9.41016	9.34647	9.36111
ENSRNOG00000047035	7.77456	7.76249	7.98383	7.5539	7.78096	7.78408
ENSRNOG00000020903	6.45612	6.31061	6.17998	6.84276	7.09254	6.90366
ENSRNOG00000020918	11.378	12.0498	11.5219	10.6642	10.699	10.9937
ENSRNOG00000013387	9.41647	9.3023	9.03204	8.80145	8.72849	8.96518
ENSRNOG00000013426	4.16854	#NUM!	3.10469	4.21049	3.43303	2.66662
ENSRNOG00000013456	8.03527	8.01233	7.74854	8.20597	8.34429	8.57695
ENSRNOG00000013845	7.46478	7.58192	7.53574	7.37238	7.08213	7.19912
ENSRNOG00000014254	9.10067	9.05502	8.8823	10.3159	10.2168	9.67465
ENSRNOG00000015156	7.92028	8.13913	8.1982	6.21049	5.85624	6.41386
ENSRNOG00000015540	11.7539	11.562	11.7927	11.5807	11.5152	11.5688
ENSRNOG00000015911	5.66604	6.72565	6.3197	6.56099	6.95088	6.53169
ENSRNOG00000025245	9.65283	9.24921	9.28602	9.70234	9.82222	9.7188
ENSRNOG00000016790	10.2104	9.94449	10.3594	10.3398	10.4269	10.2343
ENSRNOG00000016791	8.83596	8.66209	8.75266	8.69913	8.53202	8.6439
ENSRNOG00000017220	4.98797	7.26855	5.99777	6.99709	6.75496	6.9573
ENSRNOG00000017446	9.48622	9.58363	9.266	9.42578	9.12335	9.14004
ENSRNOG00000017703	5.403	7.15307	5.99777	6.74654	6.70152	6.71725
ENSRNOG00000017512	4.93906	4.77456	4.29733	5.28088	5.55856	5.61416
ENSRNOG00000017901	6.21036	5.84495	5.50679	6.70874	6.70152	6.38283
ENSRNOG00000017955	6.03527	6.13446	5.94119	6.39636	6.20242	6.54577
ENSRNOG00000018117	10.0555	10.0174	9.46475	10.6224	10.551	10.5761
ENSRNOG00000018237	12.2203	12.9902	12.6296	11.8189	11.7306	12.0574
ENSRNOG00000018391	8.1145	8.39905	8.39536	8.34389	8.40823	8.36706
ENSRNOG00000018553	6.84926	7.25999	6.52615	6.60281	6.90434	6.89269
ENSRNOG00000022289	9.59678	9.27281	8.86339	10.1507	10.156	10.1846
ENSRNOG00000022153	9.41647	9.29184	9.27747	9.55567	9.55103	9.39065
ENSRNOG00000022044	3.98797	4.39123	3.46726	4.64345	3.43303	3.02919
ENSRNOG00000021828	12.324	12.0231	11.5594	12.4643	12.4033	12.5475
ENSRNOG00000021689	8.67727	8.55067	8.12388	8.59592	8.79059	8.77216
ENSRNOG00000018603	9.76231	7.04758	8.44708	9.54677	9.74344	9.55971
ENSRNOG00000018708	12.5926	12.301	12.2387	12.3051	12.2785	12.4201
ENSRNOG00000018729	6.60464	7.0575	6.89725	6.88856	6.54346	7.02919
ENSRNOG00000018752	3.66604	3.86767	4.82089	1.88856	2.78096	3.3187
ENSRNOG00000018765	6.329	6.15307	5.94119	6.50327	6.58831	6.21682
ENSRNOG00000018878	5.86244	5.72565	5.05222	6.54677	6.67404	6.16305
ENSRNOG00000028247	3.88843	5.1156	4.20422	4.28088	4.14353	5.1072
ENSRNOG00000018985	8.91397	9.07956	8.5688	9.14123	9.19277	9.29598
ENSRNOG00000019145	10.3928	10.3013	10.5092	10.2494	10.3443	10.2687
ENSRNOG00000019306	3.403	4.95513	5.42662	4.34799	4.83158	4.81347
ENSRNOG00000019372	9.80218	10.0174	9.32524	10.4857	10.4483	10.2676
ENSRNOG00000019356	7.43863	8.01233	7.55472	7.84856	7.96229	8.04909
ENSRNOG00000019468	8.43863	8.46013	8.08524	8.36429	8.42069	8.39843
ENSRNOG00000058842	5.403	5.99695	5.65488	4.88856	5.06106	5.50313
ENSRNOG00000061795	7.65093	7.90659	7.74854	7.98659	7.9278	7.8705
ENSRNOG00000050741	9.54256	9.48606	9.29733	9.4508	9.27052	9.53699
ENSRNOG00000045568	9.29539	9.428	9.25443	9.16701	9.18062	9.51391
ENSRNOG00000047816	6.99994	7.28552	6.85192	8.30219	8.17327	8.23431
ENSRNOG00000019708	9.34786	9.27281	8.73196	10.4622	10.3915	10.1924
ENSRNOG00000019745	3.251	4.0376	5.05222	2.47352	1.55856	3.44423
ENSRNOG00000019825	8.35254	7.79841	7.85192	7.92198	7.78738	7.83081
ENSRNOG00000019832	8.7535	8.45639	8.3197	8.90258	9.01526	8.78111
ENSRNOG00000031485	10.3111	10.1001	9.58274	10.6342	10.5243	10.6007
ENSRNOG00000019950	4.08108	4.1156	3.46726	5.13649	4.49716	5.06872
ENSRNOG00000019970	8.87549	8.62589	8.57346	8.63003	8.46546	8.57351
ENSRNOG00000020117	7.46478	7.1438	6.70672	7.72776	8.00702	7.94673
ENSRNOG00000049951	5.03527	4.72565	4.61926	6.80742	6.61746	6.08809
ENSRNOG00000020201	9.24849	8.94982	8.95554	9.03322	9.01526	9.32687
ENSRNOG00000020247	7.99397	7.98661	7.44708	8.5539	8.32675	8.12136
ENSRNOG00000050510	9.47339	9.37348	9.00469	9.60624	9.62465	9.68582
ENSRNOG00000020299	8.90444	8.74419	8.62376	9.70074	9.73515	9.44986
ENSRNOG00000020350	7.59678	7.56811	7.3848	7.89419	7.76802	7.69847
ENSRNOG00000020412	10.966	11.1215	10.5908	11.6097	11.58	11.5965
ENSRNOG00000028743	4.83596	5.15307	4.46726	4.88856	5.36592	4.76616
ENSRNOG00000020460	9.68285	10.1484	9.81697	9.66992	9.5205	9.66501
ENSRNOG00000020463	8.57693	8.75641	8.75676	8.59246	8.61023	8.75105
ENSRNOG00000020475	7.82927	8.07224	7.29733	8.80742	8.62106	8.59398
ENSRNOG00000027564	3.88843	3.56811	3.75676	3.69592	3.43303	2.44423
ENSRNOG00000020527	8.5849	9.06734	8.41107	9.16236	9.21439	9.30635
ENSRNOG00000020551	8.35254	8.06243	8.23397	8.57156	8.51663	8.30635
ENSRNOG00000020552	4.78152	5.99695	5.42662	5.24611	5.58831	5.92536
ENSRNOG00000046560	5.7535	5.77456	4.54526	6.92198	7.10288	6.61416
ENSRNOG00000020567	9.07543	8.93376	8.47724	8.57856	8.88049	8.94673
ENSRNOG00000020587	7.05836	8.59219	7.61022	7.3315	7.24973	7.11666
ENSRNOG00000020617	8.15789	7.8733	7.84423	8.01268	8.06106	7.96256
ENSRNOG00000020660	15.0168	15.1326	14.8289	14.9796	14.9128	14.9392
ENSRNOG00000026527	7.91397	8.27706	7.76494	8.10773	8.07163	8.14467
ENSRNOG00000026114	7.31948	7.46013	6.70672	7.52519	7.73515	7.79001
ENSRNOG00000020700	6.58887	6.71316	6.17998	6.75893	6.68785	7.22559
ENSRNOG00000061012	9.24849	9.15076	9.01158	9.27442	9.26362	9.48498
ENSRNOG00000030888	10.0221	9.80872	9.74028	10.3724	10.2497	10.0663
ENSRNOG00000020726	5.329	6.59559	5.10469	6.01784	6.34864	5.94673
ENSRNOG00000020742	9.81748	9.62423	9.46475	10.1832	10.2427	10.2343
ENSRNOG00000020773	9.81748	9.79397	9.30296	10.3085	10.3012	10.2908
ENSRNOG00000056038	4.08108	5.1156	4.10469	4.34799	4.9736	4.98855
ENSRNOG00000024239	8.59283	8.91752	8.7194	8.8687	8.76476	8.83941
ENSRNOG00000012736	9.00589	9.00466	8.69394	8.78338	8.68785	8.89544
ENSRNOG00000020813	8.53229	8.55767	8.17998	9.24171	9.25437	9.08568
ENSRNOG00000023668	9.90125	9.78504	9.51892	10.4052	10.4009	10.3481
ENSRNOG00000062155	12.5682	11.5768	12.4942	10.745	10.721	11.0845
ENSRNOG00000062127	13.8822	12.9284	13.8712	12.35	12.2856	12.6125
ENSRNOG00000062158	13.1236	12.6367	12.8785	12.1536	12.0217	12.2157
ENSRNOG00000020881	11.4474	11.5214	11.2236	11.8924	11.83	11.9471
ENSRNOG00000030616	5.03527	4.72565	4.82089	5.05849	4.61746	5.38283
ENSRNOG00000023318	4.72493	4.86767	3.61926	4.47352	3.29553	3.85927
ENSRNOG00000020892	10.5188	10.6167	10.4483	10.5252	10.4695	10.4527
ENSRNOG00000020904	9.70678	8.33528	8.99082	9.53961	9.47743	9.55971
ENSRNOG00000020906	7.69579	7.12506	7.3197	7.34799	7.27738	7.34308
ENSRNOG00000020935	4.66604	5.3271	5.54526	5.13649	5.10288	5.1072
ENSRNOG00000020950	10.7746	10.4934	10.6249	10.8651	10.8684	10.905
ENSRNOG00000020975	8.46045	8.63254	8.61926	8.22395	7.7745	8.15389
ENSRNOG00000020982	12.0458	12.2495	11.7817	11.9932	11.9415	11.9612
ENSRNOG00000021794	7.71043	6.83346	6.58274	7.89979	7.87447	7.91996
ENSRNOG00000020989	11.5052	10.5498	10.6079	12.112	12.0736	12.015
ENSRNOG00000020996	9.24347	9.46572	8.80116	9.8529	9.80015	9.98468
ENSRNOG00000050180	9.59283	9.58192	9.35532	9.52881	9.53966	9.7826
ENSRNOG00000046635	5.93906	6.35952	5.99777	5.50327	6.33115	5.96779
ENSRNOG00000021000	7.403	7.65557	6.78919	8.16469	7.94515	7.66662
ENSRNOG00000021003	9.96525	9.66533	9.54526	10.6071	10.6093	10.537
ENSRNOG00000021007	11.6227	11.0777	10.8804	11.5445	11.5425	11.6806
ENSRNOG00000021010	10.4583	10.1461	9.87665	10.5161	10.5272	10.7079
ENSRNOG00000062164	5.809	4.51153	6.05222	4.97602	5.70152	4.94673
ENSRNOG00000021025	11.1559	10.562	10.4458	11.5812	11.5943	11.4708
ENSRNOG00000060707	10.1172	9.57676	9.42404	10.2723	10.1976	10.208
ENSRNOG00000043503	11.659	11.3878	10.9926	11.9928	12.0255	12.0556
ENSRNOG00000027456	4.16854	4.3271	3.46726	6.60281	6.41655	5.14467
ENSRNOG00000021054	8.76758	8.61922	8.50679	9.08823	9.18306	9.21021
ENSRNOG00000021061	8.78152	7.85636	8.25153	8.89419	9.05309	8.90912
ENSRNOG00000021085	11.3951	11.3971	11.2199	11.3387	11.3941	11.5108
ENSRNOG00000021098	3.66604	4.86767	4.29733	4.47352	4.83158	3.85927
ENSRNOG00000021103	10.8175	11.1588	10.4534	12.1777	12.1243	11.9183
ENSRNOG00000021108	5.69579	6.22522	5.25153	6.54677	6.14353	5.83655
ENSRNOG00000061966	1.66604	4.1896	2.61926	4.05849	2.9736	2.66662
ENSRNOG00000021117	8.1145	8.33935	7.61022	8.8104	8.73515	8.64717
ENSRNOG00000021125	8.37109	8.89281	8.17998	9.15769	9.27738	9.08568
ENSRNOG00000021132	9.24598	9.25999	9.28885	8.834	8.88349	9.01914
ENSRNOG00000021139	5.809	6.0376	5.50679	7.11738	6.99597	6.72963
ENSRNOG00000021145	10.1214	9.55767	9.30856	10.1901	10.1708	10.1733
ENSRNOG00000021147	7.72493	8.323	7.33076	8.57856	8.36162	8.55276
ENSRNOG00000021150	7.76758	7.93376	7.64606	8.49589	8.6601	8.4629
ENSRNOG00000021151	9.21293	10.1703	9.85767	9.85001	9.77935	9.725
ENSRNOG00000021153	6.69579	7.22522	6.52615	8.834	8.78417	8.6041
ENSRNOG00000021156	7.91397	7.84495	7.49701	8.53242	8.69812	8.76616
ENSRNOG00000043060	7.13636	7.01742	6.96976	7.01784	7.30452	7.53875
ENSRNOG00000021158	6.38486	5.67503	6.25153	6.38041	6.74179	6.35112
ENSRNOG00000023023	5.69579	5.22522	5.15531	6.13649	5.18306	5.66662
ENSRNOG00000021161	2.08108	6.01742	2.8823	5.17396	5.83158	5.79001
ENSRNOG00000021164	11.246	11.3883	11.0974	11.1294	11.218	11.2489
ENSRNOG00000021174	5.54051	5.35952	5.20422	6.70874	6.79378	6.25159
ENSRNOG00000022428	7.62023	8.45263	8.51165	7.32319	7.06106	7.49589
ENSRNOG00000021175	10.9124	10.8935	10.7972	10.6393	10.6345	10.8054
ENSRNOG00000021177	11.1798	11.3839	11.2602	10.7159	10.6522	10.7915
ENSRNOG00000021179	8.21036	8.24271	8.1982	8.12697	8.11826	8.12606
ENSRNOG00000048337	6.329	5.48238	6.52615	6.89979	6.63181	6.54577
ENSRNOG00000060849	4.78152	4.56811	3.10469	4.93295	4.78096	4.90366
ENSRNOG00000057502	4.47339	5.48238	5.61926	5.64345	5.55856	5.25159
ENSRNOG00000021184	9.56086	9.18282	9.10146	9.54677	9.57723	9.67945
ENSRNOG00000025061	7.58887	7.94449	7.83649	7.95465	7.86842	8.07844
ENSRNOG00000032042	7.49893	8.08199	7.89725	7.92198	7.92197	8.00902
ENSRNOG00000021202	12.8115	12.6259	12.8211	13.1354	13.0744	12.9032
ENSRNOG00000021203	9.33846	8.80136	9.18608	9.30007	9.18062	9.03419
ENSRNOG00000021206	7.2709	7.76249	7.07869	7.40426	7.40823	7.26015
ENSRNOG00000018487	11.2065	11.8014	11.5159	11.4126	11.4443	11.5343
ENSRNOG00000060156	3.78152	4.45263	4.20422	3.05849	3.43303	3.94673
ENSRNOG00000058132	5.57293	6.20752	5.96976	5.31483	5.259	5.85927
ENSRNOG00000061138	3.66604	4.56811	3.61926	2.47352	3.88049	3.85927
ENSRNOG00000056397	6.36648	6.66209	6.67237	6.3315	5.06106	6.21682
ENSRNOG00000029315	3.54051	3.86767	4.82089	3.79545	3.67404	3.55971
ENSRNOG00000042878	7.90125	7.88448	7.39536	8.46976	8.38299	8.42532
ENSRNOG00000018847	10.0598	9.94047	9.90651	9.91093	9.88049	10.0001
ENSRNOG00000019069	9.66979	9.82187	9.82676	9.66828	9.70322	9.73579
ENSRNOG00000019266	9.83763	9.58706	9.88979	9.45461	9.57351	9.61416
ENSRNOG00000019341	8.40751	8.17145	8.72779	7.92748	7.99597	7.85362
ENSRNOG00000019419	7.73213	7.55417	7.20422	8.0075	7.74839	7.90912
ENSRNOG00000019439	9.91713	9.99953	10.2102	9.49219	9.38511	9.54577
ENSRNOG00000019461	6.08108	6.07712	6.07869	5.79545	5.99597	6.04909
ENSRNOG00000019464	10.0074	9.99308	10.2501	9.78792	9.89544	9.77813
ENSRNOG00000019507	9.95452	9.99953	9.70034	10.5432	10.4422	10.3146
ENSRNOG00000019570	8.19482	7.95513	8.18608	9.6617	9.73349	9.14467
ENSRNOG00000052393	8.84595	8.17145	8.53574	9.05598	8.99041	8.9573
ENSRNOG00000019666	9.80729	10.0111	9.26888	10.9984	11.02	10.8586
ENSRNOG00000045561	7.16854	6.95513	6.58274	7.85435	7.73515	7.81347
ENSRNOG00000054533	4.16854	3.67503	4.82089	3.79545	2.9736	3.44423
ENSRNOG00000019701	7.96372	8.09649	8.11111	8.09801	8.05575	8.00393
ENSRNOG00000026005	8.94216	9.02502	8.52133	9.13411	9.11571	8.9573
ENSRNOG00000019724	11.6576	11.6112	11.3472	11.6118	11.7364	11.7495
ENSRNOG00000019804	10.7095	10.7295	10.398	11.0635	11.0029	11.2451
ENSRNOG00000019858	6.36648	6.73804	6.3848	7.69592	7.86235	7.26866
ENSRNOG00000019873	8.23589	8.22082	7.74854	9.67809	9.67751	9.28344
ENSRNOG00000019913	10.6939	10.6645	10.2384	11.0771	11.0756	11.0778
ENSRNOG00000020047	8.3147	8.21197	7.78115	8.88856	8.95088	8.68899
ENSRNOG00000020075	12.724	12.9662	12.5868	12.7366	12.6883	12.7484
ENSRNOG00000057569	8.05262	7.93376	7.92669	8.55034	8.56232	8.16761
ENSRNOG00000020202	10.3027	10.7984	10.1302	10.3964	10.3112	10.4489
ENSRNOG00000032929	7.84263	8.4787	8.11751	7.74654	7.63894	7.85927
ENSRNOG00000020346	12.2145	12.9182	12.6414	12.1624	12.1313	12.0454
ENSRNOG00000020349	3.251	4.91207	2.8823	4.47352	4.36592	3.66662
ENSRNOG00000020385	7.86898	7.19859	7.29733	7.87155	8.15848	8.05403
ENSRNOG00000020440	11.2104	11.1156	11.1428	11.6522	11.6938	11.6537
ENSRNOG00000020480	12.5219	12.3409	12.4369	12.9036	12.9477	12.7626
ENSRNOG00000020531	8.89806	8.20752	8.33625	8.43931	8.38299	8.72655
ENSRNOG00000055023	8.62023	8.8761	8.97681	8.33977	8.43303	8.55624
ENSRNOG00000028274	14.3968	13.8966	13.8858	14.1739	14.2269	14.3485
ENSRNOG00000027264	7.13636	7.75031	7.27461	7.18318	7.05042	7.24297
ENSRNOG00000026432	5.329	6.67503	6.17998	5.53242	6.08213	6.1072
ENSRNOG00000020646	9.83596	9.75337	10.0167	9.84856	9.80965	9.84084
ENSRNOG00000020668	9.83596	9.8747	10.0852	9.71828	9.84397	9.73425
ENSRNOG00000020692	6.91397	6.78653	7.10469	6.38041	6.63181	6.21682
ENSRNOG00000020693	5.91397	6.48238	6.50679	6.05849	5.64603	6.08809
ENSRNOG00000020702	7.26098	6.79841	7.10469	7.19234	7.29553	7.16305
ENSRNOG00000020704	6.52402	6.78653	6.50679	6.87725	7.27738	7.01914
ENSRNOG00000020715	12.5548	12.5926	12.3738	12.5803	12.5913	12.5742
ENSRNOG00000021644	3.88843	4.99695	4.3848	4.97602	4.72849	5.02919
ENSRNOG00000021338	9.40751	9.28763	8.88605	10.4669	10.3904	10.2612
ENSRNOG00000028017	7.43863	7.475	6.89725	7.33977	7.4814	7.73579
ENSRNOG00000020897	11.2672	11.446	11.0909	11.2571	11.341	11.3828
ENSRNOG00000020925	8.64332	8.83346	8.3848	8.92473	9.08474	9.03419
ENSRNOG00000047349	2.403	5.3271	3.75676	4.88856	4.67404	4.71725
ENSRNOG00000020991	1.66604	4.1896	3.75676	3.05849	2.55856	3.55971
ENSRNOG00000021005	8.3147	8.39515	8.55472	7.89419	8.14853	8.16305
ENSRNOG00000021013	3.78152	5.15307	2.29733	4.589	3.67404	4.02919
ENSRNOG00000021052	9.3361	9.23399	9.50679	8.95734	9.19277	9.05649
ENSRNOG00000021057	10.7772	10.3343	10.6034	10.8787	10.7946	10.6763
ENSRNOG00000021084	5.21036	8.49338	7.3197	8.11256	8.2357	8.41769
ENSRNOG00000021086	5.60464	6.75031	5.94119	7.31483	7.17327	6.44423
ENSRNOG00000012067	7.47339	8.29394	8.30296	6.19234	5.70152	7.05894
ENSRNOG00000050414	7.14717	6.22522	7.34173	6.47352	6.51276	6.8705
ENSRNOG00000012460	6.60464	6.90109	7.35262	5.84276	5.75496	5.66662
ENSRNOG00000012524	11.1377	10.8014	11.1522	10.9061	11.0001	10.8415
ENSRNOG00000012611	5.93906	6.77456	6.65488	5.95465	6.43303	5.96779
ENSRNOG00000013239	9.47124	9.791	9.84036	9.16469	9.24273	9.32484
ENSRNOG00000013971	11.7204	11.6811	11.6729	11.3101	11.4072	11.3166
ENSRNOG00000014041	7.62797	7.22522	7.20422	7.14595	7.32233	7.56663
ENSRNOG00000014183	9.59678	9.3535	9.65928	9.73248	9.73847	9.66501
ENSRNOG00000013413	6.57293	6.8789	6.85192	6.17396	6.14353	5.44423
ENSRNOG00000025644	7.49047	7.35952	7.63718	7.31483	7.19277	7.35911
ENSRNOG00000012872	7.3572	7.475	7.68104	7.4508	7.45742	7.21682
ENSRNOG00000012665	4.329	4.45263	5.46726	4.13649	3.88049	3.76616
ENSRNOG00000012156	9.99994	10.1025	9.7629	9.90537	9.85319	9.78557
ENSRNOG00000046420	6.7535	6.60914	7.22807	6.74654	7.00702	6.74191
ENSRNOG00000025539	8.90762	8.39905	9.37147	8.43931	8.79059	8.4023
ENSRNOG00000012036	5.809	5.29394	5.65488	5.8193	4.9736	5.71725
ENSRNOG00000022273	8.6921	8.78653	8.8823	8.40031	8.42069	8.26015
ENSRNOG00000050534	3.66604	5.25999	4.29733	4.21049	3.55856	4.3187
ENSRNOG00000015088	7.26098	7.20752	7.52615	6.91093	6.68785	7.00902
ENSRNOG00000042788	5.03527	4.99695	5.34173	5.13649	5.49716	4.61416
ENSRNOG00000017469	8.0867	9.35149	8.39536	8.64678	8.75168	8.61749
ENSRNOG00000017619	7.38486	8.07712	7.3848	6.87725	6.64603	7.62082
ENSRNOG00000018107	10.7996	10.7572	11.1876	10.6919	10.6732	10.5787
ENSRNOG00000018282	5.47339	6.27706	6.3197	5.13649	5.39987	4.81347
ENSRNOG00000027161	7.84926	7.60914	7.85958	7.64345	7.60296	7.69216
ENSRNOG00000012514	11.6632	11.3605	11.8204	11.5838	11.6188	11.4466
ENSRNOG00000012782	7.46478	7.94449	7.81303	6.65675	6.34864	6.80178
ENSRNOG00000027770	5.69579	6.5401	6.67237	4.21049	4.72849	5.1812
ENSRNOG00000014215	9.53229	9.36353	9.50435	9.93705	9.95231	9.66017
ENSRNOG00000030572	9.95452	9.75489	10.1475	9.67483	9.56232	9.51032
ENSRNOG00000014891	7.54051	7.38337	7.74028	7.3315	7.06106	6.96779
ENSRNOG00000014928	9.40975	8.95248	8.80513	9.61818	9.67751	9.50673
ENSRNOG00000061147	5.29053	6.31061	4.75676	5.7712	5.18306	5.64063
ENSRNOG00000015030	10.6095	10.4451	10.4202	10.9364	10.894	10.905
ENSRNOG00000015213	7.33846	7.67503	7.49701	7.11738	7.24039	7.58037
ENSRNOG00000015232	9.30508	8.70056	9.07869	8.94384	9.21915	9.02669
ENSRNOG00000051051	7.66604	7.73186	7.7236	7.59592	7.38299	7.76014
ENSRNOG00000015406	5.66604	5.48238	4.46726	4.28088	2.9736	4.3187
ENSRNOG00000015516	7.64332	7.43753	7.82089	6.99709	7.24973	6.98855
ENSRNOG00000015894	4.93906	6.60914	5.50679	5.61648	5.49716	5.50313
ENSRNOG00000030351	6.98797	6.83346	6.3848	7.75275	7.61746	7.42151
ENSRNOG00000016023	11.3159	10.8313	10.887	11.0685	11.0363	11.2929
ENSRNOG00000011931	8.74285	8.3023	8.15531	8.87725	8.91905	8.91726
ENSRNOG00000027491	11.412	11.1031	11.3211	11.2974	11.2491	11.333
ENSRNOG00000012574	9.54664	9.3023	9.15531	9.69592	9.59382	9.57695
ENSRNOG00000014486	7.45612	7.71316	7.68104	6.69592	6.68785	6.91455
ENSRNOG00000014768	5.86244	5.70056	5.7236	3.97602	2.29553	3.1812
ENSRNOG00000014816	12.5443	12.4498	12.5726	11.75	11.8242	12.1673
ENSRNOG00000015137	4.78152	4.82187	4.82089	4.47352	5.06106	5.21682
ENSRNOG00000015268	9.00885	8.52588	8.98033	9.13886	8.9566	9.03419
ENSRNOG00000010967	10.4041	10.234	10.3458	10.1786	10.1952	10.1744
ENSRNOG00000052506	9.9683	9.78951	9.87098	10.1565	9.98902	10.1435
ENSRNOG00000015491	8.37109	8.49703	8.3688	8.31901	8.22627	8.36706
ENSRNOG00000059968	9.02944	9.34543	9.62376	8.86584	8.90138	8.94142
ENSRNOG00000015932	8.23082	8.07224	8.75676	7.83108	7.65308	7.83081
ENSRNOG00000016112	3.251	4.72565	3.99777	3.05849	4.36592	2.1812
ENSRNOG00000016172	9.85422	9.35551	9.83066	9.75429	9.72347	9.67945
ENSRNOG00000010915	12.1468	11.823	12.1685	11.5535	11.5406	11.7688
ENSRNOG00000026942	8.99994	8.60238	9.35532	8.92198	9.04238	8.89269
ENSRNOG00000053859	9.3502	8.98402	9.47226	8.97602	8.99874	9.19466
ENSRNOG00000016456	9.01771	9.20529	9.73196	8.46221	8.35731	8.34711
ENSRNOG00000011308	9.15789	9.52588	9.46976	9.23729	9.07163	9.24081
ENSRNOG00000011599	8.28075	9.06489	8.47724	8.47728	8.52819	8.71414
ENSRNOG00000050289	10.0497	9.79397	9.87287	9.85723	9.92343	9.76466
ENSRNOG00000012196	3.78152	4.25999	4.61926	3.47352	4.55856	3.55971
ENSRNOG00000012536	9.67913	9.50792	9.62376	9.99839	9.98623	10.0528
ENSRNOG00000011287	10.0965	9.72721	9.91938	10.0585	10.0329	10.2505
ENSRNOG00000011068	6.76758	6.43753	7.13022	6.98659	7.14353	7.335
ENSRNOG00000010861	10.8326	10.9052	11.0605	10.8673	10.7401	10.7609
ENSRNOG00000020723	9.17119	9.40489	9.60795	8.93295	8.86842	8.75105
ENSRNOG00000020705	6.38486	6.58192	6.25153	5.86584	5.95088	5.98855
ENSRNOG00000050224	5.88843	6.60914	6.02525	6.05849	5.99597	6.08809
ENSRNOG00000019142	6.05836	7.37547	6.99777	6.11738	6.06106	5.35112
ENSRNOG00000019141	2.08108	4.91207	2.29733	3.79545	3.43303	2.85927
ENSRNOG00000019077	10.5507	10.9768	10.7423	10.1222	10.065	10.1458
ENSRNOG00000036604	6.23082	6.62256	5.91204	5.95465	5.75496	5.76616
ENSRNOG00000018944	6.49047	6.67503	7.07869	6.84276	6.34864	6.71725
ENSRNOG00000018929	7.1145	7.39123	7.84423	6.09801	6.41655	6.38283
ENSRNOG00000018718	9.3734	9.39123	9.7506	8.7712	8.70152	8.90093
ENSRNOG00000018532	6.08108	6.42226	6.3848	5.8193	5.85624	5.61416
ENSRNOG00000056753	8.7535	8.60238	9.20723	8.05849	8.0343	8.11193
ENSRNOG00000018494	5.12547	6.15307	5.42662	5.7712	5.88049	5.55971
ENSRNOG00000022796	7.36648	7.22522	7.36342	7.59592	7.99041	7.77216
ENSRNOG00000017938	10.5271	10.3635	10.7403	10.3874	10.3034	10.2908
ENSRNOG00000020689	5.809	5.15307	6.22807	6.07839	6.20242	5.88164
ENSRNOG00000017396	9.80388	9.63254	9.91204	9.71511	9.77126	9.69374
ENSRNOG00000016833	11.0867	10.7865	11.2413	10.8141	10.8183	10.9084
ENSRNOG00000056069	8.38941	9.12741	9.36611	7.01784	7.14353	7.84226
ENSRNOG00000036601	8.52402	8.31061	8.64606	8.45842	8.44528	8.06872
ENSRNOG00000016117	7.53229	7.8789	7.53574	7.68946	7.83779	7.9937
ENSRNOG00000016377	6.29053	6.71316	7.22807	4.21049	4.9736	5.61416
ENSRNOG00000015235	7.49047	7.1896	7.56412	7.71511	7.58831	7.50313
ENSRNOG00000029740	4.78152	5.1896	4.99777	4.34799	4.83158	5.06872
ENSRNOG00000014276	8.42093	8.61922	8.42662	8.31483	8.49716	8.23865
ENSRNOG00000013965	8.79875	8.68785	8.76086	8.68298	8.58831	8.44423
ENSRNOG00000036598	6.55681	6.1896	6.78919	7.28944	7.53584	7.14467
ENSRNOG00000016166	5.251	6.1156	5.75676	4.84276	5.33115	5.3187
ENSRNOG00000015658	9.66979	9.86202	9.85958	9.6846	9.64426	9.61416
ENSRNOG00000036592	8.68841	8.17145	9.04553	8.46599	8.22153	8.17215
ENSRNOG00000013967	3.08108	6.42226	4.3848	4.13649	4.61746	5.21682
ENSRNOG00000022386	11.1055	8.78951	10.5885	11.4321	11.414	10.7684
ENSRNOG00000013519	5.83596	5.64903	4.94119	5.44315	5.83158	5.28553
ENSRNOG00000013443	12.3039	11.9223	12.3851	12.1273	12.1338	12.1542
ENSRNOG00000013309	3.08108	6.94449	4.99777	5.01784	4.9736	5.35112
ENSRNOG00000042679	9.77804	9.13446	10.0012	9.11497	9.156	9.17894
ENSRNOG00000053424	3.78152	3.56811	3.99777	4.589	4.88049	3.66662
ENSRNOG00000048166	7.73213	8.22522	8.77307	7.48102	7.24039	7.2939
ENSRNOG00000055976	4.60464	4.3271	3.75676	5.61648	5.36592	5.14467
ENSRNOG00000045543	3.403	2.86767	3.46726	3.88856	4.88049	4.02919
ENSRNOG00000048495	8.85257	8.93376	8.56412	9.29795	9.36806	9.36508
ENSRNOG00000050585	12.0598	11.9185	11.6724	12.514	12.4747	12.2771
ENSRNOG00000048708	8.38028	8.39515	8.3197	8.20597	8.05575	7.98339
ENSRNOG00000046530	8.99097	9.0376	9.02525	8.94926	9.00427	8.92805
ENSRNOG00000046769	8.81917	8.82477	8.61475	8.43546	8.63538	8.99626
ENSRNOG00000013813	6.69579	7.42226	6.70672	7.47352	7.16343	7.5246
ENSRNOG00000029501	5.21036	5.39123	5.20422	6.22841	6.27738	5.88164
ENSRNOG00000027156	8.13636	7.86767	7.71519	8.02811	8.09254	8.22559
ENSRNOG00000014675	7.98194	8.02249	8.01843	7.97071	7.76802	8.17668
ENSRNOG00000014828	6.99994	6.86767	6.8823	7.34799	7.35731	7.56663
ENSRNOG00000042620	6.23082	6.25999	6.05222	6.75893	6.58831	6.53169
ENSRNOG00000014903	9.56288	9.34543	8.97681	10.3075	10.2012	10.3156
ENSRNOG00000015220	7.57293	8.02249	7.63718	9.57506	9.56044	9.00647
ENSRNOG00000051256	7.58887	7.35952	7.05222	7.10773	7.19277	7.208
ENSRNOG00000015807	4.83596	4.51153	4.20422	5.28088	5.06106	5.3187
ENSRNOG00000045838	6.50734	6.45263	5.75676	7.08823	6.91612	7.26866
ENSRNOG00000016302	7.329	7.65557	7.39536	7.57506	7.47345	7.22559
ENSRNOG00000016356	10.0074	9.72098	9.44199	9.95734	9.92197	10.155
ENSRNOG00000016751	6.73929	6.79841	6.68965	6.93295	7.05042	7.09767
ENSRNOG00000016883	5.50734	5.15307	5.42662	5.31483	5.58831	5.3187
ENSRNOG00000017230	8.1896	8.09649	7.91938	8.28517	8.29101	8.34308
ENSRNOG00000017298	6.42093	6.51153	6.61926	6.60281	6.259	6.51748
ENSRNOG00000050742	7.7535	8.10129	8.1677	7.57506	7.5205	7.78408
ENSRNOG00000012911	7.47339	7.61586	7.78919	7.7712	7.80015	7.34308
ENSRNOG00000022485	10.855	10.4337	10.9166	10.665	10.7318	10.6496
ENSRNOG00000012763	8.58887	8.72254	8.84808	8.32319	8.42481	8.4023
ENSRNOG00000012684	9.94371	9.84781	9.74648	9.72461	9.67923	9.71258
ENSRNOG00000013279	3.403	4.62256	3.75676	3.21049	3.9736	3.94673
ENSRNOG00000046005	16.5383	16.1172	16.279	17.1372	17.1374	16.9701
ENSRNOG00000013552	12.8314	12.8848	13.1019	13.3293	13.3211	13.2609
ENSRNOG00000014078	10.8435	10.899	10.4958	10.6797	10.592	10.648
ENSRNOG00000014234	8.39396	8.41457	7.8823	8.20144	8.08734	8.11193
ENSRNOG00000014482	9.71951	9.428	9.90651	9.35004	9.49324	9.27923
ENSRNOG00000014650	5.96372	5.35952	5.15531	6.03831	6.018	5.81347
ENSRNOG00000014890	8.59283	8.3023	8.1677	9.1969	9.17573	8.97301
ENSRNOG00000014935	8.10344	8.23399	7.99777	8.36024	8.38299	8.23431
ENSRNOG00000014969	8.84926	8.55417	8.34718	9.32735	9.39987	9.24081
ENSRNOG00000015442	8.45612	8.65231	8.14908	8.4082	8.39567	8.335
ENSRNOG00000016280	11.3093	10.9134	10.912	10.8601	10.8097	11.0718
ENSRNOG00000016748	8.6585	8.59219	8.33625	8.78034	8.74179	8.84511
ENSRNOG00000017241	8.39396	8.38731	8.09823	8.56804	8.42481	8.47029
ENSRNOG00000046211	8.45176	8.22082	8.14282	8.33564	8.45338	8.32279
ENSRNOG00000017622	6.96372	7.5043	6.94119	7.05849	6.88049	6.96779
ENSRNOG00000017822	11.1745	10.9944	11.2973	11.1512	11.0624	10.9009
ENSRNOG00000025523	7.93282	7.55417	8.0388	7.81337	7.89247	7.88718
ENSRNOG00000018433	6.71043	6.76249	5.78919	7.28088	7.12335	7.208
ENSRNOG00000018468	8.7177	9.2164	8.94119	9.20144	9.45943	9.35712
ENSRNOG00000018561	8.96066	9.10369	9.0388	9.11497	9.16343	9.34912
ENSRNOG00000018704	10.6604	10.8464	10.3197	11.0685	11.0723	11.1161
ENSRNOG00000026048	11.449	11.0814	11.1792	11.3541	11.4258	11.3853
ENSRNOG00000019311	6.01181	6.94449	5.85192	7.03831	7.10288	6.83655
ENSRNOG00000019435	5.54051	6.45263	5.85192	5.8193	5.49716	5.66662
ENSRNOG00000019509	6.50734	6.37547	5.65488	6.73405	6.46546	6.92536
ENSRNOG00000019574	7.5157	7.42226	7.36342	7.43546	7.34864	7.63406
ENSRNOG00000019674	8.96677	8.69422	8.30856	9.30219	9.17327	9.19912
ENSRNOG00000019725	12.4836	12.4512	12.1436	12.4579	12.4742	12.5332
ENSRNOG00000019807	8.43863	8.33528	8.17998	9.22395	9.33335	9.14929
ENSRNOG00000019968	9.58291	9.67664	9.50435	10.1101	10.0343	9.98468
ENSRNOG00000019973	8.54051	8.68785	8.10469	8.68298	8.58093	8.36706
ENSRNOG00000020020	10.6735	10.4385	10.0539	10.7697	10.8616	10.8032
ENSRNOG00000020076	10.3803	10.2802	10.5758	10.1377	10.1988	10.2408
ENSRNOG00000020081	4.83596	5.35952	4.82089	5.50327	5.18306	4.98855
ENSRNOG00000020113	8.07543	7.57503	7.64606	7.63003	7.50498	8.02919
ENSRNOG00000020179	9.40975	9.37942	9.67671	9.64178	9.58278	9.4629
ENSRNOG00000020248	9.67166	9.79693	10.1063	9.97735	9.88349	9.90366
ENSRNOG00000020250	7.20002	7.08684	7.23985	7.16469	7.11315	6.9573
ENSRNOG00000020274	6.47339	6.64903	7.1677	6.45842	6.20242	5.98855
ENSRNOG00000020296	9.69762	9.80578	10.2012	9.18777	9.17082	9.24729
ENSRNOG00000020304	9.1282	9.39515	8.89725	9.48661	9.55292	9.49045
ENSRNOG00000020325	2.66604	4.56811	3.75676	3.69592	4.14353	4.66662
ENSRNOG00000020339	5.57293	6.43753	5.34173	6.19234	6.39987	6.1812
ENSRNOG00000020353	9.33137	9.63088	9.39273	10.446	10.4634	10.0675
ENSRNOG00000020376	6.29053	6.73804	6.67237	6.47352	6.34864	6.39843
ENSRNOG00000011339	9.02066	8.69739	8.80513	8.99709	8.96229	8.88441
ENSRNOG00000012641	10.5487	10.569	10.7588	10.318	10.4279	10.2718
ENSRNOG00000012801	3.98797	3.86767	3.99777	3.88856	4.06106	4.1072
ENSRNOG00000028746	9.31709	9.57503	9.53335	9.08332	9.17082	9.22121
ENSRNOG00000028832	7.7177	8.3715	8.29169	6.53242	6.71507	6.66662
ENSRNOG00000011313	8.49893	8.57848	8.41107	9.07839	9.05841	8.75409
ENSRNOG00000012084	11.4215	11.5084	11.1638	11.3413	11.3017	11.4381
ENSRNOG00000012820	11.3537	10.9512	11.234	11.178	11.2018	11.1214
ENSRNOG00000034078	9.88843	9.48972	9.87853	9.89419	9.90286	9.62414
ENSRNOG00000014833	9.06407	9.12741	8.94479	9.01784	9.03159	9.20134
ENSRNOG00000014173	10.403	10.4573	10.3499	10.347	10.5098	10.3228
ENSRNOG00000014779	10.5115	10.9723	10.8776	10.6666	10.6002	10.7149
ENSRNOG00000047019	7.60464	7.4451	7.79718	7.20144	7.45742	7.45173
ENSRNOG00000015339	8.809	8.73186	9.24278	8.70234	8.80649	8.84226
ENSRNOG00000047545	6.34786	6.92295	6.60111	6.44315	6.55856	6.335
ENSRNOG00000015124	9.9108	9.94181	9.92669	10.269	10.2227	10.0392
ENSRNOG00000013993	8.14177	7.81019	8.13022	7.81337	7.82535	7.74801
ENSRNOG00000016265	8.14177	9.12741	8.90466	8.20597	8.27281	8.22559
ENSRNOG00000036576	8.84595	8.83634	8.99082	8.8601	8.96796	8.81637
ENSRNOG00000042786	7.403	7.1438	5.94119	7.52519	7.33992	7.64717
ENSRNOG00000049232	10.8259	10.4078	10.9047	10.2658	10.259	10.4081
ENSRNOG00000016714	5.403	4.0376	4.10469	4.84276	5.259	4.61416
ENSRNOG00000056216	8.23082	8.3434	8.46726	8.04338	8.10288	8.21242
ENSRNOG00000026204	7.97589	8.475	8.37948	8.01784	8.07163	7.90366
ENSRNOG00000016948	8.83262	8.90109	9.24278	8.59592	8.91024	8.73885
ENSRNOG00000051680	9.90125	9.69581	9.78517	9.71033	9.71844	9.86068
ENSRNOG00000025581	5.16854	3.1896	4.3848	4.93295	4.72849	4.61416
ENSRNOG00000017164	10.3917	10.5568	10.4279	10.5698	10.6496	10.5431
ENSRNOG00000046333	7.87549	7.28552	7.40586	8.32319	8.27738	7.97301
ENSRNOG00000017225	8.1896	8.08684	8.35803	8.16002	8.03969	8.08809
ENSRNOG00000017321	7.1896	7.1156	7.23985	6.95465	6.83158	6.96779
ENSRNOG00000061365	4.60464	5.48238	4.20422	6.05849	5.80649	5.71725
ENSRNOG00000017406	7.47339	7.78056	7.98383	7.68298	7.68785	7.53169
ENSRNOG00000017438	9.96677	10.322	10.5153	9.69752	9.66185	9.58378
ENSRNOG00000017725	12.9919	12.9581	12.9797	12.0802	12.0258	12.4993
ENSRNOG00000018310	4.403	3.67503	3.61926	2.47352	4.36592	3.94673
ENSRNOG00000018350	7.76758	6.48238	6.70672	8.66664	8.70831	7.80764
ENSRNOG00000008890	7.49893	7.07712	8.08524	6.44315	6.38299	6.1812
ENSRNOG00000009460	10.3607	10.0326	10.6571	10.5124	10.4248	10.3289
ENSRNOG00000009482	4.403	5.84495	5.75676	6.03831	5.9736	5.06872
ENSRNOG00000009523	8.45612	8.30646	8.4572	8.06349	8.23099	8.15389
ENSRNOG00000009830	8.15789	7.68145	7.85958	8.16002	8.12335	7.96256
ENSRNOG00000009922	4.16854	2.86767	3.29733	4.41212	4.72849	3.94673
ENSRNOG00000009954	10.4659	10.4554	10.7751	10.2295	10.2933	10.2505
ENSRNOG00000025060	3.54051	4.72565	3.75676	5.38041	5.14353	4.90366
ENSRNOG00000010117	12.1299	12.1712	12.3187	12.4669	12.4769	12.332
ENSRNOG00000010230	9.40751	9.32915	9.80116	9.13886	9.26822	9.24081
ENSRNOG00000036572	5.98797	5.59559	6.42662	5.24611	4.9736	5.38283
ENSRNOG00000010958	9.54256	9.75489	10.0505	9.49959	9.51276	9.50493
ENSRNOG00000011439	8.54051	8.27281	8.35803	8.62327	8.63538	8.19912
ENSRNOG00000032668	6.42093	5.9762	7.0388	5.74654	6.018	6.1072
ENSRNOG00000009997	9.00885	9.07956	9.1677	8.96538	8.91612	8.9808
ENSRNOG00000010286	9.0726	8.81604	9.21321	9.59246	9.47544	9.09528
ENSRNOG00000027089	10.8722	10.2781	10.7862	10.4669	10.4824	10.4489
ENSRNOG00000012183	6.96372	8.09167	8.06552	6.54677	6.51276	6.81347
ENSRNOG00000012414	9.43863	9.28341	9.95018	8.97867	9.00427	8.81055
ENSRNOG00000012770	5.60464	4.86767	6.56412	5.50327	5.67404	5.02919
ENSRNOG00000012810	6.90125	6.17145	7.1677	6.66992	6.52819	6.36706
ENSRNOG00000026937	8.06976	7.88448	8.51165	7.81337	8.02888	7.86489
ENSRNOG00000040297	9.20778	8.83634	9.07212	8.87155	9.00978	8.88441
ENSRNOG00000040279	8.24598	8.17145	8.51165	7.75893	7.90434	7.72346
ENSRNOG00000045639	6.05836	5.64903	6.78919	5.99709	6.34864	6.23431
ENSRNOG00000013844	8.37109	8.34745	8.39009	8.30641	8.19277	8.27712
ENSRNOG00000014795	8.59678	8.91207	8.88979	8.94113	8.85012	8.59059
ENSRNOG00000045649	10.4496	9.16229	10.1615	9.76661	9.69812	9.50132
ENSRNOG00000016306	7.12547	7.0376	7.57346	7.42772	7.29553	6.99882
ENSRNOG00000016298	7.95759	7.42991	8.21022	7.63675	7.61746	7.72963
ENSRNOG00000016260	7.403	7.46013	7.36342	7.70874	7.4893	7.48863
ENSRNOG00000016252	8.76056	8.03258	8.69394	8.92198	8.96796	8.79591
ENSRNOG00000033134	5.57293	7.64903	7.06552	6.11738	6.259	5.81347
ENSRNOG00000035628	5.50734	5.22522	4.82089	5.13649	4.55856	4.55971
ENSRNOG00000050701	6.43863	6.9657	7.07869	6.38041	5.9736	6.48863
ENSRNOG00000032414	8.52816	8.34745	9.00814	8.3764	8.08734	8.02919
ENSRNOG00000031656	9.62217	9.42991	9.85575	8.73405	8.89544	9.04166
ENSRNOG00000029185	9.71589	9.6441	10.0787	9.63675	9.6566	9.54402
ENSRNOG00000030237	11.4013	11.5097	11.813	11.0815	11.0275	10.9652
ENSRNOG00000033064	11.8747	11.4508	12.0877	12.1673	12.2162	11.8196
ENSRNOG00000032002	4.47339	4.1896	5.7236	3.34799	3.9736	3.44423
ENSRNOG00000029212	11.7455	12.1952	12.4114	10.878	10.9494	11.2058
ENSRNOG00000029966	7.82254	7.63586	7.75676	7.72776	7.7745	7.45918
ENSRNOG00000016686	9.42315	9.5241	9.91755	9.22618	9.28421	9.28133
ENSRNOG00000016580	11.7388	12.1729	11.8529	11.5083	11.4749	11.4818
ENSRNOG00000016342	5.93906	5.91207	5.82089	6.28088	5.85624	6.00902
ENSRNOG00000016213	7.33846	7.81604	7.06552	7.16469	7.30452	7.36706
ENSRNOG00000051682	8.62797	8.52945	8.21022	8.35209	8.44934	8.62414
ENSRNOG00000013673	8.08108	8.19859	8.28602	8.0075	8.15848	7.80178
ENSRNOG00000013521	7.53229	8.18055	8.08524	6.97602	6.76802	7.30221
ENSRNOG00000040166	2.403	0.867671	5.10469	3.69592	3.55856	1.85927
ENSRNOG00000024136	8.54868	8.24705	8.39009	8.34799	8.13347	8.25159
ENSRNOG00000013055	9.96982	9.41264	9.95376	9.73405	9.67057	9.6634
ENSRNOG00000024039	14.1753	13.7212	14.0315	14.0567	14.0676	14.0804
ENSRNOG00000012471	4.403	5.0376	4.29733	5.41212	5.018	4.85927
ENSRNOG00000023837	6.38486	6.29394	6.82089	5.99709	6.08213	6.1072
ENSRNOG00000012099	9.01771	8.85067	9.36611	9.01784	8.88349	8.83368
ENSRNOG00000047014	9.3361	8.91752	9.44199	9.20371	8.99319	9.17442
ENSRNOG00000050343	8.79875	8.75641	8.4572	9.13411	9.156	9.16533
ENSRNOG00000011150	12.2479	12.447	12.3577	12.466	12.4557	12.5085
ENSRNOG00000011032	13.2076	13.096	13.0375	12.7348	12.8025	13.0215
ENSRNOG00000061582	9.64141	9.35952	9.58042	9.56628	9.45338	9.373
ENSRNOG00000010624	10.2142	10.1192	9.9943	10.2317	10.1879	10.2267
ENSRNOG00000048342	9.22318	9.45826	9.41107	9.03067	8.80332	8.82505
ENSRNOG00000025462	9.18436	9.09889	8.94838	9.17627	9.13599	9.13073
ENSRNOG00000010280	7.03527	7.18055	7.17998	5.74654	5.64603	5.71725
ENSRNOG00000028941	6.01181	6.37547	6.27461	5.86584	5.95088	5.81347
ENSRNOG00000029304	7.53229	7.83922	7.27461	8.16933	8.28648	7.96779
ENSRNOG00000016544	10.6251	10.6637	10.5117	10.5601	10.6896	10.7188
ENSRNOG00000048043	8.17911	8.63586	8.54051	7.94926	7.84397	7.70476
ENSRNOG00000025406	6.01181	6.45263	6.54526	4.84276	4.9278	5.38283
ENSRNOG00000018054	4.72493	3.77456	4.3848	3.34799	3.67404	3.3187
ENSRNOG00000018094	7.82254	8.34745	8.4572	7.18318	7.11315	7.60746
ENSRNOG00000018193	8.60464	8.16229	8.35803	8.06847	8.06106	7.94673
ENSRNOG00000014549	6.54051	7.62922	6.75676	6.87725	6.70152	6.88164
ENSRNOG00000060626	6.72493	6.09649	6.52615	6.21049	6.61746	6.47398
ENSRNOG00000015686	10.4375	10.3281	10.5688	10.6351	10.6749	10.5545
ENSRNOG00000016122	13.3424	12.4835	12.7703	13.7606	13.7456	13.7675
ENSRNOG00000016505	5.16854	5.99695	6.13022	5.21049	5.33115	5.50313
ENSRNOG00000016530	10.5689	10.4906	10.4163	10.3774	10.2831	10.3661
ENSRNOG00000025285	9.16322	8.83634	9.15531	9.03322	9.20962	9.13772
ENSRNOG00000025274	9.29539	9.60238	9.5019	9.27227	9.28875	9.32075
ENSRNOG00000016541	9.77804	10.2728	10.1413	9.39437	9.35731	9.26228
ENSRNOG00000016591	9.38714	9.21861	9.57113	9.30852	9.28875	9.3187
ENSRNOG00000048118	3.54051	3.3271	3.75676	3.97602	2.78096	2.66662
ENSRNOG00000016912	12.0432	12.2699	12.4547	11.7917	11.7492	11.8365
ENSRNOG00000015334	9.56892	9.63586	10.3472	9.50143	9.4554	9.3887
ENSRNOG00000014999	11.1948	11.2824	11.7892	10.9165	10.9307	11.0185
ENSRNOG00000028403	6.45612	6.72565	6.92669	6.3315	6.98483	6.82505
ENSRNOG00000017272	8.50314	8.26855	8.17998	8.53242	8.46546	8.62745
ENSRNOG00000017428	13.6375	13.1402	13.4693	13.5899	13.6662	13.5902
ENSRNOG00000017752	9.92343	9.76552	9.61926	9.95868	10.0029	9.92266
ENSRNOG00000017864	9.40751	8.78653	9.34446	9.23507	9.069	9.21021
ENSRNOG00000017945	6.809	7.02754	7.19215	7.04843	6.89247	6.91455
ENSRNOG00000018067	8.66979	8.70688	8.94479	8.73718	8.54725	8.70789
ENSRNOG00000033693	0.0810759	4.25999	2.61926	3.47352	3.78096	3.02919
ENSRNOG00000018230	7.70313	7.75641	8.14908	7.63003	7.58093	7.53875
ENSRNOG00000018297	3.08108	4.1896	4.54526	2.88856	3.78096	4.25159
ENSRNOG00000018353	8.38941	8.43753	8.46726	8.40031	8.30452	8.23865
ENSRNOG00000039848	8.86571	8.85067	9.05222	8.60624	8.61385	8.37497
ENSRNOG00000051258	6.88843	7.37547	7.4572	6.93295	6.70152	6.77813
ENSRNOG00000018510	8.47768	8.27281	8.71519	8.32319	8.04506	8.25587
ENSRNOG00000061213	8.73571	8.92295	9.16152	8.52881	8.26362	8.6634
ENSRNOG00000018615	5.78152	6.31061	6.82089	5.38041	5.10288	6.08809
ENSRNOG00000058539	7.90125	8.71002	8.98383	7.0075	6.72849	7.70476
ENSRNOG00000018746	9.29053	9.22742	9.60567	9.27658	9.39987	9.25373
ENSRNOG00000018903	12.0979	12.0581	12.2764	11.7947	11.8108	11.9785
ENSRNOG00000010266	3.78152	6.31061	4.75676	4.93295	4.88049	4.90366
ENSRNOG00000027002	3.98797	3.1896	4.8823	3.47352	3.55856	3.55971
ENSRNOG00000032735	8.74285	8.98661	8.81697	8.80145	8.7615	8.88994
ENSRNOG00000047137	13.5731	13.0343	13.764	14.095	14.1196	13.7503
ENSRNOG00000011561	9.43422	9.43373	9.42662	9.2701	9.24273	9.44047
ENSRNOG00000011937	9.31709	8.81604	9.04888	9.06349	9.11059	9.14929
ENSRNOG00000012124	11.7919	11.7749	11.8921	11.2184	11.2072	11.4442
ENSRNOG00000012354	12.0818	11.5694	12.0913	11.5152	11.5074	11.5541
ENSRNOG00000012505	8.5157	8.29812	8.85958	8.27658	8.32233	8.2729
ENSRNOG00000039740	5.93906	6.67503	6.89725	4.93295	5.10288	4.98855
ENSRNOG00000012655	3.88843	4.62256	4.82089	3.05849	3.43303	3.85927
ENSRNOG00000013252	7.45612	7.97096	7.34173	8.17858	8.09772	8.14929
ENSRNOG00000013389	2.66604	4.51153	3.61926	1.88856	2.78096	3.44423
ENSRNOG00000043329	7.60464	8.55417	8.55	7.53961	7.00702	7.1072
ENSRNOG00000039717	8.96066	8.95778	9.27175	8.87155	8.70831	8.80764
ENSRNOG00000013596	7.90762	7.75031	8.05222	7.62327	7.58831	7.57351
ENSRNOG00000014000	9.64903	9.78355	10.0253	9.88856	9.75168	9.81055
ENSRNOG00000029670	3.98797	3.56811	3.46726	3.05849	4.22153	3.02919
ENSRNOG00000050795	8.4474	7.74419	8.51165	8.69913	8.44121	8.47029
ENSRNOG00000014528	10.4777	10.0313	10.16	10.3904	10.4524	10.4253
ENSRNOG00000031995	10.6847	10.1771	10.7014	10.1186	10.1964	10.1389
ENSRNOG00000055079	6.66604	6.5401	6.56412	6.11738	6.60296	6.21682
ENSRNOG00000009968	9.51779	9.5401	9.76494	9.13173	9.27738	9.28972
ENSRNOG00000051672	6.92657	6.1156	7.14282	7.08823	7.12335	6.77813
ENSRNOG00000010701	6.54051	6.60914	6.92669	5.21049	5.78096	6.19912
ENSRNOG00000010450	8.97892	8.323	8.82871	9.46788	9.17573	9.08809
ENSRNOG00000042536	7.62797	7.61586	8.08524	7.49589	7.70152	7.57351
ENSRNOG00000047236	4.88843	4.67503	5.96976	4.53242	4.49716	4.44423
ENSRNOG00000011623	8.403	7.90109	8.43688	8.91923	8.88649	8.58719
ENSRNOG00000011951	8.16854	8.24271	8.52615	8.38041	7.97923	7.88718
ENSRNOG00000013002	10.5859	10.3971	10.9812	10.2483	10.2854	10.2473
ENSRNOG00000013121	8.13092	8.37547	8.96267	8.14595	8.11315	7.89819
ENSRNOG00000013177	5.21036	5.89004	5.20422	5.589	4.22153	4.90366
ENSRNOG00000013963	12.004	11.363	11.7278	11.78	11.7656	11.8312
ENSRNOG00000009851	9.251	8.77456	9.28033	8.7773	8.9566	8.92805
ENSRNOG00000009980	9.97741	10.2197	10.1127	10.0408	9.93794	9.98339
ENSRNOG00000010125	10.1552	10.2075	10.4343	10.0535	10.194	10.1024
ENSRNOG00000010369	9.67166	9.77306	9.65048	9.87298	9.5205	9.67305
ENSRNOG00000010461	8.70313	8.65883	9.07212	8.30641	8.32233	8.22559
ENSRNOG00000010971	11.3057	11.5755	11.5399	11.1436	11.1591	11.4182
ENSRNOG00000011105	6.2709	6.55417	6.40586	6.2636	5.9736	5.61416
ENSRNOG00000011383	10.6424	10.8442	10.9303	10.3408	10.2286	10.3501
ENSRNOG00000056325	9.73392	9.64903	9.6918	9.22395	9.33115	9.26441
ENSRNOG00000053550	4.08108	3.86767	4.75676	3.05849	2.55856	4.02919
ENSRNOG00000061128	7.1896	7.60914	6.8823	7.45842	7.60296	7.58719
ENSRNOG00000010824	8.59678	8.93913	9.07212	8.03322	8.28194	8.24297
ENSRNOG00000060329	9.48196	9.12741	9.34446	8.88008	8.88948	9.24297
ENSRNOG00000055382	6.1896	6.85636	6.8823	6.79545	6.58831	6.69216
ENSRNOG00000012136	9.13364	9.01233	8.99082	8.86584	8.86235	8.84511
ENSRNOG00000026842	9.00292	8.95248	8.81303	9.10045	8.96512	8.95467
ENSRNOG00000058580	10.5928	10.6032	10.8832	10.5069	10.4289	10.4461
ENSRNOG00000017581	6.2709	6.63586	7.10469	4.93295	4.72849	5.14467
ENSRNOG00000027263	5.16854	5.72565	4.75676	4.53242	4.22153	4.71725
ENSRNOG00000016552	15.1242	14.1913	14.7416	15.1441	15.1239	15.0507
ENSRNOG00000016353	6.1896	7.18055	6.29733	6.38041	6.27738	6.02919
ENSRNOG00000015925	9.36879	9.25999	9.59883	9.16236	9.26592	9.1072
ENSRNOG00000053086	8.21036	8.26428	8.29733	8.41604	8.34864	8.68264
ENSRNOG00000039473	4.78152	4.95513	5.58274	4.79545	5.14353	5.55971
ENSRNOG00000015654	7.12547	7.31888	7.78919	7.18318	7.22153	7.1072
ENSRNOG00000015622	6.50734	5.95513	6.36342	5.8193	6.18306	5.96779
ENSRNOG00000052775	9.75527	9.29812	9.7194	9.63003	9.63716	9.46104
ENSRNOG00000043094	10.1431	10.4404	10.2631	9.97071	9.94515	10.0039
ENSRNOG00000001271	3.54051	4.62256	4.61926	3.79545	3.67404	4.38283
ENSRNOG00000060919	3.403	2.86767	4.46726	4.05849	3.88049	3.02919
ENSRNOG00000012799	9.57293	9.16459	9.6832	9.19234	9.24039	9.17442
ENSRNOG00000013217	8.06976	7.85636	8.05888	7.98132	8.11315	7.94142
ENSRNOG00000028930	5.83596	7.83346	7.37415	7.08823	7.15351	7.54577
ENSRNOG00000013886	4.83596	6.39123	5.54526	4.28088	4.67404	4.85927
ENSRNOG00000011341	9.98345	9.54715	10.3835	9.14595	9.37448	9.28553
ENSRNOG00000033192	6.91397	7.18055	7.87476	6.22841	5.9736	5.94673
ENSRNOG00000011696	8.43863	8.12977	8.79319	8.38041	8.70492	8.22559
ENSRNOG00000013336	8.01771	8.24271	7.73196	8.16002	8.08734	8.09289
ENSRNOG00000013411	10.1592	10.1262	10.4797	9.68784	9.75332	9.84084
ENSRNOG00000042118	8.3572	8.26855	8.87098	7.75275	7.80649	7.9937
ENSRNOG00000056907	11.0192	10.8153	11.2486	10.8067	10.8331	10.804
ENSRNOG00000058320	4.93906	4.62256	4.61926	4.21049	4.9278	4.61416
ENSRNOG00000016163	11.0937	12.149	11.5123	11.5124	11.4957	11.2457
ENSRNOG00000054157	8.7177	8.19859	8.63718	8.59937	8.4893	8.28553
ENSRNOG00000059059	7.69579	7.91752	8.1677	7.33977	7.24973	7.83655
ENSRNOG00000054751	9.55681	9.01996	10.0388	9.28088	9.30676	9.14698
ENSRNOG00000017876	7.1145	7.22522	7.23985	7.87725	7.9566	7.81927
ENSRNOG00000018021	9.79704	9.75794	9.80909	9.55922	9.56044	9.40423
ENSRNOG00000018063	6.69579	7.13446	6.95554	6.50327	6.43303	6.66662
ENSRNOG00000028872	8.92028	9.27281	8.74028	8.65343	8.67404	9.11193
ENSRNOG00000018662	8.6847	8.55767	8.46224	8.65011	8.75496	8.6634
ENSRNOG00000018865	2.08108	3.1896	4.54526	4.34799	4.06106	3.85927
ENSRNOG00000019023	10.9925	11.2578	10.886	10.9095	10.9516	11.0821
ENSRNOG00000050563	11.6481	11.7511	11.9443	11.332	11.2808	11.2681
ENSRNOG00000011627	12.1768	11.9908	12.3772	11.8931	11.9336	11.9095
ENSRNOG00000022929	7.99994	7.98661	8.06552	7.51792	7.27738	7.5246
ENSRNOG00000012186	10.3123	10.1037	10.4006	10.3541	10.3034	10.0941
ENSRNOG00000013140	8.19482	8.00722	8.20422	6.95465	7.33992	7.45918
ENSRNOG00000022745	8.5849	8.29394	8.66366	8.32735	8.22153	8.35911
ENSRNOG00000013451	9.84263	9.86485	9.7194	9.91785	9.79856	9.89269
ENSRNOG00000013535	9.78152	9.48422	9.65488	8.93568	8.69812	9.20578
ENSRNOG00000055439	8.2052	7.28552	8.11751	8.36834	8.40823	8.25159
ENSRNOG00000009771	6.60464	7.39123	7.56412	6.01784	6.24039	6.26866
ENSRNOG00000010535	3.88843	5.1156	5.91204	4.21049	3.78096	4.50313
ENSRNOG00000046313	7.54051	7.89558	7.62825	8.75893	8.70492	8.40616
ENSRNOG00000010161	9.60268	10.3464	9.95554	9.67646	9.73515	9.64227
ENSRNOG00000010589	6.88843	7.23399	6.96976	7.54677	7.55103	7.19912
ENSRNOG00000024433	6.43863	6.93376	7.06552	5.95465	5.9278	5.90366
ENSRNOG00000010960	11.2936	11.0015	11.1397	11.3284	11.3803	11.2278
ENSRNOG00000012017	7.52402	7.1438	7.02525	7.63003	7.80649	7.61416
ENSRNOG00000012109	2.88843	5.56811	3.8823	4.21049	4.67404	4.71725
ENSRNOG00000012148	11.4588	11.6738	11.3708	11.545	11.5897	11.6662
ENSRNOG00000010649	10.1391	10.5133	10.3308	10.2505	10.2876	10.2644
ENSRNOG00000010747	8.34786	9.12506	8.71519	8.46976	8.54725	8.58378
ENSRNOG00000011066	11.234	10.9716	11.1922	11.0907	11.1202	11.1208
ENSRNOG00000011260	5.96372	6.51153	6.48716	5.589	5.70152	5.21682
ENSRNOG00000011632	12.5913	12.6851	12.4052	12.2598	12.255	12.3423
ENSRNOG00000022347	7.33846	7.22522	7.66366	7.51792	7.47345	7.47398
ENSRNOG00000011977	11.0059	11.3251	11.5183	11.071	11.0984	11.0516
ENSRNOG00000049662	6.78152	6.0376	7.20422	6.3315	6.51276	6.14467
ENSRNOG00000051606	7.99994	7.64903	8.36342	7.73405	7.86235	7.91455
ENSRNOG00000053325	3.54051	2.86767	4.29733	2.88856	3.29553	3.44423
ENSRNOG00000017986	6.30989	5.70056	6.50679	5.8193	6.12335	5.92536
ENSRNOG00000031576	6.72493	6.76249	7.1677	6.38041	6.22153	6.25159
ENSRNOG00000057159	6.58887	6.52588	7.1677	6.63003	6.14353	6.14467
ENSRNOG00000009629	8.4474	7.36752	7.83649	7.56099	7.4893	7.17215
ENSRNOG00000021323	3.78152	5.35952	4.8823	4.69592	4.9736	4.94673
ENSRNOG00000038902	8.403	8.12977	8.83649	7.92748	8.15848	7.80764
ENSRNOG00000010760	8.57293	8.22522	8.8823	8.04338	7.7615	7.96256
ENSRNOG00000010891	7.31948	7.69422	8.13654	6.84276	7.08213	6.70476
ENSRNOG00000011107	2.66604	4.1156	4.54526	2.88856	4.43303	3.44423
ENSRNOG00000009953	7.82254	6.94449	7.33076	7.24611	7.36592	6.82505
ENSRNOG00000010342	7.89486	7.83922	8.13022	8.30219	8.14853	8.24297
ENSRNOG00000032426	4.83596	3.77456	4.3848	3.79545	4.61746	4.3187
ENSRNOG00000010482	10.4788	10.5489	10.6691	10.2116	10.2024	10.3105
ENSRNOG00000010805	2.403	5.91207	4.99777	5.21049	5.64603	6.45918
ENSRNOG00000022707	11.8401	11.6083	11.8321	11.6752	11.6588	11.5897
ENSRNOG00000049075	13.3075	13.4811	13.1545	13.1392	13.1155	13.2486
ENSRNOG00000061328	7.99397	7.85067	7.81303	8.46976	8.64249	8.4629
ENSRNOG00000054426	5.98797	6.29394	5.54526	5.84276	6.018	5.79001
ENSRNOG00000061862	6.45612	6.27706	6.27461	5.72145	5.90434	5.96779
ENSRNOG00000011441	12.6316	12.3135	12.4779	12.7664	12.7337	12.6979
ENSRNOG00000032630	7.70313	7.68145	7.47724	7.75275	7.37448	7.42151
ENSRNOG00000011593	6.38486	7.17145	6.3848	6.79545	6.84397	6.80178
ENSRNOG00000011705	6.99994	7.42991	7.11751	7.75275	7.7745	7.31048
ENSRNOG00000022356	6.63566	7.07712	7.47724	6.79545	6.63181	6.76616
ENSRNOG00000012095	9.54868	9.88726	10.1255	9.72145	9.79378	9.54577
ENSRNOG00000008748	9.62797	9.45826	9.67454	9.2636	9.37661	9.22996
ENSRNOG00000008765	3.78152	5.07712	4.75676	4.34799	4.67404	3.85927
ENSRNOG00000010084	11.639	11.4184	11.8394	11.118	11.0132	11.2939
ENSRNOG00000009730	6.93906	7.93913	7.36342	7.43546	7.37448	7.21682
ENSRNOG00000013253	8.99097	8.74112	8.93758	8.56452	8.61385	8.69532
ENSRNOG00000021359	6.49047	6.35952	6.85192	6.03831	6.14353	6.42912
ENSRNOG00000013048	6.72493	7.04758	7.05222	5.99709	6.22153	6.23431
ENSRNOG00000011913	9.6585	10.6416	10.183	10.1728	10.0624	10.0675
ENSRNOG00000031406	7.84926	8.1896	8.35803	7.73405	7.41655	7.69847
ENSRNOG00000000082	7.78843	8.00722	8.48221	7.66992	7.50498	7.47398
ENSRNOG00000011146	9.51987	9.24705	9.53812	9.01268	9.04506	9.07359
ENSRNOG00000030704	6.87549	6.71316	6.27461	7.81337	7.62465	7.69847
ENSRNOG00000011216	10.7411	10.1073	10.887	10.2184	10.2888	10.2908
ENSRNOG00000032576	8.14177	8.68785	9.02865	7.99709	8.05575	7.9937
ENSRNOG00000024365	7.54868	8.30646	8.46726	6.63003	6.06106	7.05894
ENSRNOG00000013313	9.10067	8.88726	9.08197	8.79545	8.91612	8.91455
ENSRNOG00000024089	8.35254	8.22522	8.22215	8.762	8.67057	8.49951
ENSRNOG00000028156	11.1606	10.6466	10.9934	10.63	10.6138	10.9711
ENSRNOG00000012422	11.1916	11.0351	10.9547	10.7947	10.8316	11.0267
ENSRNOG00000061630	8.57693	8.0426	8.89352	7.90537	7.79378	8.19912
ENSRNOG00000011859	10.7597	10.3106	10.9538	10.6342	10.6327	10.551
ENSRNOG00000011817	9.1282	9.16688	9.79718	9.0023	8.9307	8.69216
ENSRNOG00000028097	9.34082	8.25138	8.78115	9.17858	9.08213	8.89819
ENSRNOG00000010263	16.0765	15.3834	15.5283	16.4564	16.4282	16.2974
ENSRNOG00000009899	9.19482	9.14612	9.67888	8.96002	9.0343	8.90912
ENSRNOG00000009652	9.51153	9.52767	9.92669	9.47352	9.51082	9.30428
ENSRNOG00000009491	10.3278	9.89696	10.4896	9.59592	9.87296	9.85221
ENSRNOG00000009487	3.54051	1.45263	4.20422	4.21049	3.14353	3.55971
ENSRNOG00000009057	11.0251	10.9011	10.8681	11.1745	11.1665	10.9467
ENSRNOG00000027923	8.61246	8.71316	8.84423	8.38841	8.6947	8.5246
ENSRNOG00000010119	8.08108	8.25569	8.14282	7.97602	8.08213	8.17215
ENSRNOG00000056371	10.3349	10.2717	10.5897	10.1647	10.1448	10.0454
ENSRNOG00000043053	8.23589	8.05255	8.2457	7.92748	8.04506	7.99882
ENSRNOG00000011057	11.4755	10.9847	11.2065	11.2401	11.1861	11.2687
ENSRNOG00000011070	10.4777	10.0661	10.4059	10.4745	10.5108	10.4348
ENSRNOG00000011553	9.54051	9.45263	9.38214	9.36834	9.42893	9.55797
ENSRNOG00000011639	7.79532	7.60914	8.05888	7.33977	7.35731	7.47398
ENSRNOG00000011949	10.1296	10.2175	10.276	9.78943	9.57351	9.80325
ENSRNOG00000030639	8.87549	8.5043	8.78517	8.8687	8.76802	8.6634
ENSRNOG00000011211	9.55478	7.56116	8.68535	9.06349	9.21678	8.84795
ENSRNOG00000011261	8.33846	8.09649	8.5165	8.23286	8.2357	8.13073
ENSRNOG00000011440	7.83596	7.37547	8.26888	7.59592	7.63181	7.49589
ENSRNOG00000049819	10.0754	10.0563	10.1475	9.38841	9.29101	9.56144
ENSRNOG00000051480	10.7249	10.6058	10.7057	10.6999	10.6211	10.6866
ENSRNOG00000051193	2.88843	4.77456	4.20422	4.41212	4.43303	3.1812
ENSRNOG00000041989	11.8414	11.349	11.2192	12.0465	11.9307	11.9084
ENSRNOG00000012199	11.5739	11.8146	11.6598	11.752	11.684	11.8572
ENSRNOG00000052116	8.39849	8.3434	8.63718	8.36429	8.12335	8.04414
ENSRNOG00000012734	7.90125	7.76854	8.17998	7.78943	7.89841	7.38283
ENSRNOG00000013293	7.3757	7.56811	7.25153	7.19234	7.16343	7.44423
ENSRNOG00000014178	9.12547	9.0401	8.58735	8.91647	8.90729	8.91996
ENSRNOG00000042283	7.58092	7.49703	8.03204	7.2636	7.58093	7.37497
ENSRNOG00000028350	6.92657	6.9762	7.05222	7.99709	7.7615	7.74191
ENSRNOG00000014453	7.93906	8.27706	7.7236	8.63339	8.42481	8.62414
ENSRNOG00000014674	9.47768	9.44887	9.56646	9.20371	8.98483	9.02669
ENSRNOG00000015423	7.54051	8.48606	8.69821	6.42772	6.31345	7.28553
ENSRNOG00000015816	6.01181	6.45263	6.52615	6.15535	5.85624	6.30221
ENSRNOG00000016070	2.88843	3.45263	5.20422	3.05849	#NUM!	2.66662
ENSRNOG00000038436	11.0324	10.6301	11.3093	10.5414	10.7327	10.6818
ENSRNOG00000026162	4.47339	4.86767	4.46726	3.34799	4.14353	4.25159
ENSRNOG00000007510	5.66604	5.91207	6.36342	5.44315	5.22153	5.64063
ENSRNOG00000017392	6.29053	6.82187	6.54526	6.45842	5.99597	6.00902
ENSRNOG00000017420	7.74641	8.12034	8.12388	7.13649	7.36592	7.42151
ENSRNOG00000017462	7.97589	8.12506	7.95554	7.86584	7.75496	7.85927
ENSRNOG00000025371	8.329	8.43373	8.61475	9.15066	9.27281	8.9573
ENSRNOG00000010534	7.98194	8.44132	8.42145	8.18777	8.15848	8.41769
ENSRNOG00000028335	5.329	5.89004	6.56412	5.34799	5.39987	5.25159
ENSRNOG00000010556	5.57293	5.70056	5.61926	5.09801	5.75496	5.58719
ENSRNOG00000010819	9.9375	9.72098	9.97857	9.6732	9.69128	9.63076
ENSRNOG00000011654	8.01181	7.75641	8.30856	8.01784	7.91024	7.76014
ENSRNOG00000012729	9.05836	8.5043	9.33076	9.03067	9.00427	8.90093
ENSRNOG00000013692	7.17911	6.85636	7.54526	7.10773	7.27738	6.53169
ENSRNOG00000013940	2.66604	3.67503	1.29733	3.589	4.22153	3.66662
ENSRNOG00000038366	6.90125	6.68785	7.43688	7.34799	7.53584	7.19019
ENSRNOG00000014051	9.38714	9.43942	9.40324	9.70074	9.67577	9.47398
ENSRNOG00000014066	7.10344	7.00722	7.2162	7.07839	6.9278	7.12606
ENSRNOG00000014139	6.30989	6.48238	6.40586	6.01784	6.18306	6.51748
ENSRNOG00000038330	6.16854	5.89004	6.17998	5.95465	5.29553	5.55971
ENSRNOG00000061443	6.01181	5.9762	5.46726	5.53242	5.67404	5.47398
ENSRNOG00000052002	4.78152	5.07712	5.29733	5.41212	5.64603	4.76616
ENSRNOG00000031974	10.2232	9.94849	10.0201	10.4229	10.3798	10.3779
ENSRNOG00000010210	8.68099	10.0225	9.83455	8.34799	8.45338	8.47398
ENSRNOG00000010799	6.54051	6.56811	6.83649	6.15535	6.43303	6.1072
ENSRNOG00000010815	9.69025	9.475	9.69608	9.64845	9.79538	9.63241
ENSRNOG00000011923	2.403	1.45263	2.61926	7.78943	7.86842	6.57351
ENSRNOG00000038218	8.28565	8.29394	8.61475	7.94926	7.64603	7.81347
ENSRNOG00000012385	11.2479	10.9821	11.5925	11.0635	10.9904	10.9619
ENSRNOG00000013035	9.2585	9.08684	9.22511	9.39239	9.3179	9.26866
ENSRNOG00000013045	9.75173	9.45826	9.7046	10.0685	10.1016	9.95862
ENSRNOG00000061857	4.251	3.3271	3.61926	3.69592	4.14353	2.85927
ENSRNOG00000048907	4.16854	4.82187	3.61926	4.74654	4.14353	4.50313
ENSRNOG00000013397	8.41199	8.30646	8.74442	8.41212	8.59565	8.61081
ENSRNOG00000013660	9.50524	9.25784	9.42919	9.28944	9.16095	9.16305
ENSRNOG00000014153	9.71225	9.26213	9.43944	10.1797	10.1988	10.0229
ENSRNOG00000010843	8.08108	7.9762	7.78919	8.2636	8.20242	8.35911
ENSRNOG00000010980	8.60071	8.72254	9.02185	8.53961	8.37448	8.51032
ENSRNOG00000021670	4.66604	5.22522	4.3848	3.05849	3.78096	3.02919
ENSRNOG00000038176	10.2206	10.0174	10.3715	10.1089	10.0015	9.91591
ENSRNOG00000011133	4.83596	4.62256	5.25153	5.84276	5.99597	5.14467
ENSRNOG00000012660	3.251	4.51153	4.61926	2.21049	2.55856	3.02919
ENSRNOG00000059480	9.72853	9.5733	9.93396	9.39437	9.42687	9.44423
ENSRNOG00000051623	7.3572	8.00722	8.09823	6.78338	6.86842	6.81347
ENSRNOG00000058694	8.61246	8.65231	8.68104	8.55034	8.32675	8.58037
ENSRNOG00000055580	4.08108	4.1156	3.61926	2.21049	2.9736	1.44423
ENSRNOG00000014046	5.29053	4.39123	5.50679	4.79545	4.14353	4.3187
ENSRNOG00000014052	4.251	4.62256	5.05222	4.589	3.9736	3.85927
ENSRNOG00000014155	9.70861	9.59899	9.55236	9.94384	10.0001	9.91184
ENSRNOG00000032922	11.8804	11.7888	12.1769	11.4038	11.4305	11.2446
ENSRNOG00000032941	5.403	5.15307	5.46726	5.31483	4.9736	5.74191
ENSRNOG00000055760	9.58887	9.88587	9.54763	9.527	9.28421	9.49589
ENSRNOG00000016437	4.47339	3.77456	4.10469	3.69592	1.55856	2.66662
ENSRNOG00000016617	4.60464	5.91207	5.15531	5.01784	5.46546	5.25159
ENSRNOG00000043386	9.3734	8.89558	9.37682	8.98396	9.02617	8.88718
ENSRNOG00000029209	11.9402	11.4819	11.8949	11.7841	11.8482	11.7654
ENSRNOG00000017427	6.99994	6.63586	6.29733	7.30641	7.35731	7.42912
ENSRNOG00000032715	5.43863	5.07712	4.68965	4.64345	4.78096	5.14467
ENSRNOG00000038044	8.01181	7.91207	8.35262	7.61648	7.82535	7.96256
ENSRNOG00000011763	11.5834	11.3343	11.6751	11.7167	11.6465	11.4744
ENSRNOG00000013393	9.7763	9.84924	10.082	9.3764	9.53393	9.52815
ENSRNOG00000013507	11.5173	11.4275	11.8116	11.3122	11.393	11.3385
ENSRNOG00000013662	4.54051	3.45263	4.8823	4.74654	4.22153	4.1812
ENSRNOG00000013703	8.00589	7.78056	7.94838	8.12218	8.2357	8.36309
ENSRNOG00000010680	8.251	8.0376	8.68535	7.90537	8.00151	7.93608
ENSRNOG00000013902	4.251	5.79841	6.05222	5.05849	5.29553	5.06872
ENSRNOG00000013917	7.79532	7.74419	8.63272	7.43546	7.56606	7.72963
ENSRNOG00000014076	8.32425	8.48972	9.02525	7.84276	8.06636	7.64063
ENSRNOG00000014232	6.93906	6.5401	7.01158	6.86584	6.64603	6.8705
ENSRNOG00000014420	5.809	5.82187	5.25153	6.91093	6.57351	6.38283
ENSRNOG00000014599	10.4064	10.3373	10.8277	10.1797	10.0951	10.1447
ENSRNOG00000014793	4.78152	4.72565	3.75676	5.38041	5.52819	4.71725
ENSRNOG00000009514	2.88843	4.67503	4.54526	3.589	4.14353	4.55971
ENSRNOG00000009955	3.54051	4.62256	4.46726	4.13649	4.22153	4.3187
ENSRNOG00000021324	4.66604	3.95513	4.61926	4.05849	4.43303	4.61416
ENSRNOG00000010023	9.03236	9.18508	9.33625	9.28088	9.21915	9.16305
ENSRNOG00000051151	9.53229	9.62256	9.75676	9.48475	9.32895	9.48315
ENSRNOG00000010268	4.72493	5.15307	5.29733	4.41212	3.67404	4.61416
ENSRNOG00000056697	7.14717	6.83346	7.30856	6.589	6.67404	6.48863
ENSRNOG00000011148	12.1024	11.8342	12.4006	12.0629	11.9921	11.86
ENSRNOG00000054340	4.08108	4.1896	5.50679	2.88856	2.55856	4.1812
ENSRNOG00000059120	5.60464	5.0376	4.8823	4.34799	5.39987	5.41386
ENSRNOG00000011238	8.30024	7.83922	8.49701	8.41994	8.27281	8.19912
ENSRNOG00000031247	3.66604	3.67503	4.10469	2.21049	2.78096	3.02919
ENSRNOG00000011586	9.34786	9.26428	9.55236	9.11256	8.90729	8.9573
ENSRNOG00000012427	4.60464	4.91207	5.25153	4.93295	4.88049	4.44423
ENSRNOG00000012280	5.21036	4.86767	5.68965	6.66992	7.15351	6.39843
ENSRNOG00000012873	9.5364	9.61586	9.50922	9.45461	9.30676	9.52283
ENSRNOG00000013572	7.10344	8.68145	8.07869	7.41212	7.22153	7.4367
ENSRNOG00000037853	4.83596	5.95513	5.46726	4.79545	5.64603	5.21682
ENSRNOG00000013790	10.8081	10.8471	10.849	10.5405	10.5548	10.6183
ENSRNOG00000009468	3.66604	3.95513	4.3848	3.34799	2.29553	3.76616
ENSRNOG00000009808	8.88843	8.50067	8.84423	8.5432	8.55103	8.48498
ENSRNOG00000010274	9.89966	10.1144	10.3513	9.61478	9.53011	9.49226
ENSRNOG00000010515	9.02652	8.69104	9.36611	8.56452	8.73183	8.63076
ENSRNOG00000010768	9.84429	9.91752	10.1646	9.80145	9.73183	9.65693
[truncated: 11,062 more rows]

## Sheet: c
ID	log2FoldChange	pvalue	padj
ENSRNOG00000000007	-1.42172	0.0305436	0.0888091
ENSRNOG00000000010	0.241866	0.538922	0.688734
ENSRNOG00000000021	0.500964	0.0366187	0.101891
ENSRNOG00000000024	0.409418	0.022077	0.0699533
ENSRNOG00000000033	1.0106	1.13e-09	6.19e-08
ENSRNOG00000000034	0.307942	0.253329	0.414992
ENSRNOG00000000040	1.55093	9.43e-07	1.95e-05
ENSRNOG00000000041	0.174352	0.64475	0.770314
ENSRNOG00000000042	-0.846016	5.17e-07	1.19e-05
ENSRNOG00000000043	0.0607703	0.835917	0.905098
ENSRNOG00000000044	-0.100712	0.491139	0.649203
ENSRNOG00000000047	0.927683	0.000107569	0.000968934
ENSRNOG00000000048	0.0701295	0.546081	0.694891
ENSRNOG00000000054	0.680003	0.0575417	0.143317
ENSRNOG00000000060	-0.64649	0.0862697	0.192588
ENSRNOG00000000062	0.403511	0.0162915	0.055254
ENSRNOG00000000064	-0.572185	4.12e-05	0.000454178
ENSRNOG00000000066	0.184266	0.191938	0.341913
ENSRNOG00000000068	0.00124649	0.992335	0.995376
ENSRNOG00000000073	-0.0825997	0.635683	0.763954
ENSRNOG00000000075	-0.303312	0.0419054	0.112735
ENSRNOG00000000081	-0.313528	0.387061	0.554382
ENSRNOG00000000082	-0.566861	0.00764008	0.0304693
ENSRNOG00000000095	-0.0837895	0.58114	0.723159
ENSRNOG00000000096	-0.0907763	0.629532	0.759076
ENSRNOG00000000098	-0.219936	0.0764906	0.176354
ENSRNOG00000000104	0.435127	0.0126844	0.0454391
ENSRNOG00000000105	0.00355378	0.985375	0.992442
ENSRNOG00000000108	0.217527	0.112058	0.233205
ENSRNOG00000000111	0.306981	0.170327	0.314082
ENSRNOG00000000112	-0.0209569	0.860227	0.919956
ENSRNOG00000000113	0.300753	0.331138	0.498673
ENSRNOG00000000121	0.348308	0.0697106	0.164795
ENSRNOG00000000122	0.491208	0.00137777	0.00781375
ENSRNOG00000000123	0.158559	0.489586	0.647804
ENSRNOG00000000127	-0.127954	0.336287	0.503893
ENSRNOG00000000130	-0.0313971	0.848661	0.913484
ENSRNOG00000000133	0.402364	0.00344816	0.016316
ENSRNOG00000000137	-1.12098	0.201997	0.35418
ENSRNOG00000000138	-0.27044	0.386793	0.554119
ENSRNOG00000000142	0.170761	0.5843	0.725569
ENSRNOG00000000145	-1.16387	2.62e-13	4.63e-11
ENSRNOG00000000150	0.157028	0.464483	0.625708
ENSRNOG00000000151	1.36744	4.64e-07	1.1e-05
ENSRNOG00000000155	0.0653056	0.665096	0.784193
ENSRNOG00000000156	1.23275	0.00307958	0.0148531
ENSRNOG00000000157	-0.390537	0.00389778	0.0180336
ENSRNOG00000000158	-0.533931	0.0527985	0.134298
ENSRNOG00000000161	-0.268542	0.194076	0.344593
ENSRNOG00000000164	-0.132403	0.308116	0.475181
ENSRNOG00000000166	0.134515	0.609118	0.743998
ENSRNOG00000000168	-0.535147	1.83e-05	0.000235029
ENSRNOG00000000169	-0.433722	0.0862745	0.192588
ENSRNOG00000000170	-0.0619914	0.716871	0.823848
ENSRNOG00000000172	-0.286821	0.403649	0.569885
ENSRNOG00000000175	0.573997	0.000771789	0.00493095
ENSRNOG00000000177	0.795501	0.00023598	0.00185619
ENSRNOG00000000185	0.349464	0.0412977	0.111398
ENSRNOG00000000186	0.23379	0.337865	0.505655
ENSRNOG00000000187	-0.160848	0.803287	0.884334
ENSRNOG00000000190	-0.326715	0.047746	0.124399
ENSRNOG00000000195	1.39492	5.06e-09	2.26e-07
ENSRNOG00000000204	0.00147814	0.989209	0.99385
ENSRNOG00000000219	0.289636	0.0399201	0.108556
ENSRNOG00000000221	-0.281134	0.0678562	0.16164
ENSRNOG00000000230	0.0343666	0.832104	0.903117
ENSRNOG00000000231	0.662819	0.00257776	0.0129493
ENSRNOG00000000236	-0.234542	0.069336	0.164117
ENSRNOG00000000237	-0.364575	0.0435531	0.116067
ENSRNOG00000000239	-0.975436	0.103015	0.219348
ENSRNOG00000000244	0.49066	0.033136	0.0945161
ENSRNOG00000000245	-0.503303	0.152832	0.291007
ENSRNOG00000000246	-0.076193	0.526089	0.678774
ENSRNOG00000000247	-0.121151	0.480692	0.639731
ENSRNOG00000000248	-0.159054	0.250166	0.411359
ENSRNOG00000000249	-0.120413	0.585916	0.72673
ENSRNOG00000000250	0.328279	0.0495226	0.128082
ENSRNOG00000000257	-0.993099	1.22e-05	0.000167561
ENSRNOG00000000258	-0.233169	0.206473	0.358992
ENSRNOG00000000262	0.487094	0.00180079	0.00970303
ENSRNOG00000000264	0.105139	0.440027	0.602937
ENSRNOG00000000274	-0.222494	0.0315295	0.0910327
ENSRNOG00000000275	0.259523	0.127891	0.256114
ENSRNOG00000000277	-0.332306	0.13236	0.26249
ENSRNOG00000000279	0.0993047	0.641549	0.768152
ENSRNOG00000000281	-0.517228	0.149084	0.285973
ENSRNOG00000000283	0.33316	0.131259	0.2609
ENSRNOG00000000288	0.807595	0.0816602	0.184975
ENSRNOG00000000299	-0.180732	0.286746	0.452481
ENSRNOG00000000302	-0.17704	0.285787	0.45135
ENSRNOG00000000303	-0.324384	0.1072	0.22585
ENSRNOG00000000304	-0.0526835	0.661182	0.782357
ENSRNOG00000000306	0.131685	0.559255	0.706151
ENSRNOG00000000307	0.228065	0.428902	0.593421
ENSRNOG00000000308	-0.101375	0.641985	0.768558
ENSRNOG00000000312	0.193904	0.0937495	0.204828
ENSRNOG00000000314	0.351509	0.00184136	0.00988084
ENSRNOG00000000316	0.478412	0.016321	0.0553255
ENSRNOG00000000321	-0.408246	0.183943	0.332158
ENSRNOG00000000322	-0.159667	0.24795	0.408693
ENSRNOG00000000327	0.0875175	0.625918	0.756534
ENSRNOG00000000340	-0.307413	0.0103642	0.0389322
ENSRNOG00000000341	0.543082	5.97e-05	0.000612966
ENSRNOG00000000368	-0.948114	5.64e-10	3.61e-08
ENSRNOG00000000386	0.3158	0.303615	0.470127
ENSRNOG00000000387	-0.584902	0.00191185	0.0101921
ENSRNOG00000000392	-0.0399776	0.797573	0.880641
ENSRNOG00000000395	-0.0151568	0.896418	0.941242
ENSRNOG00000000396	-0.294316	0.0475556	0.124001
ENSRNOG00000000397	-0.0126234	0.913806	0.951468
ENSRNOG00000000398	-0.288537	0.112755	0.234282
ENSRNOG00000000407	-0.831199	0.00250642	0.0126787
ENSRNOG00000000408	0.238201	0.11731	0.241023
ENSRNOG00000000411	0.147417	0.254716	0.416585
ENSRNOG00000000412	-0.828588	2.09e-06	3.79e-05
ENSRNOG00000000414	-0.484869	0.103055	0.219361
ENSRNOG00000000415	-0.105816	0.498723	0.655775
ENSRNOG00000000417	0.473458	0.00032575	0.00240569
ENSRNOG00000000418	0.134115	0.711745	0.820197
ENSRNOG00000000420	0.927483	7.69e-07	1.65e-05
ENSRNOG00000000421	1.04302	1.34e-08	5.26e-07
ENSRNOG00000000422	0.651441	0.00370942	0.0173465
ENSRNOG00000000423	0.507674	0.119786	0.244556
ENSRNOG00000000431	0.536835	0.0010274	0.00619239
ENSRNOG00000000432	0.706506	0.000139237	0.00120516
ENSRNOG00000000433	0.144567	0.450418	0.612611
ENSRNOG00000000435	0.159072	0.273408	0.437085
ENSRNOG00000000436	0.493656	0.323567	0.491256
ENSRNOG00000000437	0.371981	0.00659441	0.0272045
ENSRNOG00000000438	0.64555	5.22e-08	1.72e-06
ENSRNOG00000000440	0.558945	0.00273532	0.0134968
ENSRNOG00000000442	-0.326189	0.486085	0.644936
ENSRNOG00000000456	0.393995	0.496166	0.65373
ENSRNOG00000000457	-0.00992901	0.975917	0.987372
ENSRNOG00000000459	-0.296578	0.53116	0.682958
ENSRNOG00000000463	0.568179	0.000108506	0.000974979
ENSRNOG00000000464	0.590214	0.000361031	0.00263432
ENSRNOG00000000465	1.4829	2.04e-18	1.03e-15
ENSRNOG00000000466	0.387143	0.0682786	0.16232
ENSRNOG00000000467	0.162825	0.383795	0.551217
ENSRNOG00000000470	0.519435	0.000242752	0.00190083
ENSRNOG00000000471	1.42736	5.22e-05	0.000552548
ENSRNOG00000000473	1.18442	1.67e-09	8.7e-08
ENSRNOG00000000474	1.53848	3.67e-15	8.13e-13
ENSRNOG00000000476	1.09259	1.18e-08	4.7e-07
ENSRNOG00000000477	0.471673	0.00399255	0.0183745
ENSRNOG00000000479	-0.420789	0.163839	0.305003
ENSRNOG00000000480	0.741902	0.0806844	0.183241
ENSRNOG00000000481	-0.192735	0.165894	0.307846
ENSRNOG00000000483	0.0685839	0.774278	0.866303
ENSRNOG00000000485	0.252414	0.139762	0.272942
ENSRNOG00000000488	0.443066	0.0531961	0.135121
ENSRNOG00000000490	-0.33397	0.0153354	0.0526124
ENSRNOG00000000493	-0.564528	0.000190568	0.00156541
ENSRNOG00000000495	0.638293	4.66e-05	0.000503557
ENSRNOG00000000498	0.471308	0.00142717	0.00804502
ENSRNOG00000000501	0.861616	2.58e-07	6.71e-06
ENSRNOG00000000503	0.129341	0.375967	0.543601
ENSRNOG00000000504	0.657443	0.00900693	0.0347019
ENSRNOG00000000506	-0.11732	0.536077	0.68698
ENSRNOG00000000511	0.0855062	0.551494	0.699734
ENSRNOG00000000512	-0.00627588	0.986548	0.992941
ENSRNOG00000000513	0.026744	0.838047	0.906166
ENSRNOG00000000517	0.118897	0.495861	0.65346
ENSRNOG00000000519	-0.20867	0.164116	0.305432
ENSRNOG00000000520	-0.341476	0.00983483	0.0372543
ENSRNOG00000000521	0.29816	0.110198	0.230085
ENSRNOG00000000523	-0.0860121	0.576762	0.719974
ENSRNOG00000000524	-0.0485124	0.664221	0.783784
ENSRNOG00000000525	0.583093	0.0234892	0.0730982
ENSRNOG00000000527	0.517983	0.00131283	0.00753711
ENSRNOG00000000528	1.23737	4.08e-06	6.59e-05
ENSRNOG00000000529	-0.221073	0.513048	0.667438
ENSRNOG00000000531	0.354285	0.0679923	0.161934
ENSRNOG00000000532	0.25899	0.0411726	0.111153
ENSRNOG00000000536	1.364	1.32e-11	1.42e-09
ENSRNOG00000000540	0.269549	0.166167	0.308152
ENSRNOG00000000541	-0.428421	9.3e-05	0.000862597
ENSRNOG00000000542	-1.43193	0.0175781	0.058613
ENSRNOG00000000546	-0.37642	0.0525553	0.133861
ENSRNOG00000000547	0.195772	0.213748	0.367724
ENSRNOG00000000549	-0.0369162	0.771592	0.864785
ENSRNOG00000000551	0.807065	0.154301	0.292889
ENSRNOG00000000557	0.165968	0.123186	0.249469
ENSRNOG00000000560	0.337793	0.268381	0.431803
ENSRNOG00000000563	-0.2294	0.659441	0.781196
ENSRNOG00000000565	0.0439412	0.700386	0.81133
ENSRNOG00000000567	0.897311	3.35e-05	0.000387055
ENSRNOG00000000568	0.0597332	0.74251	0.842491
ENSRNOG00000000569	-0.187295	0.343717	0.511067
ENSRNOG00000000571	0.230738	0.109337	0.228923
ENSRNOG00000000572	0.174401	0.291666	0.457562
ENSRNOG00000000576	-0.0481331	0.742565	0.842491
ENSRNOG00000000579	-0.378308	0.00772228	0.0307523
ENSRNOG00000000580	-0.595636	0.220338	0.376039
ENSRNOG00000000581	-0.44111	0.000805635	0.00509066
ENSRNOG00000000583	0.218313	0.0501288	0.129266
ENSRNOG00000000585	0.0271656	0.813636	0.890446
ENSRNOG00000000586	0.506961	0.00200619	0.0106127
ENSRNOG00000000587	-0.166787	0.19123	0.340976
ENSRNOG00000000588	0.453588	0.405659	0.572002
ENSRNOG00000000593	-0.54151	0.0118951	0.0433487
ENSRNOG00000000595	-0.866198	0.0960042	0.208291
ENSRNOG00000000596	-0.0517302	0.638484	0.766263
ENSRNOG00000000598	-0.72851	0.0114141	0.0420497
ENSRNOG00000000599	-0.677918	2.19e-05	0.000272463
ENSRNOG00000000604	-0.166136	0.157593	0.297058
ENSRNOG00000000605	0.208556	0.693964	0.807183
ENSRNOG00000000606	-0.481099	0.00176205	0.00953869
ENSRNOG00000000609	-0.123015	0.413432	0.579195
ENSRNOG00000000610	-0.2722	0.0222527	0.0703
ENSRNOG00000000611	0.27464	0.133244	0.263761
ENSRNOG00000000613	-0.148482	0.28123	0.446475
ENSRNOG00000000614	0.385607	0.00687974	0.0280977
ENSRNOG00000000618	-0.0154542	0.948943	0.973354
ENSRNOG00000000622	-0.476846	0.000308159	0.00230123
ENSRNOG00000000632	-1.88342	2.3e-15	5.19e-13
ENSRNOG00000000633	0.186172	0.640385	0.767346
ENSRNOG00000000635	-0.539213	0.0058696	0.0249716
ENSRNOG00000000636	-0.269126	0.113485	0.235472
ENSRNOG00000000638	0.150853	0.186846	0.335635
ENSRNOG00000000639	0.59687	0.00214036	0.0111776
ENSRNOG00000000640	-1.08505	0.0877634	0.195111
ENSRNOG00000000641	0.505472	0.00839911	0.0328517
ENSRNOG00000000645	-0.180856	0.231535	0.38955
ENSRNOG00000000648	-0.528128	0.000277465	0.00210773
ENSRNOG00000000655	-0.350536	0.696755	0.808917
ENSRNOG00000000657	-0.245585	0.0379239	0.104499
ENSRNOG00000000661	0.0412276	0.815198	0.891584
ENSRNOG00000000662	0.726521	0.165915	0.307846
ENSRNOG00000000663	0.703589	2.17e-06	3.93e-05
ENSRNOG00000000664	0.367767	0.0818679	0.185252
ENSRNOG00000000665	-0.0529548	0.63239	0.761468
ENSRNOG00000000692	-0.114132	0.660826	0.782284
ENSRNOG00000000693	-1.06877	0.0359578	0.100533
ENSRNOG00000000695	0.205086	0.297082	0.463547
ENSRNOG00000000697	-0.0389893	0.806973	0.886672
ENSRNOG00000000699	0.771473	0.400775	0.567121
ENSRNOG00000000701	0.0931275	0.556122	0.703567
ENSRNOG00000000702	0.509277	0.00167059	0.00916018
ENSRNOG00000000704	0.57547	0.389465	0.556787
ENSRNOG00000000708	-0.339534	0.590935	0.730614
ENSRNOG00000000718	-0.0497001	0.765588	0.86001
ENSRNOG00000000720	-0.322742	0.189445	0.338764
ENSRNOG00000000723	-0.241881	0.510308	0.665848
ENSRNOG00000000729	-0.720027	0.00233131	0.0119797
ENSRNOG00000000748	0.195786	0.788148	0.874969
ENSRNOG00000000763	-0.126029	0.800791	0.882702
ENSRNOG00000000774	0.248207	0.0280578	0.0835281
ENSRNOG00000000775	0.579275	0.0129263	0.0461286
ENSRNOG00000000777	-0.461816	0.246948	0.407812
ENSRNOG00000000778	-0.4038	0.0757155	0.175216
ENSRNOG00000000779	-0.475228	0.0113804	0.0419647
ENSRNOG00000000780	0.300346	0.0784805	0.17961
ENSRNOG00000000781	0.0403854	0.912706	0.95055
ENSRNOG00000000785	0.337628	0.109138	0.228841
ENSRNOG00000000786	-0.316878	0.0424477	0.113935
ENSRNOG00000000795	-1.25934	0.0583627	0.144947
ENSRNOG00000000796	-0.387554	0.0140413	0.0492463
ENSRNOG00000000798	0.666838	0.000128665	0.00112483
ENSRNOG00000000799	0.950152	2.7e-09	1.33e-07
ENSRNOG00000000800	0.574725	0.118807	0.243222
ENSRNOG00000000801	0.529641	0.0444369	0.117774
ENSRNOG00000000802	-0.285749	0.407401	0.573371
ENSRNOG00000000804	-0.112915	0.458925	0.620435
ENSRNOG00000000805	0.548924	0.0207665	0.0665925
ENSRNOG00000000808	-0.559758	0.000882812	0.00548545
ENSRNOG00000000809	0.0673061	0.585681	0.726594
ENSRNOG00000000811	0.679041	0.303962	0.470608
ENSRNOG00000000812	-0.626754	0.00387429	0.017944
ENSRNOG00000000814	-0.411436	0.0471811	0.123222
ENSRNOG00000000815	0.137754	0.675792	0.793326
ENSRNOG00000000816	0.122064	0.716933	0.823848
ENSRNOG00000000818	-0.987078	0.00923982	0.0354528
ENSRNOG00000000823	-0.28186	0.0751015	0.174073
ENSRNOG00000000824	-0.493878	0.00841542	0.0328886
ENSRNOG00000000826	0.967454	6.3e-13	1e-10
ENSRNOG00000000827	-0.973597	0.0189718	0.0622277
ENSRNOG00000000831	0.564504	0.00749688	0.0299898
ENSRNOG00000000833	0.576374	0.00808677	0.031929
ENSRNOG00000000839	0.63787	0.0728254	0.170156
ENSRNOG00000000840	0.250514	0.204217	0.356316
ENSRNOG00000000841	-0.166543	0.148611	0.285317
ENSRNOG00000000842	1.15726	2.82e-09	1.37e-07
ENSRNOG00000000847	-0.277299	0.0169817	0.0570321
ENSRNOG00000000848	0.913926	2.64e-05	0.000319361
ENSRNOG00000000850	0.066885	0.909064	0.948345
ENSRNOG00000000851	0.633414	5.17e-05	0.000550045
ENSRNOG00000000852	0.586934	5.93e-05	0.000609721
ENSRNOG00000000853	-1.446	0.162866	0.303509
ENSRNOG00000000857	-0.411595	0.518797	0.672556
ENSRNOG00000000858	0.0278268	0.907328	0.947336
ENSRNOG00000000866	-0.148564	0.307845	0.474931
ENSRNOG00000000867	0.774226	6.65e-06	0.000100001
ENSRNOG00000000869	-0.18467	0.598071	0.735538
ENSRNOG00000000875	-0.635739	0.000315817	0.00234976
ENSRNOG00000000879	0.0234078	0.871236	0.925591
ENSRNOG00000000881	-0.126205	0.423593	0.588911
ENSRNOG00000000885	0.0566408	0.720888	0.826422
ENSRNOG00000000886	-0.0974247	0.86516	0.922688
ENSRNOG00000000888	0.723104	6.64e-07	1.47e-05
ENSRNOG00000000891	-0.365709	0.108621	0.228051
ENSRNOG00000000893	0.275036	0.0301639	0.087995
ENSRNOG00000000894	-0.110995	0.610235	0.744886
ENSRNOG00000000895	0.170836	0.22929	0.386769
ENSRNOG00000000900	0.485699	0.000274601	0.00209251
ENSRNOG00000000901	-0.0822976	0.614702	0.74845
ENSRNOG00000000902	-0.105844	0.430007	0.594328
ENSRNOG00000000903	0.634024	0.000855516	0.00534125
ENSRNOG00000000906	0.0729954	0.881459	0.93218
ENSRNOG00000000909	-0.15287	0.299402	0.46621
ENSRNOG00000000913	0.63942	0.000973774	0.00595171
ENSRNOG00000000917	-0.178724	0.543209	0.692587
ENSRNOG00000000918	-0.149716	0.479178	0.638366
ENSRNOG00000000921	-0.0379123	0.780013	0.869707
ENSRNOG00000000922	0.449905	0.0187209	0.0616524
ENSRNOG00000000923	-0.128886	0.267494	0.430891
ENSRNOG00000000924	0.114495	0.342694	0.510484
ENSRNOG00000000925	0.106437	0.445074	0.607581
ENSRNOG00000000926	-0.462069	0.00066135	0.00434501
ENSRNOG00000000931	0.228503	0.10473	0.22193
ENSRNOG00000000936	0.323891	0.0341156	0.0965302
ENSRNOG00000000937	-0.257141	0.606002	0.741868
ENSRNOG00000000938	-0.425851	0.0004518	0.00315898
ENSRNOG00000000940	-0.185957	0.806973	0.886672
ENSRNOG00000000942	-0.48728	0.0123595	0.0445564
ENSRNOG00000000952	0.278757	0.436501	0.599692
ENSRNOG00000000954	0.0816178	0.56827	0.712985
ENSRNOG00000000955	-0.4888	0.0766458	0.176649
ENSRNOG00000000956	-1.38091	0.0238387	0.0739566
ENSRNOG00000000957	-0.367848	0.00126277	0.00732814
ENSRNOG00000000958	0.623784	0.381065	0.548379
ENSRNOG00000000961	-0.0588441	0.864495	0.922274
ENSRNOG00000000962	-0.207637	0.126763	0.254492
ENSRNOG00000000967	1.3734	0.0003857	0.00278784
ENSRNOG00000000968	-0.0303092	0.855956	0.917675
ENSRNOG00000000974	0.399632	0.00684447	0.0279886
ENSRNOG00000000975	0.0882064	0.579018	0.721481
ENSRNOG00000000977	1.06628	6.82e-07	1.5e-05
ENSRNOG00000000979	-0.216271	0.321409	0.488927
ENSRNOG00000000981	0.120448	0.465173	0.626418
ENSRNOG00000000983	0.0733567	0.729331	0.832621
ENSRNOG00000000985	0.374063	0.0738769	0.172086
ENSRNOG00000000986	0.37375	0.620135	0.751814
ENSRNOG00000000987	0.332497	0.0813429	0.184335
ENSRNOG00000000988	0.465426	0.00319994	0.0153361
ENSRNOG00000000989	-0.418209	0.000554241	0.0037644
ENSRNOG00000000990	0.931119	6.15e-07	1.39e-05
ENSRNOG00000000991	0.930229	3.17e-07	7.99e-06
ENSRNOG00000000994	0.603984	0.0486929	0.126462
ENSRNOG00000000996	-0.648373	3.62e-06	5.94e-05
ENSRNOG00000000999	0.16016	0.338026	0.505714
ENSRNOG00000001003	0.677405	0.000288034	0.00218088
ENSRNOG00000001004	0.656509	2.07e-06	3.77e-05
ENSRNOG00000001006	0.0856945	0.645355	0.770567
ENSRNOG00000001009	0.351747	0.0251281	0.0768074
ENSRNOG00000001010	1.19444	3.3e-12	4.49e-10
ENSRNOG00000001011	-0.410704	0.300203	0.467011
ENSRNOG00000001030	-0.175739	0.139	0.271862
ENSRNOG00000001032	-0.254801	0.051268	0.131591
ENSRNOG00000001033	-0.207071	0.206847	0.359506
ENSRNOG00000001034	0.647802	3.47e-05	0.000399007
ENSRNOG00000001035	-0.294635	0.0785943	0.179756
ENSRNOG00000001036	-0.853284	0.12958	0.258704
ENSRNOG00000001037	0.0693364	0.632939	0.761849
ENSRNOG00000001039	-0.363061	0.00217756	0.0113221
ENSRNOG00000001040	-0.258688	0.143484	0.277911
ENSRNOG00000001043	0.210843	0.282609	0.448191
ENSRNOG00000001044	-0.180986	0.215182	0.369704
ENSRNOG00000001047	0.649918	0.000212476	0.00170884
ENSRNOG00000001049	-0.25808	0.0162121	0.0550419
ENSRNOG00000001050	0.381967	0.00454816	0.0203228
ENSRNOG00000001052	-0.3008	0.189189	0.338492
ENSRNOG00000001053	0.0978428	0.370518	0.538182
ENSRNOG00000001055	0.980752	2.79e-10	2e-08
ENSRNOG00000001056	0.402212	0.000961248	0.00588877
ENSRNOG00000001057	0.0069668	0.961445	0.9807
ENSRNOG00000001058	0.453714	0.00709988	0.0287807
ENSRNOG00000001059	-0.115574	0.496653	0.65424
ENSRNOG00000001060	0.750607	0.00031207	0.00232778
ENSRNOG00000001061	0.458904	0.0287039	0.0848961
ENSRNOG00000001062	0.32354	0.045253	0.119476
ENSRNOG00000001064	-0.239582	0.0305418	0.0888091
ENSRNOG00000001065	-0.106124	0.724486	0.828737
ENSRNOG00000001068	-0.0911205	0.408857	0.574972
ENSRNOG00000001069	-0.602196	0.00149104	0.00832952
ENSRNOG00000001070	-0.177017	0.0864079	0.192816
ENSRNOG00000001072	0.895207	9.27e-07	1.92e-05
ENSRNOG00000001073	-0.850588	0.0297501	0.0870248
ENSRNOG00000001074	-0.548657	0.00640441	0.026648
ENSRNOG00000001079	0.422014	0.0448193	0.118547
ENSRNOG00000001080	0.957371	2.5e-06	4.38e-05
ENSRNOG00000001081	0.875138	0.00650553	0.026955
ENSRNOG00000001082	0.770755	0.00267513	0.0133036
ENSRNOG00000001083	-0.11086	0.446771	0.609354
ENSRNOG00000001086	0.0564138	0.68712	0.801936
ENSRNOG00000001088	-0.443094	0.0357428	0.100029
ENSRNOG00000001090	0.128639	0.338822	0.50637
ENSRNOG00000001091	0.884053	5.08e-10	3.33e-08
ENSRNOG00000001094	1.09412	0.00216761	0.0112838
ENSRNOG00000001098	-0.203142	0.158549	0.298088
ENSRNOG00000001099	0.149173	0.517868	0.671886
ENSRNOG00000001101	-0.171246	0.181639	0.329209
ENSRNOG00000001103	0.139951	0.553642	0.701506
ENSRNOG00000001104	0.0716038	0.657538	0.779974
ENSRNOG00000001106	0.0225321	0.878521	0.930396
ENSRNOG00000001107	0.386205	0.0738273	0.172012
ENSRNOG00000001108	-0.234323	0.134475	0.265394
ENSRNOG00000001111	-0.929512	0.00177897	0.00960524
ENSRNOG00000001113	-0.24481	0.0424017	0.113859
ENSRNOG00000001114	-0.0499965	0.69546	0.807844
ENSRNOG00000001115	1.48669	3.26e-14	6.65e-12
ENSRNOG00000001117	0.532559	0.08971	0.198023
ENSRNOG00000001120	-0.10217	0.427114	0.591825
ENSRNOG00000001123	-0.327474	0.0428596	0.114782
ENSRNOG00000001124	0.444531	0.00904595	0.0348112
ENSRNOG00000001126	0.740101	2.93e-06	4.97e-05
ENSRNOG00000001128	-1.27358	0.0168403	0.0566592
ENSRNOG00000001129	0.68381	4.33e-05	0.00047318
ENSRNOG00000001134	-0.493961	0.00387019	0.0179377
ENSRNOG00000001135	0.227614	0.0440139	0.116914
ENSRNOG00000001136	0.489054	0.00220173	0.0114364
ENSRNOG00000001138	0.724466	7.67e-05	0.00074727
ENSRNOG00000001139	0.199889	0.103411	0.219966
ENSRNOG00000001142	0.364981	0.0156456	0.0533963
ENSRNOG00000001143	-0.414932	0.0698344	0.165057
ENSRNOG00000001148	-0.0840876	0.472845	0.632705
ENSRNOG00000001149	0.00731842	0.957236	0.978207
ENSRNOG00000001151	0.0330789	0.93678	0.965385
ENSRNOG00000001156	0.196197	0.364945	0.532574
ENSRNOG00000001157	-0.383292	0.573188	0.717364
ENSRNOG00000001158	1.6074	6.61e-05	0.00066487
ENSRNOG00000001161	-0.324497	0.0362559	0.101097
ENSRNOG00000001163	0.48643	0.00563338	0.0242031
ENSRNOG00000001169	-0.390373	0.220131	0.375784
ENSRNOG00000001170	-0.340106	0.00505433	0.022108
ENSRNOG00000001171	0.212634	0.179061	0.325895
ENSRNOG00000001172	0.145866	0.253034	0.414631
ENSRNOG00000001174	-0.480106	0.170143	0.313874
ENSRNOG00000001177	0.847989	0.000175471	0.00146818
ENSRNOG00000001178	-0.146643	0.22099	0.376857
ENSRNOG00000001181	0.436042	0.0422335	0.113524
ENSRNOG00000001182	0.0796575	0.562797	0.708591
ENSRNOG00000001184	-0.345044	0.0206143	0.0662344
ENSRNOG00000001185	0.845588	6.63e-09	2.84e-07
ENSRNOG00000001189	-0.320538	0.0742986	0.172825
ENSRNOG00000001190	0.35873	0.00693237	0.0282332
ENSRNOG00000001191	0.564977	0.00214216	0.0111826
ENSRNOG00000001192	0.628961	1.47e-07	4.19e-06
ENSRNOG00000001193	-0.298571	0.471211	0.631401
ENSRNOG00000001194	0.153514	0.228165	0.385519
ENSRNOG00000001195	0.199775	0.772243	0.865006
ENSRNOG00000001198	0.67515	0.000694361	0.00452096
ENSRNOG00000001199	0.426542	0.126888	0.254536
ENSRNOG00000001201	-0.64921	4.54e-06	7.13e-05
ENSRNOG00000001203	1.20114	2.75e-13	4.78e-11
ENSRNOG00000001204	0.807659	9.6e-08	2.9e-06
ENSRNOG00000001205	0.55716	2.09e-05	0.000262017
ENSRNOG00000001210	0.685189	8.24e-06	0.000120162
ENSRNOG00000001211	0.76481	8.22e-07	1.74e-05
ENSRNOG00000001214	2.88761	7.83e-43	5.11e-39
ENSRNOG00000001215	0.47459	0.0694331	0.164287
ENSRNOG00000001222	0.868983	3.48e-07	8.65e-06
ENSRNOG00000001223	0.255556	0.0256025	0.07773
ENSRNOG00000001224	0.459921	0.265824	0.429217
ENSRNOG00000001225	1.19386	2.26e-10	1.66e-08
ENSRNOG00000001226	1.85205	0.0147666	0.0511041
ENSRNOG00000001227	1.27691	5.82e-10	3.71e-08
ENSRNOG00000001228	0.671167	8.7e-06	0.000126004
ENSRNOG00000001232	0.0954201	0.705323	0.815169
ENSRNOG00000001235	0.646434	0.000152888	0.00130857
ENSRNOG00000001236	0.473514	0.00590931	0.0251125
ENSRNOG00000001237	0.356215	0.00756103	0.030191
ENSRNOG00000001238	0.149866	0.218386	0.373557
ENSRNOG00000001239	-0.536875	0.000417877	0.00296625
ENSRNOG00000001241	0.322947	0.190748	0.340389
ENSRNOG00000001242	-0.256007	0.494293	0.652078
ENSRNOG00000001243	-0.0062694	0.9641	0.98184
ENSRNOG00000001245	-0.39859	0.0231093	0.0723194
ENSRNOG00000001247	0.21506	0.130815	0.260354
ENSRNOG00000001250	0.834095	0.00685856	0.0280375
ENSRNOG00000001252	0.386287	0.0845456	0.189756
ENSRNOG00000001253	0.105466	0.432819	0.596816
ENSRNOG00000001254	0.355326	0.468175	0.628904
ENSRNOG00000001255	-0.347237	0.0236957	0.0736317
ENSRNOG00000001256	0.0548046	0.64096	0.767752
ENSRNOG00000001258	0.483887	0.00169902	0.00927326
ENSRNOG00000001259	0.466443	0.00545976	0.0235642
ENSRNOG00000001260	-0.363784	0.177215	0.323502
ENSRNOG00000001265	0.719411	0.000390989	0.00281361
ENSRNOG00000001269	-0.272329	0.0291062	0.0857367
ENSRNOG00000001270	0.145868	0.822272	0.896394
ENSRNOG00000001271	-0.354277	0.515358	0.669471
ENSRNOG00000001272	0.283372	0.0261684	0.078916
ENSRNOG00000001273	-0.0352216	0.830515	0.901693
ENSRNOG00000001274	-0.508634	0.000437711	0.00307528
ENSRNOG00000001276	0.317029	0.0673495	0.160755
ENSRNOG00000001277	0.86874	9.01e-06	0.000129278
ENSRNOG00000001278	0.102441	0.585827	0.726706
ENSRNOG00000001283	0.285711	0.11578	0.239121
ENSRNOG00000001285	-0.141253	0.183684	0.33189
ENSRNOG00000001288	0.274133	0.383117	0.550665
ENSRNOG00000001289	0.277018	0.353365	0.520993
ENSRNOG00000001293	0.315753	0.0328945	0.0939916
ENSRNOG00000001294	-0.0285876	0.872967	0.926751
ENSRNOG00000001295	0.275665	0.0292577	0.0860472
ENSRNOG00000001296	-0.0482889	0.849792	0.91411
ENSRNOG00000001297	0.10227	0.602402	0.738707
ENSRNOG00000001299	0.125019	0.472128	0.632068
ENSRNOG00000001300	0.0619266	0.721367	0.826617
ENSRNOG00000001303	-0.0635534	0.583778	0.725113
ENSRNOG00000001304	0.198929	0.275669	0.43974
ENSRNOG00000001309	-0.191995	0.589466	0.72935
ENSRNOG00000001311	-0.0334394	0.881267	0.932078
ENSRNOG00000001312	0.282952	0.0799486	0.182045
ENSRNOG00000001313	0.367655	0.159933	0.299833
ENSRNOG00000001314	0.727488	0.00854077	0.0333287
ENSRNOG00000001316	0.0791622	0.467848	0.628659
ENSRNOG00000001317	-0.488422	0.00116394	0.00685095
ENSRNOG00000001323	-0.3061	0.0569234	0.142047
ENSRNOG00000001325	0.916662	0.000601827	0.00404012
ENSRNOG00000001329	-0.322185	0.0827413	0.186759
ENSRNOG00000001331	0.0339708	0.827281	0.899452
ENSRNOG00000001335	-0.350102	0.0144606	0.0503519
ENSRNOG00000001336	0.226448	0.186194	0.33474
ENSRNOG00000001337	0.121534	0.468464	0.629163
ENSRNOG00000001339	0.560334	0.000660251	0.00434216
ENSRNOG00000001341	-0.392702	0.133378	0.263987
ENSRNOG00000001342	-1.27798	0.0261215	0.0788475
ENSRNOG00000001344	1.11851	7.09e-11	5.83e-09
ENSRNOG00000001345	0.299727	0.0550548	0.13887
ENSRNOG00000001346	0.231801	0.0551416	0.139009
ENSRNOG00000001347	-0.194852	0.533712	0.684761
ENSRNOG00000001348	1.11574	1.72e-09	8.93e-08
ENSRNOG00000001349	-0.287364	0.07157	0.168125
ENSRNOG00000001350	-0.0752282	0.578392	0.721142
ENSRNOG00000001351	0.430363	0.0136225	0.0480613
ENSRNOG00000001352	-0.0631055	0.686022	0.801228
ENSRNOG00000001353	-0.142514	0.549156	0.697378
ENSRNOG00000001355	-0.146349	0.313731	0.481226
ENSRNOG00000001357	1.41743	0.00011705	0.00103577
ENSRNOG00000001367	1.14446	0.00188816	0.0100905
ENSRNOG00000001369	-5.21496	1.33e-05	0.000179689
ENSRNOG00000001375	-1.27699	0.0177452	0.0590347
ENSRNOG00000001376	0.736697	0.00580893	0.0247781
ENSRNOG00000001377	0.800947	1.89e-07	5.13e-06
ENSRNOG00000001378	1.0409	0.0169019	0.056808
ENSRNOG00000001383	0.575012	0.0832953	0.187734
ENSRNOG00000001385	0.495895	0.00124319	0.00724877
ENSRNOG00000001388	-0.280311	0.669767	0.78801
ENSRNOG00000001391	1.04256	0.0133664	0.0473496
ENSRNOG00000001396	0.192203	0.243437	0.403647
ENSRNOG00000001397	0.633215	0.000622332	0.00413864
ENSRNOG00000001402	0.477418	0.00273771	0.0135035
ENSRNOG00000001404	0.464301	0.0182751	0.0604436
ENSRNOG00000001408	0.472704	0.461046	0.62266
ENSRNOG00000001409	0.77248	3.23e-06	5.4e-05
ENSRNOG00000001410	0.549715	0.00580323	0.0247618
ENSRNOG00000001414	-0.90701	0.0629352	0.152986
ENSRNOG00000001415	0.152173	0.406969	0.573111
ENSRNOG00000001416	-1.32035	8.14e-08	2.54e-06
ENSRNOG00000001417	0.857965	2.32e-06	4.12e-05
ENSRNOG00000001418	0.166525	0.310537	0.47773
ENSRNOG00000001419	-0.203859	0.776298	0.867416
ENSRNOG00000001420	0.300622	0.0749547	0.173887
ENSRNOG00000001424	0.118251	0.39273	0.560105
ENSRNOG00000001425	-0.115152	0.765811	0.860187
ENSRNOG00000001426	0.34808	0.0458248	0.120693
ENSRNOG00000001427	0.537937	0.382163	0.549596
ENSRNOG00000001428	0.337259	0.23949	0.399215
ENSRNOG00000001429	0.296811	0.165778	0.307778
ENSRNOG00000001430	-0.352494	0.0147815	0.0511062
ENSRNOG00000001431	-0.228027	0.811669	0.889289
ENSRNOG00000001432	0.45051	0.0612758	0.150331
ENSRNOG00000001435	-0.00969604	0.976198	0.987463
ENSRNOG00000001436	0.177885	0.0754312	0.17462
ENSRNOG00000001439	0.50306	0.217804	0.372689
ENSRNOG00000001440	-0.165312	0.164391	0.305857
ENSRNOG00000001441	-0.145413	0.390415	0.557839
ENSRNOG00000001442	0.77932	2.62e-05	0.000318062
ENSRNOG00000001443	-0.164991	0.289094	0.455172
ENSRNOG00000001448	-0.0332765	0.774846	0.866535
ENSRNOG00000001449	0.106011	0.376593	0.543981
ENSRNOG00000001450	0.453938	0.0127424	0.0455719
ENSRNOG00000001452	0.260866	0.512201	0.667
ENSRNOG00000001453	0.41692	0.000464764	0.00323576
ENSRNOG00000001454	0.386877	0.00278364	0.0136835
ENSRNOG00000001455	0.49695	0.000182954	0.00152298
ENSRNOG00000001456	-0.325786	0.0616306	0.150946
ENSRNOG00000001457	-0.207621	0.289643	0.455566
ENSRNOG00000001465	-0.353379	0.0229596	0.0719815
ENSRNOG00000001470	0.624932	0.00244644	0.0124187
ENSRNOG00000001478	0.286499	0.555448	0.702975
ENSRNOG00000001479	0.0604998	0.591776	0.731191
ENSRNOG00000001480	-0.0545299	0.951312	0.974818
ENSRNOG00000001482	0.670046	0.00016594	0.00140281
ENSRNOG00000001483	0.595833	0.001022	0.00616553
ENSRNOG00000001484	-0.468009	0.0758111	0.175279
ENSRNOG00000001488	-0.371031	0.000907308	0.00561863
ENSRNOG00000001489	-0.518751	0.00335915	0.0159949
ENSRNOG00000001490	-0.25747	0.124905	0.25164
ENSRNOG00000001492	1.17627	1.72e-08	6.5e-07
ENSRNOG00000001493	0.745806	0.00130325	0.00749194
ENSRNOG00000001494	0.113909	0.384835	0.552047
ENSRNOG00000001500	0.596454	0.000115119	0.00102214
ENSRNOG00000001501	-0.72459	7.77e-05	0.000753782
ENSRNOG00000001506	0.43593	0.167434	0.310103
ENSRNOG00000001514	-1.32911	0.00036435	0.0026526
ENSRNOG00000001515	-1.04474	6.7e-07	1.48e-05
ENSRNOG00000001517	1.28929	1.15e-06	2.28e-05
ENSRNOG00000001518	-0.256186	0.039149	0.106949
ENSRNOG00000001519	0.527408	0.301821	0.469072
ENSRNOG00000001520	-0.50456	0.50001	0.656938
ENSRNOG00000001524	-0.510341	0.00480789	0.0212576
ENSRNOG00000001525	0.0870784	0.606127	0.741952
ENSRNOG00000001528	-0.196663	0.278346	0.442964
ENSRNOG00000001531	0.0673573	0.794938	0.879553
ENSRNOG00000001547	0.176001	0.247482	0.408197
ENSRNOG00000001548	-0.25108	0.13196	0.261973
ENSRNOG00000001551	-0.434351	0.000610307	0.00407884
ENSRNOG00000001554	0.235949	0.46389	0.625399
ENSRNOG00000001555	-0.112579	0.549408	0.69763
ENSRNOG00000001557	-0.0462727	0.764704	0.859535
ENSRNOG00000001559	-0.0464606	0.790394	0.875915
ENSRNOG00000001573	-0.0774725	0.647823	0.772707
ENSRNOG00000001582	-0.00101573	0.995208	0.997227
ENSRNOG00000001585	-0.484993	0.0333223	0.0948611
ENSRNOG00000001592	-0.477234	0.000186242	0.00153761
ENSRNOG00000001593	-0.482097	0.00604577	0.0255629
ENSRNOG00000001596	-0.642031	2.72e-08	9.54e-07
ENSRNOG00000001597	-0.411812	0.0147487	0.0510637
ENSRNOG00000001598	-0.324845	0.019012	0.0623127
ENSRNOG00000001599	0.00650235	0.969182	0.984253
ENSRNOG00000001602	-0.419216	0.00710867	0.0287896
ENSRNOG00000001603	-0.114115	0.542273	0.69173
ENSRNOG00000001607	0.559255	0.000313828	0.00233823
ENSRNOG00000001608	-0.227674	0.227941	0.38534
ENSRNOG00000001609	-0.625228	0.00010111	0.000919638
ENSRNOG00000001611	-0.375054	0.00316396	0.0151761
ENSRNOG00000001613	-0.221675	0.135551	0.266938
ENSRNOG00000001616	-0.210913	0.191724	0.341597
ENSRNOG00000001620	0.226632	0.264121	0.427728
ENSRNOG00000001621	-0.0928333	0.696421	0.808651
ENSRNOG00000001622	-2.46168	0.00101222	0.00612066
ENSRNOG00000001623	0.0440302	0.795374	0.879553
ENSRNOG00000001627	-0.40012	0.386247	0.55364
ENSRNOG00000001628	-1.42406	2.34e-08	8.5e-07
ENSRNOG00000001629	-0.159033	0.185881	0.334453
ENSRNOG00000001632	-0.362931	0.00669743	0.0275279
ENSRNOG00000001633	0.0107353	0.937506	0.965904
ENSRNOG00000001640	-0.205407	0.129791	0.259046
ENSRNOG00000001642	-0.142384	0.269758	0.433053
ENSRNOG00000001643	0.212953	0.130491	0.259887
ENSRNOG00000001645	-0.492858	0.406983	0.573111
ENSRNOG00000001647	-0.212954	0.391933	0.559397
ENSRNOG00000001653	0.115611	0.779256	0.869159
ENSRNOG00000001654	0.211587	0.207212	0.359892
ENSRNOG00000001657	0.168584	0.266014	0.429363
ENSRNOG00000001662	-0.356872	0.00739194	0.0297065
ENSRNOG00000001680	-0.354017	0.0336324	0.0954525
ENSRNOG00000001681	-0.4447	0.00137558	0.0078047
ENSRNOG00000001682	-0.0232113	0.843722	0.91013
ENSRNOG00000001686	0.31162	0.122969	0.249162
ENSRNOG00000001687	0.769811	0.000185233	0.00153471
ENSRNOG00000001689	-0.439235	0.029499	0.086604
ENSRNOG00000001691	2.4713	1.73e-13	3.13e-11
ENSRNOG00000001692	-0.430424	0.0984432	0.212348
ENSRNOG00000001699	-0.237243	0.153278	0.291662
ENSRNOG00000001700	1.12723	2.94e-12	4.04e-10
ENSRNOG00000001701	-0.540802	0.226751	0.383925
ENSRNOG00000001704	-0.407887	0.186004	0.334495
ENSRNOG00000001706	-0.308465	0.207282	0.359939
ENSRNOG00000001707	0.253032	0.394991	0.561918
ENSRNOG00000001708	0.295694	0.00833176	0.0326496
ENSRNOG00000001709	0.316129	0.0153521	0.052642
ENSRNOG00000001710	0.687462	2.37e-06	4.21e-05
ENSRNOG00000001712	-0.252547	0.104099	0.221043
ENSRNOG00000001715	0.467066	0.152495	0.290552
ENSRNOG00000001717	-0.110281	0.384201	0.551616
ENSRNOG00000001719	0.28877	0.0800463	0.18214
ENSRNOG00000001720	-0.0564131	0.874693	0.927546
ENSRNOG00000001724	-0.469078	0.0563117	0.141195
ENSRNOG00000001726	0.342754	0.233804	0.392326
ENSRNOG00000001727	0.497438	0.0060629	0.0256104
ENSRNOG00000001728	-0.171085	0.703356	0.813688
ENSRNOG00000001729	0.585541	0.0103223	0.0388195
ENSRNOG00000001730	-0.000106064	0.999373	0.999634
ENSRNOG00000001733	-0.235508	0.0579552	0.144099
ENSRNOG00000001736	0.406498	0.00400369	0.0184128
ENSRNOG00000001738	0.570802	3.41e-05	0.000393481
ENSRNOG00000001747	-0.0372	0.838492	0.906351
ENSRNOG00000001750	-0.216757	0.760513	0.856667
ENSRNOG00000001752	-0.06844	0.915149	0.952335
ENSRNOG00000001754	0.375487	0.118917	0.243367
ENSRNOG00000001757	0.443232	0.203531	0.355772
ENSRNOG00000001758	-0.716965	0.00166864	0.00915333
ENSRNOG00000001762	0.125056	0.291937	0.457765
ENSRNOG00000001764	0.0676609	0.610928	0.745592
ENSRNOG00000001766	-0.194673	0.155839	0.294603
ENSRNOG00000001767	0.753749	9.52e-10	5.31e-08
ENSRNOG00000001769	0.526801	0.00039188	0.00281692
ENSRNOG00000001770	0.453491	0.023366	0.0728537
ENSRNOG00000001773	-0.0106524	0.940593	0.967999
ENSRNOG00000001774	-0.216651	0.181476	0.329042
ENSRNOG00000001781	0.213575	0.474598	0.634203
ENSRNOG00000001782	-0.0499573	0.728237	0.831571
ENSRNOG00000001783	-0.2259	0.031409	0.0908197
ENSRNOG00000001785	-1.03629	5.88e-06	8.97e-05
ENSRNOG00000001786	0.258897	0.0500276	0.129106
ENSRNOG00000001789	-0.136536	0.33182	0.499355
ENSRNOG00000001793	-0.06464	0.733882	0.835825
ENSRNOG00000001795	0.12173	0.687922	0.802523
ENSRNOG00000001797	-0.14074	0.425485	0.590255
ENSRNOG00000001803	0.5129	4.86e-05	0.000522343
ENSRNOG00000001804	0.365031	0.00689264	0.0281064
ENSRNOG00000001807	0.480379	0.0254728	0.0774623
ENSRNOG00000001808	-0.152902	0.235912	0.394779
ENSRNOG00000001811	0.0552328	0.662719	0.783299
ENSRNOG00000001813	-0.189464	0.154705	0.293333
ENSRNOG00000001815	-0.517123	3.58e-05	0.000406844
ENSRNOG00000001816	-1.01462	1.45e-06	2.79e-05
ENSRNOG00000001817	-0.107501	0.383037	0.550611
ENSRNOG00000001820	-0.734011	3.19e-05	0.000372858
ENSRNOG00000001823	-0.190461	0.113305	0.235162
ENSRNOG00000001827	0.675235	0.00211922	0.0110943
ENSRNOG00000001828	0.244874	0.0818045	0.185215
ENSRNOG00000001829	-0.512721	0.00183595	0.00986718
ENSRNOG00000001830	0.299833	0.631364	0.760606
ENSRNOG00000001833	-0.602123	0.00028862	0.00218152
ENSRNOG00000001834	0.389042	0.0168389	0.0566592
ENSRNOG00000001842	-0.115764	0.465511	0.626508
ENSRNOG00000001843	-0.00368393	0.984117	0.991481
ENSRNOG00000001844	0.34348	0.0675719	0.161139
ENSRNOG00000001845	-0.0850817	0.550269	0.698315
ENSRNOG00000001847	0.721463	2.49e-06	4.38e-05
ENSRNOG00000001849	-0.133721	0.311051	0.478295
ENSRNOG00000001851	-1.58441	0.0146093	0.0507074
ENSRNOG00000001852	-0.217811	0.190022	0.339472
ENSRNOG00000001854	-0.506573	0.130698	0.260181
ENSRNOG00000001858	-0.0352754	0.934425	0.964023
ENSRNOG00000001859	0.630506	0.000224921	0.00178475
ENSRNOG00000001861	1.24573	0.00201888	0.0106712
ENSRNOG00000001862	-0.294081	0.0221298	0.0701038
ENSRNOG00000001864	0.617385	0.195348	0.34577
ENSRNOG00000001867	-0.0856179	0.515289	0.669471
ENSRNOG00000001868	0.5868	0.00126465	0.00733135
ENSRNOG00000001869	0.526026	0.290781	0.456807
ENSRNOG00000001870	0.58478	0.000206912	0.0016744
ENSRNOG00000001874	1.29788	0.0233227	0.0727705
ENSRNOG00000001875	-0.117535	0.457578	0.619126
ENSRNOG00000001877	-0.0137341	0.910373	0.948877
ENSRNOG00000001878	0.126662	0.358912	0.526182
ENSRNOG00000001880	0.842438	1.44e-05	0.000192546
ENSRNOG00000001884	-0.177739	0.187416	0.336326
ENSRNOG00000001885	0.175804	0.287874	0.453933
ENSRNOG00000001886	0.0143191	0.908843	0.948266
ENSRNOG00000001888	0.660634	0.00175152	0.00949629
ENSRNOG00000001889	-0.306314	0.038835	0.106292
ENSRNOG00000001890	0.327305	0.180681	0.328015
ENSRNOG00000001891	-0.195522	0.644694	0.770314
ENSRNOG00000001893	-0.0142875	0.980149	0.989214
ENSRNOG00000001908	-0.339187	0.582873	0.724332
ENSRNOG00000001911	0.643885	7.26e-05	0.000713786
ENSRNOG00000001928	-0.0707766	0.567822	0.712697
ENSRNOG00000001930	0.147629	0.322852	0.490435
ENSRNOG00000001931	0.102339	0.694083	0.80725
ENSRNOG00000001953	-0.544956	0.109777	0.229555
ENSRNOG00000001956	-0.447509	0.00513736	0.0224261
ENSRNOG00000001958	0.0452287	0.835516	0.905016
ENSRNOG00000001959	-1.26245	0.112382	0.233729
ENSRNOG00000001963	-0.65179	0.0253404	0.077239
ENSRNOG00000001964	-0.113595	0.49853	0.655654
ENSRNOG00000001971	-0.459958	0.0395521	0.107713
ENSRNOG00000001979	-0.118732	0.411396	0.577519
ENSRNOG00000001982	-0.651549	0.00239389	0.0122326
ENSRNOG00000001989	-0.106061	0.464477	0.625708
ENSRNOG00000001991	-0.588245	1.52e-07	4.29e-06
ENSRNOG00000001992	-0.183915	0.0800085	0.182118
ENSRNOG00000001996	-0.215862	0.0951642	0.206932
ENSRNOG00000002001	0.0674374	0.647877	0.772707
ENSRNOG00000002004	-0.434028	0.58167	0.723598
ENSRNOG00000002005	-0.747941	0.0009738	0.00595171
ENSRNOG00000002012	-0.00335017	0.988358	0.99353
ENSRNOG00000002021	-0.174174	0.0986683	0.212588
ENSRNOG00000002024	-0.062213	0.83242	0.90316
ENSRNOG00000002026	0.0792188	0.855354	0.917449
ENSRNOG00000002028	0.432466	0.00126018	0.00731845
ENSRNOG00000002032	0.356068	0.0198832	0.0645204
ENSRNOG00000002035	0.095515	0.643474	0.769507
ENSRNOG00000002036	-0.398247	0.0141904	0.0496228
ENSRNOG00000002039	-0.46162	0.0013983	0.00791299
ENSRNOG00000002040	-0.0274998	0.851908	0.915257
ENSRNOG00000002041	-0.49072	0.300396	0.467246
ENSRNOG00000002044	-0.286695	0.28539	0.45105
ENSRNOG00000002045	-1.14486	0.00830755	0.0325743
ENSRNOG00000002050	0.221856	0.228048	0.385421
ENSRNOG00000002051	-0.150721	0.322462	0.489958
ENSRNOG00000002052	0.207781	0.409532	0.575712
ENSRNOG00000002053	-2.18586	9.7e-13	1.49e-10
ENSRNOG00000002054	-0.128002	0.475664	0.63524
ENSRNOG00000002055	0.0449103	0.797809	0.880764
ENSRNOG00000002061	-0.549573	0.00228566	0.0117717
ENSRNOG00000002069	0.122807	0.452002	0.613998
ENSRNOG00000002072	-0.46886	0.176952	0.323196
ENSRNOG00000002073	1.01837	0.0761833	0.175769
ENSRNOG00000002074	0.149523	0.391923	0.559397
ENSRNOG00000002075	-0.530182	0.00573925	0.0245772
ENSRNOG00000002079	-0.810207	3.8e-05	0.00042683
ENSRNOG00000002080	-0.282721	0.0878972	0.195309
ENSRNOG00000002089	-0.390535	0.0349697	0.098373
ENSRNOG00000002091	-0.348551	0.0411104	0.111031
ENSRNOG00000002092	-0.583717	0.290911	0.456956
ENSRNOG00000002093	-0.428553	0.0113888	0.041984
ENSRNOG00000002094	0.331198	0.00513022	0.0224025
ENSRNOG00000002097	-1.1489	0.0144508	0.0503445
ENSRNOG00000002100	0.0708967	0.582381	0.724052
ENSRNOG00000002101	-0.289104	0.0359613	0.100533
ENSRNOG00000002104	0.204979	0.101698	0.217181
ENSRNOG00000002105	-0.630641	0.016027	0.0545839
ENSRNOG00000002106	-0.278552	0.0552979	0.139295
ENSRNOG00000002112	-0.32562	0.0323959	0.0929737
ENSRNOG00000002115	-0.294605	0.0194111	0.0633145
ENSRNOG00000002121	0.0724569	0.511507	0.666546
ENSRNOG00000002122	-0.513255	0.00269887	0.0133951
ENSRNOG00000002125	0.182009	0.132936	0.263311
ENSRNOG00000002126	0.0610597	0.737406	0.838303
ENSRNOG00000002128	-0.20793	0.0881496	0.19567
ENSRNOG00000002129	-0.189254	0.193041	0.343288
ENSRNOG00000002134	0.359849	0.576826	0.719985
ENSRNOG00000002135	0.137466	0.346212	0.51385
ENSRNOG00000002137	-0.127919	0.586232	0.726932
ENSRNOG00000002139	-0.373132	0.014855	0.0513149
ENSRNOG00000002141	0.751139	0.000277602	0.00210773
ENSRNOG00000002142	-0.100738	0.762899	0.858541
ENSRNOG00000002144	0.0485848	0.699348	0.810843
ENSRNOG00000002146	-0.380108	0.0518245	0.132669
ENSRNOG00000002152	0.097695	0.448892	0.611363
ENSRNOG00000002153	-0.628892	0.0133806	0.0473872
ENSRNOG00000002154	0.505013	0.386493	0.553828
ENSRNOG00000002159	-0.213304	0.429153	0.593579
ENSRNOG00000002161	-0.260629	0.734496	0.836159
ENSRNOG00000002163	-0.330846	0.0119499	0.0434878
ENSRNOG00000002165	-0.65845	0.00841141	0.0328828
ENSRNOG00000002167	-3.25569	0.000514831	0.00353719
ENSRNOG00000002171	-0.261434	0.502465	0.659237
ENSRNOG00000002175	-0.166321	0.303267	0.469941
ENSRNOG00000002176	-0.304957	0.0672887	0.160669
ENSRNOG00000002177	-0.541959	0.000347831	0.00254797
ENSRNOG00000002178	-0.670687	0.00065858	0.00433773
ENSRNOG00000002180	-0.320055	0.0180606	0.0598248
ENSRNOG00000002181	0.12389	0.595971	0.734138
ENSRNOG00000002182	-0.56317	0.000292516	0.0022043
ENSRNOG00000002185	-0.643211	0.0136741	0.0481785
ENSRNOG00000002186	1.01502	8.18e-07	1.74e-05
ENSRNOG00000002191	-0.18463	0.638797	0.766286
ENSRNOG00000002192	0.245535	0.313822	0.481309
ENSRNOG00000002194	0.261841	0.130479	0.259887
ENSRNOG00000002199	0.203984	0.131254	0.2609
ENSRNOG00000002203	-0.202143	0.170599	0.31445
ENSRNOG00000002205	-0.29331	0.012373	0.0445692
ENSRNOG00000002207	-0.680937	0.000326416	0.00240866
ENSRNOG00000002208	-0.210627	0.660244	0.781817
ENSRNOG00000002210	0.128655	0.380362	0.547891
ENSRNOG00000002214	0.230904	0.309559	0.476528
ENSRNOG00000002215	0.559767	0.0166494	0.0561906
ENSRNOG00000002216	0.175627	0.18088	0.328212
ENSRNOG00000002218	1.03862	0.0381743	0.105011
ENSRNOG00000002225	0.135784	0.376006	0.543601
ENSRNOG00000002227	-0.77662	0.012502	0.0449653
ENSRNOG00000002229	0.977721	1.39e-10	1.06e-08
ENSRNOG00000002232	-0.678251	0.02808	0.0835619
ENSRNOG00000002238	1.2166	2.13e-16	6.96e-14
ENSRNOG00000002240	0.0888103	0.524528	0.677298
ENSRNOG00000002241	-0.156715	0.532283	0.683891
ENSRNOG00000002244	-0.385793	0.00598506	0.0253637
ENSRNOG00000002246	-0.00916383	0.931572	0.962262
ENSRNOG00000002247	-0.170957	0.370826	0.538211
ENSRNOG00000002248	-0.236407	0.0696994	0.164795
ENSRNOG00000002251	0.568782	2.53e-06	4.44e-05
ENSRNOG00000002253	0.0169633	0.950223	0.974241
ENSRNOG00000002254	-0.297747	0.0849971	0.190392
ENSRNOG00000002255	0.306921	0.0280873	0.0835645
ENSRNOG00000002256	1.27116	3.34e-05	0.000386446
ENSRNOG00000002258	-1.22223	0.0012716	0.00736078
ENSRNOG00000002262	-0.106219	0.396345	0.563191
ENSRNOG00000002265	1.02924	0.000135502	0.00117948
ENSRNOG00000002267	-0.320794	0.104416	0.221438
ENSRNOG00000002270	0.313751	0.00725235	0.0292535
ENSRNOG00000002271	-0.0259579	0.848899	0.913484
ENSRNOG00000002272	-0.110922	0.489136	0.647593
ENSRNOG00000002273	-1.43435	0.0132112	0.046889
ENSRNOG00000002275	-0.021462	0.876583	0.929005
ENSRNOG00000002276	-0.781406	0.00428594	0.0194101
ENSRNOG00000002278	-0.436148	0.357175	0.524872
ENSRNOG00000002280	-0.190569	0.282454	0.448091
ENSRNOG00000002285	-0.149141	0.825764	0.898643
ENSRNOG00000002291	-0.451838	0.0131573	0.0467848
ENSRNOG00000002292	-0.0429697	0.764594	0.859486
ENSRNOG00000002294	0.544903	0.00256601	0.0129089
ENSRNOG00000002301	-0.14739	0.159182	0.298984
ENSRNOG00000002303	0.543679	0.00043481	0.00305983
ENSRNOG00000002305	-0.668922	0.00486836	0.0214599
ENSRNOG00000002312	-0.404591	0.166813	0.309173
ENSRNOG00000002318	0.927103	2.13e-05	0.000265854
ENSRNOG00000002319	-0.025582	0.830434	0.90168
ENSRNOG00000002320	-0.329335	0.00564425	0.0242419
ENSRNOG00000002323	-0.53651	0.00664557	0.027381
ENSRNOG00000002332	-0.459195	0.144901	0.280005
ENSRNOG00000002336	-0.616081	0.155508	0.294154
ENSRNOG00000002338	0.0884786	0.692453	0.805785
ENSRNOG00000002339	-0.392572	0.0335755	0.0953325
ENSRNOG00000002341	-0.665342	0.0749736	0.1739
ENSRNOG00000002342	-0.0137369	0.923738	0.957146
ENSRNOG00000002343	0.192568	0.223923	0.380603
ENSRNOG00000002345	0.129574	0.283381	0.448908
ENSRNOG00000002347	0.0754788	0.618991	0.751287
ENSRNOG00000002349	-0.825474	9.37e-06	0.000133622
ENSRNOG00000002352	-0.659656	0.00679201	0.0278264
ENSRNOG00000002353	-0.0818558	0.491754	0.649884
ENSRNOG00000002358	-0.0574487	0.796	0.879945
ENSRNOG00000002360	0.112666	0.543293	0.692625
ENSRNOG00000002361	-0.666761	0.00345947	0.0163474
ENSRNOG00000002364	0.0671207	0.772707	0.865254
ENSRNOG00000002365	0.430182	0.0213181	0.0680274
ENSRNOG00000002368	0.22785	0.122384	0.248401
ENSRNOG00000002369	-1.54551	0.00219075	0.0113861
ENSRNOG00000002372	-1.12358	0.00145253	0.00814833
ENSRNOG00000002373	0.581546	8.94e-05	0.000836137
ENSRNOG00000002376	-0.32552	0.0286774	0.0848371
ENSRNOG00000002378	-0.213865	0.0689517	0.163496
ENSRNOG00000002385	-1.10759	0.0849205	0.190281
ENSRNOG00000002387	-0.351787	0.103131	0.219488
ENSRNOG00000002388	0.511423	0.000476294	0.00330546
ENSRNOG00000002389	0.280727	0.021083	0.067475
ENSRNOG00000002393	0.289021	0.0197025	0.0640914
ENSRNOG00000002394	-0.0122862	0.915125	0.952335
ENSRNOG00000002397	-0.372372	0.392046	0.559497
ENSRNOG00000002403	1.0681	1.81e-08	6.78e-07
ENSRNOG00000002407	0.267959	0.157913	0.297296
ENSRNOG00000002413	-0.647305	0.136525	0.268345
ENSRNOG00000002414	-0.213891	0.634126	0.762996
ENSRNOG00000002418	-1.45259	1.17e-11	1.29e-09
ENSRNOG00000002419	0.0947122	0.621052	0.752673
ENSRNOG00000002420	-0.314007	0.0244507	0.0753268
ENSRNOG00000002423	0.159022	0.284662	0.450118
ENSRNOG00000002425	-0.0762851	0.849457	0.913901
ENSRNOG00000002428	-0.816018	0.00276007	0.013589
ENSRNOG00000002433	0.128013	0.29196	0.457765
ENSRNOG00000002434	-0.997409	2.33e-08	8.5e-07
ENSRNOG00000002436	-0.942947	1.73e-05	0.000223748
ENSRNOG00000002440	0.21353	0.258154	0.42063
ENSRNOG00000002443	-0.210127	0.201665	0.35374
ENSRNOG00000002449	0.847234	5.87e-07	1.33e-05
ENSRNOG00000002450	0.923881	8.27e-05	0.000791577
ENSRNOG00000002452	0.262246	0.0724009	0.16965
ENSRNOG00000002454	-0.248696	0.0527352	0.134216
ENSRNOG00000002461	0.439236	0.00331959	0.0158469
ENSRNOG00000002468	-0.312815	0.0167127	0.0563606
ENSRNOG00000002469	0.483166	0.508839	0.664378
ENSRNOG00000002470	-0.756427	0.318447	0.486497
ENSRNOG00000002471	-1.56236	0.000386421	0.00278997
ENSRNOG00000002473	-0.227527	0.28262	0.448191
ENSRNOG00000002474	-0.10123	0.667514	0.786221
ENSRNOG00000002478	-0.0748914	0.706131	0.815958
ENSRNOG00000002480	0.0965987	0.489334	0.647669
ENSRNOG00000002488	0.424212	0.0136558	0.048127
ENSRNOG00000002496	-0.95776	0.0864208	0.192816
ENSRNOG00000002506	0.156187	0.508877	0.664378
ENSRNOG00000002509	-0.141146	0.215868	0.370444
ENSRNOG00000002511	-1.7709	0.0149061	0.0514642
ENSRNOG00000002512	0.786171	0.000187176	0.00154143
ENSRNOG00000002514	-0.047734	0.807818	0.887133
ENSRNOG00000002516	0.612602	0.00251649	0.012721
ENSRNOG00000002520	0.140206	0.237673	0.396962
ENSRNOG00000002524	0.713877	0.00142087	0.00801294
ENSRNOG00000002529	-0.325493	0.0588662	0.145892
ENSRNOG00000002536	-0.203032	0.313426	0.480815
ENSRNOG00000002537	-0.398875	0.13912	0.27198
ENSRNOG00000002538	-0.663852	0.0222084	0.0702393
ENSRNOG00000002541	-0.245886	0.0832316	0.187623
ENSRNOG00000002542	-0.15757	0.3289	0.496276
ENSRNOG00000002544	-0.0650127	0.578326	0.721142
ENSRNOG00000002545	-0.345958	0.0171131	0.05737
ENSRNOG00000002546	-0.267163	0.0466247	0.122345
ENSRNOG00000002553	0.0803159	0.504096	0.660514
ENSRNOG00000002556	0.883359	0.0405322	0.109809
ENSRNOG00000002563	-0.56973	0.00226966	0.011717
ENSRNOG00000002565	-0.0570221	0.685668	0.800961
ENSRNOG00000002569	-0.549193	0.000234159	0.00184349
ENSRNOG00000002572	-0.1477	0.238433	0.397926
ENSRNOG00000002574	0.520812	0.000500031	0.00344457
ENSRNOG00000002575	0.140983	0.480003	0.63914
ENSRNOG00000002579	-0.445584	0.0148929	0.0514319
ENSRNOG00000002580	-0.487008	0.00107327	0.00641264
ENSRNOG00000002585	-0.242413	0.158225	0.297692
ENSRNOG00000002592	-0.56829	0.130183	0.259609
ENSRNOG00000002593	-0.296963	0.658939	0.780909
ENSRNOG00000002595	-0.97251	2.04e-05	0.000257953
ENSRNOG00000002607	-0.0431227	0.853628	0.916275
ENSRNOG00000002609	-0.261612	0.239859	0.399642
ENSRNOG00000002610	0.260158	0.0477726	0.124443
ENSRNOG00000002612	-0.369083	0.0237461	0.0737217
ENSRNOG00000002615	0.141717	0.247776	0.408456
ENSRNOG00000002618	-0.430551	0.000241206	0.00188986
ENSRNOG00000002625	-0.048315	0.813451	0.890345
ENSRNOG00000002627	0.584873	1.25e-05	0.000171066
ENSRNOG00000002630	0.020291	0.857734	0.918342
ENSRNOG00000002632	-0.245721	0.037311	0.103213
ENSRNOG00000002635	0.331533	0.0766418	0.176649
ENSRNOG00000002636	-0.717268	0.000139505	0.00120587
ENSRNOG00000002642	-0.282283	0.0057092	0.0244806
ENSRNOG00000002643	0.00351833	0.981567	0.990134
ENSRNOG00000002644	0.24393	0.104099	0.221043
ENSRNOG00000002645	0.059123	0.683093	0.799304
ENSRNOG00000002652	-0.26172	0.415887	0.58145
ENSRNOG00000002657	0.393444	0.226099	0.38307
ENSRNOG00000002660	0.489161	0.0985246	0.212383
ENSRNOG00000002662	-0.499329	0.0007965	0.00505004
ENSRNOG00000002664	0.367537	0.262022	0.42512
ENSRNOG00000002669	0.398128	0.00812496	0.0320411
ENSRNOG00000002671	-0.0838696	0.576194	0.719333
ENSRNOG00000002680	0.291336	0.0320791	0.0922874
ENSRNOG00000002682	-0.223115	0.315904	0.483651
ENSRNOG00000002693	0.0168726	0.917649	0.954184
ENSRNOG00000002695	-0.208266	0.273595	0.437222
ENSRNOG00000002697	0.0416982	0.813424	0.890345
ENSRNOG00000002705	-0.0772009	0.533115	0.684424
ENSRNOG00000002708	-0.021488	0.880568	0.93149
ENSRNOG00000002710	0.668788	0.0013561	0.00773111
ENSRNOG00000002711	-1.29752	2.25e-07	5.94e-06
ENSRNOG00000002713	-0.137356	0.467443	0.628278
ENSRNOG00000002714	0.0124854	0.948911	0.973354
ENSRNOG00000002721	-0.551198	0.000108542	0.000974979
ENSRNOG00000002722	0.224833	0.0785744	0.179756
ENSRNOG00000002724	-0.281833	0.0515537	0.13208
ENSRNOG00000002728	-1.38987	5.96e-10	3.74e-08
ENSRNOG00000002734	-0.744422	0.104937	0.222208
ENSRNOG00000002735	-0.379368	0.000986057	0.00599576
ENSRNOG00000002736	0.176609	0.351329	0.519085
ENSRNOG00000002746	0.526921	0.00637809	0.0265808
ENSRNOG00000002748	-0.280642	0.0759461	0.175439
ENSRNOG00000002749	0.0443686	0.729943	0.833008
ENSRNOG00000002750	-0.514858	0.00424868	0.0192948
ENSRNOG00000002751	-0.328834	0.362619	0.530068
ENSRNOG00000002753	0.252556	0.221286	0.377297
ENSRNOG00000002755	-0.0607388	0.663095	0.783509
ENSRNOG00000002757	-0.210195	0.230217	0.387982
ENSRNOG00000002759	0.0466393	0.796911	0.880058
ENSRNOG00000002763	0.146472	0.366008	0.533531
ENSRNOG00000002764	-0.183872	0.236104	0.39505
ENSRNOG00000002767	-0.170893	0.308786	0.475922
ENSRNOG00000002773	-0.915399	0.156014	0.294849
ENSRNOG00000002775	-0.431381	0.028804	0.0851344
ENSRNOG00000002778	0.216816	0.204477	0.35666
ENSRNOG00000002781	0.474652	0.00829198	0.0325327
ENSRNOG00000002783	-0.640733	0.115943	0.239345
ENSRNOG00000002784	0.151753	0.63453	0.7632
ENSRNOG00000002790	-0.357628	0.0731179	0.170656
ENSRNOG00000002795	0.174133	0.247732	0.408435
ENSRNOG00000002800	-0.116187	0.774279	0.866303
ENSRNOG00000002802	-1.70107	0.00123247	0.00719915
ENSRNOG00000002807	0.20591	0.260922	0.423798
ENSRNOG00000002810	-0.261564	0.472603	0.632575
ENSRNOG00000002811	-0.209912	0.511132	0.666256
ENSRNOG00000002813	-0.128484	0.497507	0.654639
ENSRNOG00000002818	-0.0480892	0.735953	0.837234
ENSRNOG00000002820	-0.464858	0.494055	0.652078
ENSRNOG00000002821	0.499274	7.37e-06	0.000108985
ENSRNOG00000002823	-0.130008	0.327599	0.494941
ENSRNOG00000002824	0.466246	0.13439	0.265267
ENSRNOG00000002826	0.176779	0.452411	0.614426
ENSRNOG00000002827	-0.862787	0.00410255	0.0187706
ENSRNOG00000002828	-0.145425	0.3656	0.533054
ENSRNOG00000002832	-0.213868	0.414359	0.580244
ENSRNOG00000002833	-0.222415	0.0584981	0.145181
ENSRNOG00000002835	0.00442636	0.976033	0.987372
ENSRNOG00000002838	-0.375383	0.0349894	0.0983781
ENSRNOG00000002839	-0.724329	0.00259906	0.0130412
ENSRNOG00000002840	-0.142481	0.250253	0.411397
ENSRNOG00000002841	-0.0919597	0.527302	0.679536
ENSRNOG00000002844	0.142535	0.795376	0.879553
ENSRNOG00000002848	-0.302679	0.00995842	0.037636
ENSRNOG00000002851	0.264083	0.0261614	0.0789131
ENSRNOG00000002852	-0.481222	0.109892	0.229758
ENSRNOG00000002855	-0.0235718	0.845528	0.91125
ENSRNOG00000002860	-0.0274391	0.870676	0.925222
ENSRNOG00000002862	-1.18665	0.000226931	0.00179594
ENSRNOG00000002863	-0.502556	0.22214	0.378276
ENSRNOG00000002864	0.525362	0.00013642	0.0011847
ENSRNOG00000002871	0.335645	0.0248968	0.0762432
ENSRNOG00000002874	-0.0438028	0.776672	0.867685
ENSRNOG00000002875	-0.315779	0.0236799	0.0736037
ENSRNOG00000002876	0.909427	0.02176	0.0690901
ENSRNOG00000002879	0.321448	0.123235	0.249469
ENSRNOG00000002881	0.0377777	0.88973	0.936932
ENSRNOG00000002882	0.0755467	0.626762	0.757216
ENSRNOG00000002883	0.373205	0.0460642	0.121226
ENSRNOG00000002884	-0.257215	0.0940668	0.20535
ENSRNOG00000002886	-0.055141	0.727616	0.831007
ENSRNOG00000002894	0.444397	0.00732789	0.0294763
ENSRNOG00000002895	1.06773	5.62e-05	0.000588146
ENSRNOG00000002896	-0.372083	0.0186569	0.0614883
ENSRNOG00000002898	-0.267674	0.179257	0.326128
ENSRNOG00000002899	-0.463847	0.00258486	0.01298
ENSRNOG00000002903	0.00466071	0.967536	0.983576
ENSRNOG00000002905	-0.949368	0.00744879	0.0298706
ENSRNOG00000002907	0.50549	3.44e-06	5.68e-05
ENSRNOG00000002908	0.0115734	0.919602	0.955219
ENSRNOG00000002912	-0.0782121	0.562793	0.708591
ENSRNOG00000002914	0.424225	0.0310249	0.089949
ENSRNOG00000002915	0.562921	0.00292665	0.0142471
ENSRNOG00000002917	2.43303	3.26e-05	0.000380245
ENSRNOG00000002918	-0.250555	0.430017	0.594328
ENSRNOG00000002919	0.97433	6.55e-07	1.46e-05
ENSRNOG00000002922	-0.0593943	0.924728	0.957877
ENSRNOG00000002926	0.409371	0.0249512	0.0763739
ENSRNOG00000002928	0.471294	0.00784752	0.031135
ENSRNOG00000002932	-0.045965	0.79575	0.879777
ENSRNOG00000002934	-0.175586	0.279978	0.444901
ENSRNOG00000002935	0.0825594	0.516499	0.670376
ENSRNOG00000002937	0.0598039	0.751813	0.850314
ENSRNOG00000002940	-0.0265861	0.815889	0.892042
ENSRNOG00000002941	-0.253092	0.116726	0.240239
ENSRNOG00000002943	-0.271192	0.0681213	0.162123
ENSRNOG00000002944	0.432056	0.0626425	0.152531
ENSRNOG00000002946	0.983426	1.98e-06	3.62e-05
ENSRNOG00000002948	0.60578	0.260944	0.423798
ENSRNOG00000002949	0.234604	0.161985	0.302208
ENSRNOG00000002950	0.756345	0.291369	0.45718
ENSRNOG00000002956	0.114571	0.302322	0.469349
ENSRNOG00000002959	-0.274487	0.417642	0.583153
ENSRNOG00000002963	-0.252997	0.16671	0.309026
ENSRNOG00000002969	0.255204	0.184872	0.333343
ENSRNOG00000002970	-0.612815	0.12012	0.244946
ENSRNOG00000002977	-0.317228	0.0568228	0.141914
ENSRNOG00000002980	0.185342	0.143498	0.277911
ENSRNOG00000002983	0.0315054	0.826303	0.898734
ENSRNOG00000002989	-0.13121	0.338962	0.506426
ENSRNOG00000002991	-0.433296	0.056411	0.14139
ENSRNOG00000002997	0.71785	0.000719374	0.00464695
ENSRNOG00000002999	0.450158	0.00154307	0.0085908
ENSRNOG00000003003	-0.20354	0.241051	0.400912
ENSRNOG00000003005	1.86103	1.2e-22	1.21e-19
ENSRNOG00000003011	0.702596	7.32e-06	0.000108536
ENSRNOG00000003013	-0.649874	0.0139484	0.0489995
ENSRNOG00000003014	-0.296606	0.0370198	0.102592
ENSRNOG00000003018	0.574264	0.0307805	0.0893783
ENSRNOG00000003019	0.0210065	0.852518	0.915432
ENSRNOG00000003025	-0.511034	0.00621479	0.0260415
ENSRNOG00000003026	0.393894	0.0166183	0.0561294
ENSRNOG00000003028	-1.4434	0.00127425	0.00736744
ENSRNOG00000003029	0.450765	0.00220617	0.0114526
ENSRNOG00000003031	-1.09012	7.07e-07	1.54e-05
ENSRNOG00000003033	0.443827	0.208852	0.361876
ENSRNOG00000003038	0.220451	0.306042	0.472764
ENSRNOG00000003041	0.221682	0.262838	0.426238
ENSRNOG00000003042	0.407982	0.0431012	0.115098
ENSRNOG00000003048	-0.409495	0.0121831	0.0440973
ENSRNOG00000003049	0.0676264	0.756476	0.853814
ENSRNOG00000003050	0.959166	2.36e-10	1.72e-08
ENSRNOG00000003052	-0.189799	0.392605	0.560028
ENSRNOG00000003063	-0.431955	0.00705621	0.0286393
ENSRNOG00000003065	0.188797	0.0751318	0.174112
ENSRNOG00000003068	-0.163994	0.615941	0.74922
ENSRNOG00000003069	0.713911	0.0951849	0.206932
ENSRNOG00000003070	-0.452673	0.02862	0.0847057
ENSRNOG00000003071	-0.19905	0.266705	0.430001
ENSRNOG00000003073	0.933849	0.0568311	0.141914
ENSRNOG00000003075	-0.158377	0.411841	0.577796
ENSRNOG00000003076	0.137347	0.486073	0.644936
ENSRNOG00000003078	-0.237772	0.102379	0.21835
ENSRNOG00000003081	0.502512	0.0122534	0.0442837
ENSRNOG00000003084	0.671706	5.63e-06	8.61e-05
ENSRNOG00000003086	-0.36111	0.152202	0.290163
ENSRNOG00000003088	-0.41285	0.00489024	0.0215491
ENSRNOG00000003098	0.504315	0.00347827	0.0164125
ENSRNOG00000003099	0.178332	0.114418	0.236946
ENSRNOG00000003100	-0.224694	0.398647	0.565334
ENSRNOG00000003104	0.972475	0.272346	0.435997
ENSRNOG00000003105	0.679924	0.000539182	0.00368126
ENSRNOG00000003108	0.506907	0.0306522	0.0890883
ENSRNOG00000003109	0.494414	0.110155	0.23005
ENSRNOG00000003114	-0.55454	0.0246283	0.0756871
ENSRNOG00000003116	0.277025	0.0745834	0.17327
ENSRNOG00000003117	0.0123164	0.915623	0.952601
ENSRNOG00000003121	-0.238566	0.736394	0.83759
ENSRNOG00000003122	-0.334145	0.123264	0.249489
ENSRNOG00000003123	-0.22459	0.190202	0.339657
ENSRNOG00000003125	0.191797	0.249244	0.410155
ENSRNOG00000003127	0.139829	0.500491	0.65724
ENSRNOG00000003129	0.167209	0.353374	0.520993
ENSRNOG00000003131	0.0608243	0.668453	0.786691
ENSRNOG00000003134	0.636884	0.00159326	0.00881014
ENSRNOG00000003139	0.369444	0.00505432	0.022108
ENSRNOG00000003143	-0.558282	0.26961	0.432921
ENSRNOG00000003147	0.563357	0.000399659	0.00286024
ENSRNOG00000003148	0.232423	0.155009	0.293714
ENSRNOG00000003149	0.319678	0.021213	0.0678184
ENSRNOG00000003150	-0.277805	0.0234633	0.0730696
ENSRNOG00000003151	-0.048261	0.708089	0.817065
ENSRNOG00000003160	0.207005	0.774315	0.866303
ENSRNOG00000003163	-0.438121	0.000579639	0.00392262
ENSRNOG00000003170	0.482043	0.363235	0.530732
ENSRNOG00000003171	-2.4173	4.23e-08	1.41e-06
ENSRNOG00000003172	0.423162	0.0353974	0.0992542
ENSRNOG00000003174	-0.171201	0.244952	0.405234
ENSRNOG00000003177	-0.05071	0.755568	0.853158
ENSRNOG00000003178	0.567925	0.000151228	0.00129861
ENSRNOG00000003185	0.472336	0.000331799	0.00244423
ENSRNOG00000003186	0.700089	5.24e-05	0.000554649
ENSRNOG00000003187	-0.0506194	0.84033	0.90767
ENSRNOG00000003189	0.0233503	0.940977	0.968078
ENSRNOG00000003191	0.120683	0.424281	0.589439
ENSRNOG00000003195	0.395064	0.0479208	0.124804
ENSRNOG00000003198	-0.108169	0.608555	0.743699
ENSRNOG00000003201	-0.617093	2.25e-06	4.03e-05
ENSRNOG00000003203	0.384866	0.0296679	0.0868427
ENSRNOG00000003205	-0.497918	0.351692	0.519504
ENSRNOG00000003206	-0.372555	0.00160779	0.00886423
ENSRNOG00000003207	-0.287206	0.398396	0.565131
ENSRNOG00000003208	-2.03841	4.91e-09	2.21e-07
ENSRNOG00000003209	-0.343055	0.2738	0.437389
ENSRNOG00000003211	-0.36009	0.019561	0.0637124
ENSRNOG00000003213	-0.596342	0.000324683	0.00239993
ENSRNOG00000003214	-0.194918	0.391431	0.558985
ENSRNOG00000003215	-0.248517	0.189345	0.338633
ENSRNOG00000003217	-0.92648	0.134645	0.26557
ENSRNOG00000003218	-0.424868	0.0944038	0.205844
ENSRNOG00000003219	-0.594236	0.234088	0.392581
ENSRNOG00000003220	-0.466701	9.6e-05	0.000883871
ENSRNOG00000003223	0.323539	0.025828	0.0781603
ENSRNOG00000003224	0.248307	0.343535	0.511067
ENSRNOG00000003226	0.665876	1.15e-06	2.28e-05
ENSRNOG00000003228	1.16325	5.63e-13	9.09e-11
ENSRNOG00000003229	-0.296838	0.0534382	0.135616
ENSRNOG00000003232	-0.108696	0.639798	0.766854
ENSRNOG00000003234	-0.0577493	0.663623	0.783758
ENSRNOG00000003235	0.450523	0.019267	0.0629338
ENSRNOG00000003237	0.529005	0.000147234	0.00126598
ENSRNOG00000003239	0.427012	0.00202347	0.0106825
ENSRNOG00000003242	-0.883982	0.0514188	0.131838
ENSRNOG00000003243	0.574754	0.000123279	0.0010872
ENSRNOG00000003247	0.313524	0.0333607	0.0949167
ENSRNOG00000003248	-0.219671	0.035619	0.0997684
ENSRNOG00000003251	-0.793835	0.0284193	0.0843217
ENSRNOG00000003253	0.426888	0.000707296	0.00459373
ENSRNOG00000003256	-0.356275	0.0242487	0.0748551
ENSRNOG00000003258	-0.408745	0.0175882	0.0586317
ENSRNOG00000003259	0.456636	0.423669	0.588925
ENSRNOG00000003260	0.22613	0.502521	0.659244
ENSRNOG00000003261	-0.288851	0.101345	0.216781
ENSRNOG00000003262	-0.314851	0.0246202	0.0756811
ENSRNOG00000003264	1.07475	8.04e-07	1.71e-05
ENSRNOG00000003267	0.974279	2.54e-07	6.61e-06
ENSRNOG00000003268	0.115239	0.437771	0.600917
ENSRNOG00000003269	-0.229143	0.0994087	0.213972
ENSRNOG00000003276	0.443549	0.0386992	0.106031
ENSRNOG00000003278	-0.346966	0.279184	0.443928
ENSRNOG00000003279	-0.399452	0.331029	0.498599
ENSRNOG00000003280	0.305943	0.611958	0.746362
ENSRNOG00000003281	0.277587	0.0905787	0.199435
ENSRNOG00000003288	-0.954605	0.18657	0.335324
ENSRNOG00000003289	0.133186	0.277638	0.442086
ENSRNOG00000003291	-1.06159	0.000909877	0.00562951
ENSRNOG00000003296	-0.747347	0.0246205	0.0756811
ENSRNOG00000003300	-0.699322	0.0050184	0.0219803
ENSRNOG00000003302	0.0953769	0.515915	0.669752
ENSRNOG00000003307	0.361365	0.0448831	0.118662
ENSRNOG00000003310	0.139681	0.622008	0.753531
ENSRNOG00000003326	-0.175118	0.241338	0.401236
ENSRNOG00000003328	0.118996	0.27266	0.436208
ENSRNOG00000003329	-0.379624	0.0284541	0.084397
ENSRNOG00000003330	1.08811	0.000786572	0.0049921
ENSRNOG00000003332	-0.0126961	0.963015	0.981226
ENSRNOG00000003334	0.771164	5.89e-05	0.000607715
ENSRNOG00000003336	0.638129	0.000548894	0.00373391
ENSRNOG00000003338	-0.261483	0.20956	0.362721
ENSRNOG00000003343	0.0474586	0.65078	0.774613
ENSRNOG00000003346	-1.42449	0.0101835	0.0383304
ENSRNOG00000003348	0.0721796	0.910108	0.948752
ENSRNOG00000003349	2.51691	0.000273678	0.00208876
ENSRNOG00000003350	-0.207909	0.265405	0.428857
ENSRNOG00000003357	0.157423	0.780449	0.870119
ENSRNOG00000003359	-0.303325	0.0328136	0.0938836
ENSRNOG00000003365	0.850979	5.98e-05	0.0006131
ENSRNOG00000003367	-0.210669	0.690237	0.80445
ENSRNOG00000003385	-0.177023	0.217078	0.371935
ENSRNOG00000003386	-0.407516	0.298576	0.46547
ENSRNOG00000003388	-1.55095	7.05e-10	4.21e-08
ENSRNOG00000003392	0.00269373	0.983335	0.991006
ENSRNOG00000003397	-0.475126	0.0149949	0.0517015
ENSRNOG00000003398	0.250514	0.311296	0.478467
ENSRNOG00000003399	-0.187262	0.0931478	0.20382
ENSRNOG00000003400	-0.295376	0.553026	0.701065
ENSRNOG00000003402	0.330636	0.0247888	0.0760016
ENSRNOG00000003403	0.0771592	0.711803	0.820197
ENSRNOG00000003407	0.304066	0.256617	0.418802
ENSRNOG00000003424	0.204896	0.226346	0.383439
ENSRNOG00000003428	0.257947	0.0269411	0.0808914
ENSRNOG00000003434	-0.42849	0.0225554	0.0710658
ENSRNOG00000003435	-0.234656	0.668128	0.786542
ENSRNOG00000003442	0.587413	0.000178548	0.00148915
ENSRNOG00000003453	-0.218454	0.435908	0.599241
ENSRNOG00000003455	0.60869	0.0149986	0.0517015
ENSRNOG00000003457	0.130135	0.657713	0.779974
ENSRNOG00000003461	0.0399744	0.785893	0.873349
ENSRNOG00000003463	0.402117	0.31884	0.486556
ENSRNOG00000003464	0.480563	0.00397706	0.0183338
ENSRNOG00000003469	0.116526	0.735841	0.837179
ENSRNOG00000003470	-0.407626	0.0106308	0.0397508
ENSRNOG00000003472	-0.545006	0.0505892	0.130222
ENSRNOG00000003479	0.450918	0.448475	0.610987
ENSRNOG00000003480	-1.50034	6.45e-07	1.44e-05
ENSRNOG00000003491	0.390049	0.0025411	0.0128095
ENSRNOG00000003494	1.19866	0.0273928	0.081996
ENSRNOG00000003495	-0.208837	0.0651748	0.156941
ENSRNOG00000003496	-0.476132	0.0644222	0.155733
ENSRNOG00000003497	0.963768	4.24e-05	0.000465672
ENSRNOG00000003504	0.935232	6.78e-07	1.5e-05
ENSRNOG00000003506	0.0617701	0.59144	0.731035
ENSRNOG00000003508	0.0425098	0.793573	0.878526
ENSRNOG00000003515	-0.7869	0.0272408	0.0815855
ENSRNOG00000003520	-0.389634	0.000484185	0.00335487
ENSRNOG00000003522	0.80157	0.0240353	0.0743369
ENSRNOG00000003524	0.882751	1.66e-11	1.66e-09
ENSRNOG00000003533	0.103113	0.411542	0.577539
ENSRNOG00000003536	0.423735	0.00286469	0.0140031
ENSRNOG00000003537	-1.33091	0.0230308	0.072181
ENSRNOG00000003538	0.470988	0.00570323	0.024463
ENSRNOG00000003541	-0.145697	0.401256	0.567371
ENSRNOG00000003542	0.233628	0.0634745	0.153998
ENSRNOG00000003544	-0.964234	0.0474931	0.123913
ENSRNOG00000003545	-0.290663	0.13103	0.260643
ENSRNOG00000003546	-0.0439763	0.784519	0.872646
ENSRNOG00000003549	0.223444	0.100486	0.215473
ENSRNOG00000003550	0.56612	0.000511135	0.0035155
ENSRNOG00000003551	0.11862	0.457101	0.618737
ENSRNOG00000003553	-0.0150302	0.979847	0.989162
ENSRNOG00000003554	0.253707	0.236907	0.39614
ENSRNOG00000003559	0.573963	0.00215757	0.0112495
ENSRNOG00000003562	0.45937	0.0168772	0.0567395
ENSRNOG00000003563	0.0611173	0.617401	0.750058
ENSRNOG00000003566	1.23562	0.000416641	0.0029623
ENSRNOG00000003567	0.441072	0.0727322	0.170035
ENSRNOG00000003576	-0.452283	0.00721873	0.0291359
ENSRNOG00000003578	-0.349304	0.037482	0.103609
ENSRNOG00000003581	-0.833688	0.00702122	0.0285416
ENSRNOG00000003583	-0.0581047	0.742685	0.842544
ENSRNOG00000003585	-0.784442	0.0925048	0.202549
ENSRNOG00000003590	0.0797802	0.580538	0.722823
ENSRNOG00000003592	-0.312689	0.0174541	0.058289
ENSRNOG00000003594	0.00979047	0.933482	0.963278
ENSRNOG00000003597	-0.847407	0.000212751	0.00170999
ENSRNOG00000003599	0.563315	0.00171871	0.00936509
ENSRNOG00000003600	-0.545611	0.00125005	0.00726931
ENSRNOG00000003603	-0.0703252	0.796773	0.880008
ENSRNOG00000003606	1.14096	0.0183081	0.0604975
ENSRNOG00000003611	-0.348281	0.0400986	0.108906
ENSRNOG00000003613	-1.17486	0.00261751	0.0130986
ENSRNOG00000003614	-0.0412381	0.833673	0.903994
ENSRNOG00000003616	0.409764	0.320714	0.488268
ENSRNOG00000003622	1.14733	0.189482	0.338784
ENSRNOG00000003625	0.0384741	0.739451	0.840189
ENSRNOG00000003626	-0.44427	0.000120333	0.00106338
ENSRNOG00000003629	-0.247041	0.146646	0.28225
ENSRNOG00000003634	-0.431106	0.0722754	0.169393
ENSRNOG00000003635	-0.380804	0.0518542	0.13272
ENSRNOG00000003643	-0.336111	0.272061	0.435839
ENSRNOG00000003649	0.62162	7.3e-05	0.00071775
ENSRNOG00000003650	0.176692	0.587169	0.727679
ENSRNOG00000003653	-0.495828	0.00806651	0.0318587
ENSRNOG00000003657	-0.343739	0.452809	0.614711
ENSRNOG00000003661	-0.228722	0.0820483	0.185564
ENSRNOG00000003670	-0.658002	1.34e-05	0.000180331
ENSRNOG00000003673	-0.61814	0.0002542	0.00197304
ENSRNOG00000003674	-0.241467	0.30568	0.472427
ENSRNOG00000003675	-2.88691	1.54e-05	0.0002021
ENSRNOG00000003679	-0.722636	0.000253737	0.00197148
ENSRNOG00000003682	0.606472	0.0444807	0.117846
ENSRNOG00000003686	-0.0501116	0.698235	0.809987
ENSRNOG00000003687	-0.910317	0.000636156	0.004213
ENSRNOG00000003689	0.113316	0.360085	0.527428
ENSRNOG00000003691	-0.129282	0.439117	0.601942
ENSRNOG00000003694	-0.160212	0.481232	0.640385
ENSRNOG00000003699	0.488354	0.052396	0.133635
ENSRNOG00000003703	-1.16744	8.09e-06	0.000118001
ENSRNOG00000003704	-0.120108	0.695206	0.807765
ENSRNOG00000003706	-0.0791008	0.490273	0.648581
ENSRNOG00000003707	0.413973	0.00893301	0.0345496
ENSRNOG00000003712	-0.218913	0.18131	0.328844
ENSRNOG00000003714	-0.621553	0.000778158	0.00495781
ENSRNOG00000003717	-0.727884	2.62e-06	4.52e-05
ENSRNOG00000003719	-0.163023	0.399096	0.565787
ENSRNOG00000003720	-0.884711	0.027942	0.0832841
ENSRNOG00000003721	1.0453	2.63e-07	6.8e-06
ENSRNOG00000003723	0.0219637	0.874745	0.927546
ENSRNOG00000003724	-0.0277318	0.864806	0.922512
ENSRNOG00000003726	-0.718899	0.0955828	0.207549
ENSRNOG00000003728	0.614034	0.00784451	0.0311325
ENSRNOG00000003732	-0.818755	0.0320009	0.0921437
ENSRNOG00000003736	0.554163	0.196683	0.347186
ENSRNOG00000003741	-3.06441	1.01e-08	4.13e-07
ENSRNOG00000003742	0.119205	0.56118	0.707556
ENSRNOG00000003743	-0.0119183	0.928403	0.960531
ENSRNOG00000003745	-0.405956	0.0314715	0.0909201
ENSRNOG00000003746	0.447552	0.0145021	0.0504157
ENSRNOG00000003747	0.00802772	0.951425	0.974818
ENSRNOG00000003749	-0.057708	0.922082	0.956502
ENSRNOG00000003755	0.596977	0.393439	0.560499
ENSRNOG00000003756	0.0266418	0.970932	0.985111
ENSRNOG00000003759	-0.0188056	0.921205	0.955972
ENSRNOG00000003762	-0.874824	0.013799	0.0485399
ENSRNOG00000003763	-0.230763	0.0760995	0.175678
ENSRNOG00000003767	0.397201	0.0110798	0.0410883
ENSRNOG00000003769	0.186496	0.187862	0.336773
ENSRNOG00000003772	-0.250174	0.687069	0.801936
ENSRNOG00000003773	0.472135	0.000772054	0.00493095
ENSRNOG00000003778	0.554464	0.188192	0.337218
ENSRNOG00000003779	0.0358414	0.817297	0.892908
ENSRNOG00000003781	-0.444213	0.0241643	0.0746651
ENSRNOG00000003782	-0.445314	0.0125697	0.0451395
ENSRNOG00000003784	-0.0966998	0.883177	0.933267
ENSRNOG00000003786	-0.432682	0.00435805	0.0196651
ENSRNOG00000003787	-0.416323	0.0211012	0.0675165
ENSRNOG00000003792	-0.490637	0.0017701	0.00956924
ENSRNOG00000003794	0.113377	0.616259	0.749437
ENSRNOG00000003795	-0.436518	0.00273529	0.0134968
ENSRNOG00000003797	0.593808	0.00450457	0.0201556
ENSRNOG00000003802	-1.47787	1.51e-05	0.000199149
ENSRNOG00000003803	-0.092636	0.533708	0.684761
ENSRNOG00000003805	-0.26058	0.21265	0.366511
ENSRNOG00000003809	-0.694369	2.85e-06	4.88e-05
ENSRNOG00000003812	-0.40348	0.00571955	0.0245009
ENSRNOG00000003813	0.0135773	0.940927	0.968078
ENSRNOG00000003815	0.283121	0.0264026	0.0795305
ENSRNOG00000003816	-0.142584	0.341431	0.509126
ENSRNOG00000003821	0.295539	0.0573207	0.142875
ENSRNOG00000003822	0.255214	0.0613673	0.150407
ENSRNOG00000003825	-0.393793	0.00889595	0.0344165
ENSRNOG00000003827	1.08266	1.91e-09	9.8e-08
ENSRNOG00000003829	-0.041359	0.795579	0.879703
ENSRNOG00000003831	-0.216732	0.422338	0.587603
ENSRNOG00000003832	-0.160718	0.540222	0.689788
ENSRNOG00000003833	0.655568	9.65e-05	0.000887427
ENSRNOG00000003834	-0.0946167	0.496757	0.654286
ENSRNOG00000003835	-0.117117	0.458177	0.619808
ENSRNOG00000003837	0.518801	0.0155548	0.0531977
ENSRNOG00000003840	-0.119701	0.560763	0.707333
ENSRNOG00000003841	0.196373	0.710563	0.819195
ENSRNOG00000003844	-0.477618	0.000848561	0.00531081
ENSRNOG00000003846	-0.074684	0.49439	0.652078
ENSRNOG00000003847	0.332127	0.0303629	0.0884227
ENSRNOG00000003848	-0.0639109	0.67702	0.794409
ENSRNOG00000003849	-0.180096	0.265555	0.429047
ENSRNOG00000003853	-0.194751	0.228887	0.386339
ENSRNOG00000003855	0.32987	0.0291554	0.0858421
ENSRNOG00000003858	-0.137533	0.291736	0.457592
ENSRNOG00000003861	0.0356549	0.852537	0.915432
ENSRNOG00000003863	0.546587	0.00059329	0.00399225
ENSRNOG00000003864	0.841131	9.44e-08	2.85e-06
ENSRNOG00000003866	-0.137143	0.623503	0.754663
ENSRNOG00000003869	-0.11508	0.67915	0.796226
ENSRNOG00000003870	-1.05429	0.167969	0.310919
ENSRNOG00000003873	0.0870433	0.525485	0.678265
ENSRNOG00000003875	-0.853648	2.22e-05	0.000275015
ENSRNOG00000003878	-0.459746	0.0196597	0.0639859
ENSRNOG00000003879	0.0243199	0.851684	0.915125
ENSRNOG00000003880	-1.26634	3.49e-05	0.000400154
ENSRNOG00000003881	-0.15976	0.267718	0.431101
ENSRNOG00000003882	-0.299504	0.0386603	0.105969
ENSRNOG00000003887	-0.639024	0.0600783	0.148165
ENSRNOG00000003889	-0.132982	0.317266	0.48507
ENSRNOG00000003890	-0.180939	0.159575	0.299405
ENSRNOG00000003893	-0.0146076	0.923872	0.957146
ENSRNOG00000003895	-0.0159239	0.977079	0.987742
ENSRNOG00000003897	-0.541471	0.23993	0.39971
ENSRNOG00000003901	-0.167854	0.181681	0.329209
ENSRNOG00000003905	-0.10637	0.355124	0.522633
ENSRNOG00000003908	-0.106081	0.617064	0.749928
ENSRNOG00000003915	0.13461	0.318588	0.486556
ENSRNOG00000003917	0.356487	0.0104985	0.0393459
ENSRNOG00000003918	0.225337	0.326605	0.493954
ENSRNOG00000003919	0.0315316	0.817045	0.892856
ENSRNOG00000003923	0.0887382	0.514799	0.669167
ENSRNOG00000003924	0.159994	0.433406	0.597185
ENSRNOG00000003925	-0.0878461	0.870772	0.925248
ENSRNOG00000003928	-0.503453	0.00174904	0.00949073
ENSRNOG00000003929	-0.533239	0.160603	0.30052
ENSRNOG00000003931	1.52443	1.7e-15	4.04e-13
ENSRNOG00000003936	-0.12289	0.422002	0.587483
ENSRNOG00000003942	-0.337667	0.00626558	0.0261871
ENSRNOG00000003946	-0.247848	0.115253	0.238372
ENSRNOG00000003947	-0.285686	0.0691812	0.163869
ENSRNOG00000003948	0.747678	2.61e-06	4.52e-05
ENSRNOG00000003949	0.0581025	0.889085	0.936708
ENSRNOG00000003951	0.0655127	0.676595	0.794052
ENSRNOG00000003953	0.29957	0.0289977	0.0854748
ENSRNOG00000003955	-0.263865	0.2429	0.402911
ENSRNOG00000003958	-0.299455	0.044671	0.118203
ENSRNOG00000003964	-0.453547	0.00607814	0.0256295
ENSRNOG00000003967	-0.113821	0.471507	0.631497
ENSRNOG00000003969	1.09819	0.101018	0.216187
ENSRNOG00000003970	0.174905	0.13762	0.270051
ENSRNOG00000003971	-0.0260835	0.864473	0.922274
ENSRNOG00000003972	0.780293	0.00254297	0.012814
ENSRNOG00000003973	0.59633	0.0028809	0.0140611
ENSRNOG00000003975	-0.0199097	0.861526	0.920743
ENSRNOG00000003977	0.68159	0.0468849	0.122693
ENSRNOG00000003979	0.289364	0.168677	0.311876
ENSRNOG00000003980	-0.151353	0.240684	0.400506
ENSRNOG00000003981	0.371404	0.0747728	0.173527
ENSRNOG00000003983	0.65891	1.83e-06	3.4e-05
ENSRNOG00000003984	0.206362	0.29226	0.458013
ENSRNOG00000003985	0.0672582	0.722466	0.827302
ENSRNOG00000003988	-0.316175	0.0388218	0.106292
ENSRNOG00000003990	0.466049	0.00212124	0.0110955
ENSRNOG00000003993	-0.293981	0.271521	0.435189
ENSRNOG00000003998	0.144489	0.485542	0.644544
ENSRNOG00000003999	-0.251795	0.337987	0.505714
ENSRNOG00000004000	-0.538993	0.0414931	0.11181
ENSRNOG00000004001	-0.526369	0.0141347	0.0494923
ENSRNOG00000004003	-0.752336	0.000465227	0.00323671
ENSRNOG00000004004	0.385097	0.0296993	0.0869153
ENSRNOG00000004006	0.0355984	0.83785	0.906108
ENSRNOG00000004011	-0.294702	0.0840174	0.188905
ENSRNOG00000004013	-0.903081	0.000628327	0.00417001
ENSRNOG00000004014	0.648848	0.00385942	0.0179005
ENSRNOG00000004016	-0.394979	0.0297821	0.087093
ENSRNOG00000004018	-1.29494	0.00262113	0.0131117
ENSRNOG00000004019	-0.144163	0.4016	0.567617
ENSRNOG00000004022	0.312971	0.65828	0.780379
ENSRNOG00000004026	-0.31711	0.00644159	0.0267516
ENSRNOG00000004027	0.268552	0.127073	0.254867
ENSRNOG00000004032	0.12354	0.374834	0.542338
ENSRNOG00000004033	0.0606864	0.727121	0.830731
ENSRNOG00000004035	-0.164907	0.325261	0.492573
ENSRNOG00000004036	-0.0631305	0.59259	0.73169
ENSRNOG00000004040	-0.188776	0.694437	0.807303
ENSRNOG00000004048	-0.405782	0.120274	0.245147
ENSRNOG00000004049	0.0520043	0.777472	0.868074
ENSRNOG00000004050	-0.0742152	0.688077	0.802582
ENSRNOG00000004057	-0.316698	0.081255	0.184223
ENSRNOG00000004059	-0.530948	0.00969582	0.0368345
ENSRNOG00000004060	-0.0568422	0.624119	0.75486
ENSRNOG00000004061	0.0972929	0.54561	0.694495
ENSRNOG00000004063	0.767394	1.12e-08	4.53e-07
ENSRNOG00000004067	0.403626	0.000604021	0.00405194
ENSRNOG00000004068	-0.547922	9.1e-05	0.000848537
ENSRNOG00000004072	0.482098	0.0110118	0.0408942
ENSRNOG00000004076	-0.613245	0.00103111	0.00620612
ENSRNOG00000004077	0.188705	0.758179	0.854923
ENSRNOG00000004078	0.494788	0.289416	0.45543
ENSRNOG00000004083	-0.260903	0.0425713	0.114197
ENSRNOG00000004084	0.73205	0.00594641	0.0252326
ENSRNOG00000004085	-0.146186	0.416163	0.58171
ENSRNOG00000004089	-0.354478	0.00296022	0.0143623
ENSRNOG00000004090	0.215171	0.421963	0.587483
ENSRNOG00000004091	0.227507	0.128239	0.256615
ENSRNOG00000004093	-0.193183	0.224808	0.381723
ENSRNOG00000004094	0.151614	0.600633	0.737716
ENSRNOG00000004099	-0.0602871	0.664066	0.783784
ENSRNOG00000004100	0.983871	1.02e-10	7.96e-09
ENSRNOG00000004103	-0.338771	0.0222629	0.0703037
ENSRNOG00000004104	0.15441	0.508282	0.663933
ENSRNOG00000004107	-0.479534	0.000125348	0.00110025
ENSRNOG00000004109	-0.697824	0.0870464	0.193847
ENSRNOG00000004110	-0.439452	0.0226682	0.0712759
ENSRNOG00000004111	-0.58669	0.00446948	0.0200398
ENSRNOG00000004117	-0.705256	0.246468	0.407277
ENSRNOG00000004127	-0.222435	0.152117	0.290045
ENSRNOG00000004130	-0.108096	0.442769	0.605677
ENSRNOG00000004131	0.644789	0.000225972	0.00179091
ENSRNOG00000004132	0.418682	0.0295867	0.0866984
ENSRNOG00000004133	-0.106967	0.418059	0.583612
ENSRNOG00000004135	-0.23135	0.20702	0.35966
ENSRNOG00000004137	0.37324	0.0257667	0.0780471
ENSRNOG00000004139	-0.00530432	0.9659	0.983093
ENSRNOG00000004140	-0.416977	0.128797	0.257575
ENSRNOG00000004141	-0.354786	0.383389	0.550855
ENSRNOG00000004143	0.447198	8.28e-05	0.000792434
ENSRNOG00000004144	0.199044	0.629527	0.759076
ENSRNOG00000004145	0.0169271	0.975048	0.98708
ENSRNOG00000004146	0.340524	0.0721356	0.16918
ENSRNOG00000004147	-0.326373	0.0605659	0.149086
ENSRNOG00000004148	-0.17616	0.257821	0.42019
ENSRNOG00000004150	-0.930264	0.000104151	0.000943107
ENSRNOG00000004152	0.160958	0.234931	0.393642
ENSRNOG00000004155	0.289789	0.59747	0.735075
ENSRNOG00000004158	-1.03801	0.000104897	0.000948374
ENSRNOG00000004159	0.483836	3.59e-05	0.000407535
ENSRNOG00000004160	-0.676302	0.0010952	0.00651388
ENSRNOG00000004161	-0.277353	0.162874	0.303509
ENSRNOG00000004162	-0.129253	0.46201	0.623509
ENSRNOG00000004165	0.117797	0.520446	0.673558
ENSRNOG00000004168	0.538229	0.000221618	0.00176538
ENSRNOG00000004169	0.76867	9.31e-07	1.93e-05
ENSRNOG00000004171	-0.929061	0.126815	0.254492
ENSRNOG00000004172	0.162754	0.294787	0.460717
ENSRNOG00000004180	-0.213807	0.653138	0.776359
ENSRNOG00000004181	0.369001	0.0373149	0.103213
ENSRNOG00000004183	0.0196662	0.932777	0.962938
ENSRNOG00000004185	0.00486218	0.974746	0.987065
ENSRNOG00000004186	-0.171202	0.287799	0.45387
ENSRNOG00000004189	0.0275949	0.896085	0.941009
ENSRNOG00000004192	-0.167233	0.788414	0.875041
ENSRNOG00000004193	-0.0194095	0.928119	0.960323
ENSRNOG00000004195	-1.46038	0.000432383	0.0030444
ENSRNOG00000004196	-0.8399	5.31e-08	1.74e-06
ENSRNOG00000004198	-0.12487	0.582589	0.724158
ENSRNOG00000004200	-1.41931	9.54e-09	3.93e-07
ENSRNOG00000004201	0.0718612	0.697005	0.809063
ENSRNOG00000004205	0.570556	0.0383897	0.105404
ENSRNOG00000004206	0.677794	2.46e-05	0.000301064
ENSRNOG00000004207	-0.778248	0.0178984	0.0594233
ENSRNOG00000004208	-0.333775	0.10248	0.218494
ENSRNOG00000004212	0.780002	0.000730318	0.00470582
ENSRNOG00000004214	-0.388584	0.000371947	0.00270039
ENSRNOG00000004216	-2.21133	0.00294176	0.0142887
ENSRNOG00000004217	0.895666	3.07e-06	5.17e-05
ENSRNOG00000004218	-0.123954	0.53761	0.688
ENSRNOG00000004219	0.213632	0.171197	0.315242
ENSRNOG00000004220	0.182992	0.205132	0.357374
ENSRNOG00000004221	-1.4436	0.0115594	0.0424453
ENSRNOG00000004226	0.387849	0.0808654	0.183524
ENSRNOG00000004232	-0.334751	0.0777414	0.178325
ENSRNOG00000004234	0.105419	0.488608	0.647362
ENSRNOG00000004242	-1.24631	4.21e-05	0.000462877
ENSRNOG00000004245	1.28873	1.77e-09	9.16e-08
ENSRNOG00000004246	0.457785	0.0131222	0.0467127
ENSRNOG00000004249	-1.34473	0.068773	0.163169
ENSRNOG00000004252	-0.0416476	0.750299	0.848896
ENSRNOG00000004255	1.29718	1.03e-15	2.7e-13
ENSRNOG00000004257	-0.0638829	0.773473	0.865815
ENSRNOG00000004258	-0.154586	0.55269	0.700775
ENSRNOG00000004259	0.870666	5.71e-07	1.3e-05
ENSRNOG00000004263	-0.328389	0.0160941	0.0547693
ENSRNOG00000004268	-0.444421	0.00706974	0.0286764
ENSRNOG00000004273	1.78278	0.00779652	0.0309515
ENSRNOG00000004276	-0.495386	0.250362	0.411525
ENSRNOG00000004279	-0.0797049	0.540828	0.690427
ENSRNOG00000004280	0.280669	0.0359945	0.100583
ENSRNOG00000004281	0.650153	0.00314349	0.015089
ENSRNOG00000004282	-0.459983	0.000424071	0.00300368
ENSRNOG00000004283	0.107117	0.458877	0.620434
ENSRNOG00000004284	-0.472117	0.00670134	0.0275284
ENSRNOG00000004287	0.564931	0.00980528	0.0371747
ENSRNOG00000004288	-0.0860305	0.554508	0.702058
ENSRNOG00000004290	-0.86735	0.0272271	0.0815855
ENSRNOG00000004291	-0.121222	0.319964	0.487694
ENSRNOG00000004292	-0.184499	0.253209	0.414848
ENSRNOG00000004294	-0.550819	0.0315438	0.0910327
ENSRNOG00000004300	-0.0173711	0.909794	0.948752
ENSRNOG00000004301	-0.464258	0.000992888	0.00602048
ENSRNOG00000004302	-2.09955	0.00104791	0.00629275
ENSRNOG00000004303	-0.214113	0.311412	0.478569
ENSRNOG00000004304	-0.164591	0.295219	0.461226
ENSRNOG00000004305	-0.0386479	0.8109	0.888894
ENSRNOG00000004306	-0.0266396	0.861221	0.920642
ENSRNOG00000004307	-0.112612	0.601952	0.738502
ENSRNOG00000004310	0.239559	0.0937952	0.204894
ENSRNOG00000004311	0.589037	0.121012	0.24629
ENSRNOG00000004312	-0.291746	0.047518	0.123953
ENSRNOG00000004314	0.188237	0.346527	0.514024
ENSRNOG00000004316	0.423951	0.165277	0.30711
ENSRNOG00000004317	-1.23235	0.0553182	0.139306
ENSRNOG00000004319	-0.00684959	0.991858	0.995277
ENSRNOG00000004320	0.222881	0.365533	0.533054
ENSRNOG00000004322	-0.0780959	0.542185	0.6917
ENSRNOG00000004327	-1.53458	0.0114468	0.0421384
ENSRNOG00000004328	0.166043	0.490937	0.649001
ENSRNOG00000004330	-0.056975	0.905496	0.945913
ENSRNOG00000004332	-1.08776	0.0391644	0.106969
ENSRNOG00000004333	0.582308	9.03e-05	0.000842274
ENSRNOG00000004337	-0.376036	0.00669129	0.0275173
ENSRNOG00000004339	0.136533	0.346671	0.514179
ENSRNOG00000004342	-0.564566	0.354008	0.521601
ENSRNOG00000004344	0.0490809	0.695147	0.807765
ENSRNOG00000004345	0.146843	0.318882	0.486556
ENSRNOG00000004346	-0.064446	0.828915	0.900626
ENSRNOG00000004351	0.722099	0.00286555	0.0140031
ENSRNOG00000004353	-0.216178	0.489467	0.647713
ENSRNOG00000004359	-0.014814	0.888891	0.936671
ENSRNOG00000004360	-0.793528	2.91e-07	7.43e-06
ENSRNOG00000004361	-0.037326	0.959517	0.979694
ENSRNOG00000004362	-0.0947855	0.626567	0.757109
ENSRNOG00000004364	-0.017032	0.903461	0.945391
ENSRNOG00000004367	-0.41229	0.232925	0.391284
ENSRNOG00000004373	-0.378831	0.00902342	0.034751
ENSRNOG00000004377	-0.175265	0.221609	0.377661
ENSRNOG00000004378	0.0468404	0.904051	0.945434
ENSRNOG00000004382	-0.0570156	0.624986	0.755618
ENSRNOG00000004387	-0.168481	0.400646	0.567
ENSRNOG00000004392	0.987814	2.69e-08	9.48e-07
ENSRNOG00000004395	0.0659962	0.554418	0.702033
ENSRNOG00000004401	-0.595256	0.000305563	0.00228577
ENSRNOG00000004402	0.617403	0.000296293	0.00222791
ENSRNOG00000004403	-0.463228	0.0199418	0.0646622
ENSRNOG00000004409	-0.581833	0.429397	0.593854
ENSRNOG00000004410	-0.999409	0.0119495	0.0434878
ENSRNOG00000004412	-0.737309	0.00375664	0.0175171
ENSRNOG00000004415	-0.315346	0.0729398	0.170302
ENSRNOG00000004417	-0.612842	0.353711	0.521266
ENSRNOG00000004420	0.109345	0.297095	0.463547
ENSRNOG00000004421	0.373812	0.0158554	0.0540558
ENSRNOG00000004423	-0.292196	0.11253	0.233925
ENSRNOG00000004424	-0.086706	0.695939	0.808186
ENSRNOG00000004425	-0.795094	0.0176755	0.0588626
ENSRNOG00000004426	-0.47994	0.000177504	0.00148234
ENSRNOG00000004430	1.17431	5.06e-09	2.26e-07
ENSRNOG00000004437	0.0456645	0.845787	0.911454
ENSRNOG00000004438	-0.484602	7.17e-06	0.000106869
ENSRNOG00000004440	-1.235	0.00712492	0.0288395
ENSRNOG00000004442	-0.824905	0.100482	0.215473
ENSRNOG00000004444	0.197842	0.763898	0.859072
ENSRNOG00000004448	0.166314	0.803846	0.884639
ENSRNOG00000004449	-0.21677	0.177817	0.324231
ENSRNOG00000004456	-0.865054	0.160172	0.300058
ENSRNOG00000004458	-0.0899738	0.644634	0.770314
ENSRNOG00000004461	0.933357	0.11028	0.230152
ENSRNOG00000004464	0.241711	0.0331931	0.0946377
ENSRNOG00000004466	-0.530018	0.220718	0.376492
ENSRNOG00000004471	0.218953	0.163065	0.303692
ENSRNOG00000004473	-2.01571	0.000717198	0.00463729
ENSRNOG00000004474	-0.341013	0.0268116	0.0805693
ENSRNOG00000004476	0.988627	0.168351	0.311405
ENSRNOG00000004477	-0.433343	0.0038176	0.017757
ENSRNOG00000004479	-0.537895	0.00419268	0.0191136
ENSRNOG00000004481	-0.314729	0.0607611	0.149426
ENSRNOG00000004482	0.686999	6.44e-05	0.000650042
ENSRNOG00000004483	0.515589	0.0963792	0.209
ENSRNOG00000004487	-0.826448	0.0524662	0.133788
ENSRNOG00000004489	-0.720416	8.82e-07	1.84e-05
ENSRNOG00000004492	-0.506918	0.00114756	0.00676367
ENSRNOG00000004493	0.0519244	0.904309	0.945434
ENSRNOG00000004494	-0.1833	0.16012	0.300003
ENSRNOG00000004496	0.0232412	0.85699	0.917855
ENSRNOG00000004499	1.57398	0.0222156	0.0702393
ENSRNOG00000004500	0.25754	0.079342	0.180916
ENSRNOG00000004503	0.374363	0.426325	0.591045
ENSRNOG00000004505	0.877095	2.88e-06	4.93e-05
ENSRNOG00000004509	-0.0772748	0.549102	0.697378
ENSRNOG00000004510	-0.440804	0.000653151	0.00430849
ENSRNOG00000004512	-0.250136	0.304516	0.471187
ENSRNOG00000004515	0.153723	0.192397	0.342423
ENSRNOG00000004517	1.21329	0.00283938	0.0139052
ENSRNOG00000004518	0.599531	0.00837039	0.0327715
ENSRNOG00000004519	0.0471696	0.756833	0.854069
ENSRNOG00000004520	0.52162	0.0362896	0.101148
ENSRNOG00000004521	-0.199507	0.213341	0.367187
ENSRNOG00000004524	-0.153186	0.234322	0.392722
ENSRNOG00000004526	-0.203127	0.0720667	0.169049
ENSRNOG00000004531	-0.240269	0.500386	0.657168
ENSRNOG00000004532	0.0616982	0.742574	0.842491
ENSRNOG00000004534	-0.832293	0.182011	0.329506
ENSRNOG00000004537	1.52974	0.0122207	0.0441919
ENSRNOG00000004538	0.253739	0.0366313	0.101894
ENSRNOG00000004542	-0.137646	0.588864	0.728882
ENSRNOG00000004544	-0.0847589	0.553991	0.70188
ENSRNOG00000004549	0.0746457	0.614139	0.748214
ENSRNOG00000004553	-0.434603	0.0112735	0.0416294
ENSRNOG00000004556	-0.0359989	0.796549	0.880008
ENSRNOG00000004560	0.286286	0.104168	0.221084
ENSRNOG00000004563	-0.173184	0.331531	0.49915
ENSRNOG00000004564	-0.0758235	0.894012	0.939773
ENSRNOG00000004571	-0.297681	0.484053	0.64322
ENSRNOG00000004572	-0.267504	0.288312	0.454404
ENSRNOG00000004574	-0.00716379	0.97084	0.985111
ENSRNOG00000004577	0.364955	0.0204503	0.0658489
ENSRNOG00000004578	-1.57571	5.87e-05	0.000606208
ENSRNOG00000004581	0.0279171	0.888829	0.936671
ENSRNOG00000004585	0.179484	0.152225	0.290164
ENSRNOG00000004588	0.0022062	0.987702	0.993254
ENSRNOG00000004589	-0.276894	0.0405983	0.109966
ENSRNOG00000004591	-0.0312325	0.86669	0.923616
ENSRNOG00000004595	0.0650908	0.856528	0.917804
ENSRNOG00000004598	0.12968	0.661359	0.782357
ENSRNOG00000004602	0.862706	2.86e-16	8.89e-14
ENSRNOG00000004603	-0.258274	0.198708	0.349963
ENSRNOG00000004604	0.874496	2.99e-07	7.59e-06
ENSRNOG00000004606	-0.343818	0.0809004	0.183572
ENSRNOG00000004608	-0.444648	0.00401037	0.018437
ENSRNOG00000004612	-0.467702	0.00254041	0.0128095
ENSRNOG00000004613	-0.149828	0.271522	0.435189
ENSRNOG00000004616	-0.299537	0.0126403	0.0453186
ENSRNOG00000004621	-0.204842	0.0899752	0.198441
ENSRNOG00000004624	-0.884755	0.000741482	0.00477069
ENSRNOG00000004628	-0.17787	0.109554	0.229161
ENSRNOG00000004629	-0.438036	0.00509278	0.0222464
ENSRNOG00000004637	0.0333152	0.77544	0.866883
ENSRNOG00000004639	-0.378325	0.0388293	0.106292
ENSRNOG00000004640	-0.801096	0.0750532	0.174023
ENSRNOG00000004649	-0.70295	0.428499	0.593302
ENSRNOG00000004650	0.329422	0.468747	0.629413
ENSRNOG00000004657	-0.615407	4.74e-07	1.11e-05
ENSRNOG00000004659	0.585221	0.00609611	0.0256733
ENSRNOG00000004666	0.538273	0.0116696	0.0427296
ENSRNOG00000004667	-0.831645	0.0376389	0.103913
ENSRNOG00000004668	0.133099	0.615729	0.749146
ENSRNOG00000004670	0.0776244	0.619103	0.751287
ENSRNOG00000004672	0.420241	0.00679853	0.0278443
ENSRNOG00000004673	0.518098	0.412008	0.577882
ENSRNOG00000004676	-0.215177	0.268698	0.432093
ENSRNOG00000004677	0.0867989	0.606406	0.742154
ENSRNOG00000004679	0.444184	0.179758	0.326904
ENSRNOG00000004680	0.503015	1.39e-05	0.000186852
ENSRNOG00000004681	-0.358557	0.00440133	0.0198227
ENSRNOG00000004682	-1.42948	0.00155521	0.00864368
ENSRNOG00000004685	0.431789	0.0612809	0.150331
ENSRNOG00000004686	0.242505	0.0941402	0.205409
ENSRNOG00000004688	-0.208328	0.379009	0.546324
ENSRNOG00000004693	-0.105795	0.590824	0.730546
ENSRNOG00000004695	-0.567704	0.0121631	0.0440426
ENSRNOG00000004696	-0.377265	0.0199014	0.0645635
ENSRNOG00000004697	-0.528747	0.0119705	0.0435263
ENSRNOG00000004700	-0.273921	0.246294	0.407144
ENSRNOG00000004708	-0.824194	0.000263201	0.00202573
ENSRNOG00000004709	0.209516	0.232851	0.39121
ENSRNOG00000004710	-0.0379912	0.836624	0.90541
ENSRNOG00000004711	0.29502	0.0218177	0.0692323
ENSRNOG00000004713	-0.0626088	0.886188	0.935011
ENSRNOG00000004719	-0.182862	0.333265	0.500895
ENSRNOG00000004720	-0.875933	0.149255	0.286175
ENSRNOG00000004723	-0.4896	0.000211112	0.00169996
ENSRNOG00000004725	0.233355	0.450209	0.612519
ENSRNOG00000004726	0.524837	0.00026043	0.00201032
ENSRNOG00000004727	-0.539199	0.00646287	0.0268314
ENSRNOG00000004730	-0.693261	0.000945278	0.00580182
ENSRNOG00000004731	-1.52974	0.000287306	0.00217662
ENSRNOG00000004733	0.0767491	0.77585	0.867064
ENSRNOG00000004735	-0.289786	0.0846754	0.189927
ENSRNOG00000004736	0.361527	0.0667264	0.159589
ENSRNOG00000004737	0.568187	0.00459824	0.0205185
ENSRNOG00000004740	-0.363009	0.0131604	0.0467848
ENSRNOG00000004741	0.0273944	0.852787	0.915598
ENSRNOG00000004742	-0.233055	0.106677	0.22509
ENSRNOG00000004749	-0.0426317	0.758249	0.854928
ENSRNOG00000004751	-0.074152	0.571824	0.716136
ENSRNOG00000004752	0.419618	0.0107685	0.0401966
ENSRNOG00000004753	-0.890961	0.0996685	0.214389
ENSRNOG00000004754	-0.442117	0.545974	0.694823
ENSRNOG00000004755	-0.191963	0.151018	0.288328
ENSRNOG00000004756	1.56168	0.0165464	0.0559441
ENSRNOG00000004757	1.61011	5.03e-10	3.33e-08
ENSRNOG00000004760	0.0773719	0.683639	0.799374
ENSRNOG00000004763	0.204224	0.453719	0.615435
ENSRNOG00000004766	-0.240936	0.276782	0.441129
ENSRNOG00000004772	-0.680244	0.369998	0.537532
ENSRNOG00000004773	0.0682274	0.616425	0.74957
ENSRNOG00000004774	-0.264525	0.227242	0.384457
ENSRNOG00000004775	-0.0919646	0.525062	0.67792
ENSRNOG00000004776	-0.170301	0.368894	0.536384
ENSRNOG00000004777	0.150632	0.268337	0.431803
ENSRNOG00000004781	0.0845482	0.527771	0.679872
ENSRNOG00000004783	0.00564536	0.972313	0.98613
ENSRNOG00000004784	-0.445965	0.0214544	0.0683619
ENSRNOG00000004787	-0.321491	0.0932082	0.203884
ENSRNOG00000004789	0.0507989	0.796635	0.880008
ENSRNOG00000004791	0.146922	0.202616	0.354791
ENSRNOG00000004793	0.872826	2.41e-06	4.25e-05
ENSRNOG00000004794	-0.189735	0.143214	0.277565
ENSRNOG00000004805	0.653493	0.041518	0.111854
ENSRNOG00000004806	0.00557358	0.974556	0.987065
ENSRNOG00000004807	-0.535344	2.39e-05	0.000293194
ENSRNOG00000004810	-0.875074	8.71e-06	0.000126004
ENSRNOG00000004812	0.172094	0.344803	0.51234
ENSRNOG00000004813	0.107736	0.465423	0.626508
ENSRNOG00000004814	-0.368578	0.0067708	0.0277656
ENSRNOG00000004819	0.0284355	0.861668	0.920743
ENSRNOG00000004820	-0.405517	0.00207272	0.0108985
ENSRNOG00000004821	-0.717127	0.0961758	0.208628
ENSRNOG00000004823	-1.00032	4.22e-10	2.84e-08
ENSRNOG00000004826	-0.0297561	0.846557	0.911832
ENSRNOG00000004827	-0.131399	0.34771	0.515311
ENSRNOG00000004829	-0.553692	0.000535085	0.00365903
ENSRNOG00000004831	-0.0152884	0.909971	0.948752
ENSRNOG00000004837	0.215551	0.0720623	0.169049
ENSRNOG00000004839	-0.671207	0.187576	0.336529
ENSRNOG00000004841	-0.0908752	0.494402	0.652078
ENSRNOG00000004842	-0.419033	0.0762215	0.175826
ENSRNOG00000004844	-0.0473227	0.776847	0.867732
ENSRNOG00000004846	-0.223179	0.0502694	0.129526
ENSRNOG00000004854	-0.883657	0.0424412	0.113935
ENSRNOG00000004857	-0.202865	0.461048	0.62266
ENSRNOG00000004861	0.15384	0.471725	0.631659
ENSRNOG00000004863	-0.392397	0.013194	0.0468661
ENSRNOG00000004864	-0.333419	0.00929927	0.0356286
ENSRNOG00000004869	-1.04253	0.000193802	0.00158662
ENSRNOG00000004873	0.737101	0.193943	0.344498
ENSRNOG00000004874	-0.588463	0.0401749	0.10909
ENSRNOG00000004882	-0.612724	0.024689	0.0758356
ENSRNOG00000004883	-0.676145	4.5e-07	1.08e-05
ENSRNOG00000004888	-0.0701616	0.754857	0.852575
ENSRNOG00000004889	-0.119181	0.611348	0.745965
ENSRNOG00000004890	-2.9594	4.87e-05	0.000523119
ENSRNOG00000004891	-0.673751	7.2e-06	0.000107134
ENSRNOG00000004893	0.309893	0.329881	0.497297
ENSRNOG00000004899	-0.115709	0.802716	0.884028
ENSRNOG00000004900	-0.731645	0.136713	0.268593
ENSRNOG00000004901	0.64781	4.41e-05	0.000479661
ENSRNOG00000004903	0.0768442	0.688301	0.802741
ENSRNOG00000004904	-0.239773	0.0866283	0.19318
ENSRNOG00000004908	-0.370755	0.0214956	0.0684765
ENSRNOG00000004909	-0.511156	0.000159824	0.00135726
ENSRNOG00000004910	0.235011	0.156878	0.296053
ENSRNOG00000004912	-0.292128	0.0287269	0.0849449
ENSRNOG00000004917	-0.130773	0.505357	0.661568
ENSRNOG00000004921	-1.37343	4.26e-06	6.81e-05
ENSRNOG00000004923	-0.0936164	0.574677	0.718387
ENSRNOG00000004925	-0.196725	0.111888	0.232919
ENSRNOG00000004926	-1.27114	0.00459047	0.0204908
ENSRNOG00000004927	-0.133262	0.45388	0.61559
ENSRNOG00000004928	-0.717128	0.0540313	0.136897
ENSRNOG00000004932	0.00217748	0.995063	0.997227
ENSRNOG00000004936	-0.49703	0.032821	0.0938842
ENSRNOG00000004937	-1.11697	0.000246851	0.00193061
ENSRNOG00000004940	0.264358	0.158266	0.297727
ENSRNOG00000004941	-0.188388	0.225715	0.382716
ENSRNOG00000004947	-0.694676	0.00049628	0.00342415
ENSRNOG00000004950	0.0374256	0.864453	0.922274
ENSRNOG00000004951	0.569545	0.0253828	0.0772964
ENSRNOG00000004956	1.21486	0.000426331	0.00301479
ENSRNOG00000004959	-0.251147	0.0283056	0.0840798
ENSRNOG00000004962	-0.12412	0.415853	0.58145
ENSRNOG00000004964	-1.09117	8.63e-09	3.6e-07
ENSRNOG00000004967	-0.433893	0.00203933	0.0107532
ENSRNOG00000004968	-0.730497	0.000976	0.00595856
ENSRNOG00000004971	-0.0747025	0.719983	0.825827
ENSRNOG00000004972	-1.8389	8.84e-05	0.000830361
ENSRNOG00000004973	-0.114867	0.310756	0.47801
ENSRNOG00000004978	-0.0868389	0.571233	0.715671
ENSRNOG00000004980	0.0933474	0.652078	0.775452
ENSRNOG00000004992	-0.126064	0.212902	0.366799
ENSRNOG00000004996	-0.065419	0.631383	0.760606
ENSRNOG00000005003	-0.697283	0.0190041	0.0623022
ENSRNOG00000005006	-0.393261	0.0290642	0.0856517
ENSRNOG00000005007	-1.09757	2.21e-05	0.000274372
ENSRNOG00000005009	0.125194	0.640774	0.7676
ENSRNOG00000005012	0.0254952	0.862755	0.921152
ENSRNOG00000005015	0.104508	0.372699	0.540089
ENSRNOG00000005016	0.00496957	0.969521	0.984371
ENSRNOG00000005018	-0.297142	0.308815	0.475922
ENSRNOG00000005021	-0.299473	0.11809	0.242349
ENSRNOG00000005024	0.063407	0.623215	0.754525
ENSRNOG00000005031	0.572821	0.00182569	0.00982503
ENSRNOG00000005033	0.17473	0.373615	0.540876
ENSRNOG00000005034	0.732235	0.0567072	0.14186
ENSRNOG00000005037	-1.78458	4.16e-07	1.02e-05
ENSRNOG00000005038	-1.75592	9.29e-06	0.000132615
ENSRNOG00000005039	0.42871	0.0637006	0.154359
ENSRNOG00000005041	-0.0566363	0.835953	0.905098
ENSRNOG00000005042	-0.337628	0.186699	0.335416
ENSRNOG00000005043	0.171516	0.377003	0.544334
ENSRNOG00000005045	-0.0222704	0.851716	0.915125
ENSRNOG00000005046	-0.524817	0.000259589	0.00200502
ENSRNOG00000005052	-0.0270599	0.836967	0.905535
ENSRNOG00000005053	0.754071	0.00032583	0.00240569
ENSRNOG00000005058	0.487073	0.0275377	0.0823233
ENSRNOG00000005061	-0.000698112	0.995518	0.997275
ENSRNOG00000005063	0.810516	0.000232378	0.001835
ENSRNOG00000005070	-0.0978815	0.736219	0.837463
ENSRNOG00000005074	-0.441336	0.0627599	0.152691
ENSRNOG00000005076	0.654521	0.00468873	0.0208227
ENSRNOG00000005081	0.0835607	0.656809	0.779446
ENSRNOG00000005083	0.344834	0.0269574	0.0809217
ENSRNOG00000005087	-0.10045	0.356612	0.524167
ENSRNOG00000005093	-0.0143866	0.980062	0.989214
ENSRNOG00000005096	-0.297566	0.0161241	0.054843
ENSRNOG00000005099	0.127363	0.603759	0.739677
ENSRNOG00000005101	-0.427258	0.0023806	0.0121794
ENSRNOG00000005102	-0.271564	0.0989677	0.213127
ENSRNOG00000005107	0.44102	0.00848459	0.0331391
ENSRNOG00000005108	0.0696963	0.777966	0.868537
ENSRNOG00000005109	0.907078	0.205603	0.357908
ENSRNOG00000005111	-1.33749	0.0507216	0.13046
ENSRNOG00000005114	-0.888657	0.235499	0.394239
ENSRNOG00000005115	-1.28895	0.000157667	0.00134243
ENSRNOG00000005116	0.266195	0.4544	0.615988
ENSRNOG00000005122	0.325421	0.267457	0.430891
ENSRNOG00000005123	-0.176731	0.224534	0.381407
ENSRNOG00000005124	-0.566857	0.0261894	0.0789611
ENSRNOG00000005126	0.00429598	0.982001	0.990342
ENSRNOG00000005129	0.212153	0.179459	0.32645
ENSRNOG00000005130	0.232199	0.0944678	0.205915
ENSRNOG00000005133	0.265225	0.0106039	0.0396957
ENSRNOG00000005135	-0.357115	0.196607	0.347105
ENSRNOG00000005138	0.559034	0.00286581	0.0140031
ENSRNOG00000005141	-0.34874	0.0883795	0.195914
ENSRNOG00000005144	-0.418544	0.0295527	0.0866609
ENSRNOG00000005147	0.808115	0.0223859	0.0706408
ENSRNOG00000005149	-0.0550517	0.693422	0.806714
ENSRNOG00000005151	-0.115401	0.635541	0.763881
ENSRNOG00000005153	0.067527	0.709889	0.818635
ENSRNOG00000005157	-0.187646	0.156312	0.29537
ENSRNOG00000005158	-0.417597	0.0252314	0.077051
ENSRNOG00000005159	-0.174465	0.643277	0.769399
ENSRNOG00000005165	-0.368678	0.0348292	0.0981031
ENSRNOG00000005174	0.649533	0.0177225	0.058974
ENSRNOG00000005175	-0.150974	0.454515	0.616003
ENSRNOG00000005176	-0.757758	0.00196551	0.0104338
[truncated: 11,062 more rows]

## Sheet: d
Gene_Symbol	adjusted p-value	Flat1	Flat2	Flat3	MP1	MP2	MP3	log2FoldChange	padj
Slc16a3		6.33363	6.25571	6.34704	8.77749	8.85172	7.91438	5.55759	8.07187e-46
Mgarp		9.32831	9.21656	9.29613	10.0715	10.1749	10.0054	5.31698	4.4167e-21
Cox4i2		5.92122	5.87592	5.95317	7.98771	8.01335	7.21157	5.23515	1.28318e-34
Npr1		5.77525	5.58243	5.61409	7.25723	7.1386	6.44463	4.02344	3.45396e-17
Vwa1		6.15687	6.00232	6.00337	7.5727	7.47565	6.9383	3.41631	6.13519e-20
Sncb		6.10847	6.07133	5.94876	7.45471	7.39411	6.85913	3.22395	7.74745e-18
Pfkl		8.83438	8.55821	8.53838	10.3952	10.4057	10.0113	2.88761	5.11162e-39
Wnt4		7.01318	6.79635	6.83478	8.39925	8.30246	7.62649	2.71578	2.56518e-15
Marcksl1		9.63785	9.63347	9.34655	10.9478	10.9439	10.7025	2.25533	1.34657e-32
Rab3b		8.0691	7.77675	8.00452	9.31287	9.21342	8.74736	2.17187	4.89115e-16
Vegfa		9.27464	9.1624	9.15252	10.5085	10.5351	10.1889	2.11712	1.68946e-32
Crlf2		7.21832	7.27766	7.04334	8.20515	8.18586	8.07903	2.02689	1.90472e-19
Aldh1l2		7.56948	7.49633	7.39787	8.52543	8.50343	8.42635	1.98509	6.34555e-25
Tf		11.7113	11.3456	11.337	12.7673	12.7721	12.2858	1.89059	1.58384e-15
Fkbp2		7.35687	7.56931	7.30159	8.406	8.37599	8.27236	1.8872	6.07336e-17
Rasgef1c		8.04652	7.95186	7.92024	9.05534	9.05384	8.74498	1.86103	1.20981e-19
Nkx6-2		10.1526	9.77194	9.77311	11.0822	11.0468	10.8342	1.8182	1.57973e-17
Ddit4		9.79573	9.81776	9.65353	10.847	10.8338	10.5444	1.68383	5.33963e-22
Rcn3		7.65958	7.49845	7.47238	8.40384	8.40705	8.31551	1.65786	1.54436e-16
Pkm		12.5396	12.5949	12.2991	13.5697	13.5819	13.2687	1.62756	2.01497e-18
Mvd		9.934	9.62618	9.54397	10.6556	10.6729	10.6558	1.60745	1.67401e-16
Slc39a7		9.70552	9.68262	9.40944	10.5323	10.5293	10.3606	1.4829	1.02676e-15
Scube1		10.8273	10.5645	10.5335	11.5204	11.5237	11.5112	1.44312	2.5867e-18
Ugt1a7c		5.32518	5.26308	5.35847	6.82996	6.87211	6.21934	1.39633	4.4167e-21
Bcan		12.1432	12.1658	11.8657	12.8915	12.8833	12.8352	1.31312	1.00162e-15
Fbln2		8.99595	9.03453	8.95989	9.71654	9.72347	9.58209	1.19615	2.38599e-15
Tmem178a		9.51508	9.55081	9.41043	10.1617	10.2216	10.1392	1.17048	1.89009e-16
Scg2		9.07043	9.14259	9.01644	8.20261	8.26579	8.30391	-1.51592	7.72991e-21
Calcb		8.53693	8.68698	8.56468	7.60294	7.71767	7.66718	-1.82762	1.75439e-23
Gal		7.57347	7.69338	7.7209	6.82311	6.71141	6.89491	-1.90958	1.08118e-15

## Sheet: e
Genes	Process_name	Significant_genes_count	Total_genes_group_count	Percent_significant_genes	P-value	Padj-value
Tacc3; Pclaf; Cdk14; Fignl1; Mastl; Dtl; Gas2l1; Prr11; Adarb1; Ccnb1; Jun; Jund; Ccna2; Ccnd2; Atf5;	GO:0051726~regulation of cell cycle	15	122	12.2951	0.000248961	0.067344
Sptbn4; Slc10a4; Tpgs1; Rnf180; Met; Grm7; Nrxn2; Alk;	GO:0030534~adult behavior	8	37	21.6216	0.000274136	0.0684496
Pclaf; Dtl; Primpol; Pola1; Poln;	GO:0019985~translesion synthesis	5	12	41.6667	0.000342913	0.0711706
Cenpe; Ndc80; Kif22; Kif2c; Cenpf;	GO:0051310~metaphase plate congression	5	12	41.6667	0.000342913	0.0711706
Pdgfb; Phgdh; Pick1; Lgi4;	GO:0021782~glial cell development	4	6	66.6667	0.000372736	0.0711706
Racgap1; Kif23; Kif4a; Aurkb;	GO:0051256~mitotic spindle midzone assembly	4	6	66.6667	0.000372736	0.0711706
Gsn; Apoh; Adm; Ass1; Cnr1; Cryab; Cyp1a1; Nqo1; Ednra; Gsta1; Igf1; Jun; Jund; Slc18a2; Tgfb3; Fas; Vegfa; Top2a; Hcn2; Kcnma1; Ppargc1a; Ctgf; Lonp1; Aurkb; Lrp2; Tgfb2; Glrx;	GO:0007568~aging	27	321	8.41121	0.000440302	0.0794011
Knstrn; Nusap1; Espl1; Kif18b; Kif18a; Plk1;	GO:0000070~mitotic sister chromatid segregation	6	23	26.087	0.000691415	0.108618
Stil; Fignl1; Fkbp8; Ltk; Ddrgk1; Kif14; Camk1d; Myo18a; Birc7; Gas1; Thbs1; Aqp1; Cdk1; Cryab; Nqo1; Ednra; Erbb2; Igf1; Jun; Mpz; Plk1; Stat5a; Ptma; Gas6; Fas; Vegfa; Lef1; Btc; Faim; Bnip3; Bard1; Ccnd2; Atf5; Aldh2; Tgfb2; Birc5; Nol3; Angptl4;	GO:0043066~negative regulation of apoptotic process	38	532	7.14286	0.000709663	0.108618
Racgap1; Kif20b; Ect2; Kif23; Cdc6; Kif14; Aurkb;	GO:0032467~positive regulation of cytokinesis	7	33	21.2121	0.000727816	0.108618
Irgm; Pin1; Sema4d; Dok7; Ednra; Erbb2; Gas6; Erp29; Fas; Vegfa; Dvl1; Hspa2; Ccnd2; Anxa2; Ctgf; Pla2g6; Oprl1; Epha7; Fam129a;	GO:0001934~positive regulation of protein phosphorylation	19	200	9.5	0.000805106	0.108618
Aldoa; Aqp1; Brca1; Cav1; Pdgfb; Sts; Tgfb3; Gal; Tnfrsf11b; Fas; Kcnma1; Tph2; Tgfb2;	GO:0043627~response to estrogen	13	109	11.9266	0.000815916	0.108618
Tacc3; Mki67; E2f8; Melk; Ltk; Mcm10; Bub1; Cks2; Cdk1; Cyp1a1; Igf1; Ptma; Vegfa; Cdk5rap3; Nrg1; Aurkb; Ddit4; Pola1; Lrp2; Pdk1; Bok;	GO:0008283~cell proliferation	21	233	9.01288	0.000821922	0.108618
Mcm5; Cdc6; Mcm10; Cdc45; Mcm6; Pola1;	GO:0006270~DNA replication initiation	6	24	25	0.000836552	0.108618
Esrra; Ass1; Brca1; Cryab; Cst3; Nqo1; Igf1; Pdgfb; Cxcl1; Vegfa; Bmp7; Ccna2; Ccnd2; Wnt4; Ctgf; Oprl1; Aldh2; Ifi27; Tgfb2;	GO:0032355~response to estradiol	19	204	9.31373	0.000999699	0.117409
Pmvk; Mvd; Mvk;	GO:0019287~isopentenyl diphosphate biosynthetic process, mevalonate pathway	3	3	100	0.00102614	0.117409
Lgr5; Cdca7; Pin1; Fa2h; Tead1; Birc7; Tnfrsf11a; Esrra; Brca1; Erbb2; Igf1; Jund; Pdgfb; Foxm1; Tnfrsf11b; Fas; Cxcl1; Alk; Atf5; Erbb3; Tgfb2;	GO:0042127~regulation of cell proliferation	21	238	8.82353	0.00105295	0.117409
Brip1; Mgarp; Aqp1; Bdkrb2; Casr; Ccnb1; Fas; Pgk1; Vegfa; Acaa2; Bnip3; Ppargc1a; Ccna2; Cox4i2; Nol3;	GO:0071456~cellular response to hypoxia	15	143	10.4895	0.0011255	0.117409
Espl1; Cks2; Rad51; Bcl2l11;	GO:0007127~meiosis I	4	9	44.4444	0.00115746	0.117409
Ube2c; Cenpe; Cdc6; Plk1;	GO:0030071~regulation of mitotic metaphase/anaphase transition	4	9	44.4444	0.00115746	0.117409
Tppp3; Fbxo5; Tppp; Cav1;	GO:0046785~microtubule polymerization	4	9	44.4444	0.00115746	0.117409
Rom1; Nectin2; Thbs2; Emilin1; Bcan; Itgb4; Lamb2; Mag; Ptprk; Vcan; Cntn6; Nrxn2; Lef1; Rhob; Tnfaip6; Cntn4; Ctgf; Itgb3; Acan; Bcam; Ache; Negr1; Sulf1; Flot2;	GO:0007155~cell adhesion	24	292	8.21918	0.00119646	0.117688
Thbs1; Aqp1; Cryab; Igf1; Ptma; Gas6; Vegfa; Lef1; Birc5; Nol3;	GO:0043154~negative regulation of cysteine-type endopeptidase activity involved in apoptotic process	10	73	13.6986	0.0012504	0.119376
Cdk14; Mastl; Cdc25c; Plk1; Foxm1; Ccna2; Birc5;	GO:0000086~G2/M transition of mitotic cell cycle	7	38	18.4211	0.0015011	0.134247
Cep55; Cenpe; Kif14; Kif22; Kif18a; Ccnb1; Kif2c;	GO:0007080~mitotic metaphase plate congression	7	38	18.4211	0.0015011	0.134247
Fscn1; Ak4; Ass1; Cyp1a1; Erbb2; Jun; Met; Pkm; Foxm1; Dut; Ugt1a7c; Ccnd2; Wnt4; Aldh2; Aacs;	GO:0001889~liver development	15	148	10.1351	0.00153982	0.134247
Cav1; Erbb2; Stat5a; Erbb3;	GO:0060056~mammary gland involution	4	10	40	0.0015716	0.134247
Mki67; Apoh; Adm; Anxa3; Cav1; Cdk1; Pkm; Gas6; Lef1; Ccna2; Lrp2;	GO:0031100~animal organ regeneration	11	90	12.2222	0.0016807	0.138124
Hk3; Met; Glrx;	GO:1901299~negative regulation of hydrogen peroxide-mediated programmed cell death	3	4	75	0.00174463	0.138124
Acaa2; Bnip3; Nol3;	GO:1902109~negative regulation of mitochondrial membrane permeability involved in apoptotic process	3	4	75	0.00174463	0.138124
Rrm2; Cav1; Gja5; Kcna5; Pfkl; Keap1; Pfkm; Nol3; Bok; Angptl4;	GO:0051259~protein oligomerization	10	77	12.987	0.00179386	0.13864
Ttk; Cenpe; Bub1; Plk1; Bub1b;	GO:0007094~mitotic spindle assembly checkpoint	5	19	26.3158	0.00188553	0.1391
Pnpla6; Cyp1a1; Nudc; Ppp2r2c; Il11ra1;	GO:0032502~developmental process	5	19	26.3158	0.00188553	0.1391
Cav1; Igf1; Stat5a; Tgfb3; Lef1; Fasn; Bcl2l11;	GO:0030879~mammary gland development	7	40	17.5	0.00194729	0.140464
Ttk; Cdk1; Bub1b; Aurkb;	GO:0034501~protein localization to kinetochore	4	11	36.3636	0.00207858	0.146676
Kif18a; Igf1; Sstr1; Ramp3; Ppargc1a; Ccna2; Wnt4; Glrx;	GO:0071392~cellular response to estradiol stimulus	8	53	15.0943	0.00218735	0.149579
Tppp3; Kif20a; Tppp; Gas2l1; Prc1; Plk1;	GO:0001578~microtubule bundle formation	6	30	20	0.00225797	0.149579
Stil; Cenpe; Spc25; Ndc80; Ccnb1; Aurkb;	GO:0007052~mitotic spindle organization	6	30	20	0.00225797	0.149579
Cers1; Mdga1; Aspm; Gas8; Slc7a11; Eomes; Slc6a17; Adarb1; Ak4; Brca1; Cst3; Met; Cdk5rap3; Top2a; Hcn2; Nrg1; Cntn4; Ddit4; Alk; Dab1; Bcl2l11; Epha7; Bok; Tmem132a;	GO:0007420~brain development	24	310	7.74194	0.00249362	0.161886
Ttk; Wee1; Melk; Ltk; Erbb2; Met; Pdgfb; Stat5a; Alk; Erbb3; Shc3; Epha7;	GO:0018108~peptidyl-tyrosine phosphorylation	12	111	10.8108	0.00270999	0.164654
Espl1; Plk1; Pttg1;	GO:0045143~homologous chromosome segregation	3	5	60	0.00271213	0.164654
Sgo2; Bub1; Bub1b;	GO:0051754~meiotic sister chromatid cohesion, centromeric	3	5	60	0.00271213	0.164654
Col2a1; Ctgf; Acan; Tgfb2; Sulf1;	GO:0001502~cartilage condensation	5	21	23.8095	0.00273915	0.164654
Elfn1; Pin1; Lrrtm4; Lamb2; Dvl1; Sncb; Sncg;	GO:0050808~synapse organization	7	43	16.2791	0.00280119	0.165321
Ass1; Crygd; Jund; Met; Nudc; Stat5a; Sts; Fas; Bmp7; Ccnd2; Ctgf; Timp4; Birc5;	GO:0043434~response to peptide hormone	13	128	10.1562	0.00303151	0.175719
Kif18b; Kif14; Kif18a; Kif2c;	GO:0007019~microtubule depolymerization	4	13	30.7692	0.00340975	0.191508
Dock11; Fscn1; Tgfb3; Espn; Gpm6a; Tenm2;	GO:0051491~positive regulation of filopodium assembly	6	33	18.1818	0.00343205	0.191508
Cdk1; Cst3; Igf1; Jun; Met; Pdgfb; Tgfb3;	GO:0045740~positive regulation of DNA replication	7	45	15.5556	0.00351268	0.191508
Brip1; Ddrgk1; Parp14; Tgif1; Gas2l1; Ccnb1; Cryab; Igf1; Lgals9; Met; Pdgfb; Erp29; Vegfa; Wnt4; Ctgf; Keap1; Pick1; Tgfb2; Flot2;	GO:0010629~negative regulation of gene expression	19	232	8.18966	0.00383513	0.191508
Erbb2; Rxrg; Nrg1; Erbb3; Sncg;	GO:0007422~peripheral nervous system development	5	23	21.7391	0.00384208	0.191508
Ass1; Bckdha; Brca1; Cav1; Cnr1; Nqo1; Igf1; Pkm; Tnfrsf11b; Acaa1a; Cubn; Aacs; Glrx;	GO:0007584~response to nutrient	13	132	9.84848	0.00385828	0.191508
Aldoa; Hk3; Pfkl; Pkm; Pgk1; Pfkm;	GO:0006096~glycolytic process	6	34	17.6471	0.00390926	0.191508
Anxa2; S100a10; Flot2;	GO:0001765~membrane raft assembly	3	6	50	0.00395288	0.191508
Cenpu; Brca1; Fas;	GO:0043009~chordate embryonic development	3	6	50	0.00395288	0.191508
Aqp5; Chrm3; Kcnma1;	GO:0046541~saliva secretion	3	6	50	0.00395288	0.191508
Gsn; Lgals9; Fas;	GO:2001269~positive regulation of cysteine-type endopeptidase activity involved in apoptotic signaling pathway	3	6	50	0.00395288	0.191508
Casr; Igf1; Met; Vegfa; Bmp7; Wnt4;	GO:0048754~branching morphogenesis of an epithelial tube	6	36	16.6667	0.00500859	0.231319
Osmr; Cep131; Kif20b; Ddrgk1; Kif14; Crlf1; Prc1; Gas1; Thbs1; Rrm2; Adm; Casr; Cntf; Cst3; Ednra; Erbb2; Igf1; Jun; Pdgfb; Stat5a; Sts; Foxm1; Vegfa; Lef1; Btc; Cdc20; Ccnd2; Marcksl1; Mvd; Il11ra1; Nrg1; Wnt2; Ctgf; Tgfb2;	GO:0008284~positive regulation of cell proliferation	34	521	6.52591	0.00505835	0.231319
Kif14; Pot1b; Igfbp4; Ctgf; S100a10; Pttg1; Tgfb2; Epb41l3;	GO:0001558~regulation of cell growth	8	62	12.9032	0.00519275	0.231319
Pclaf; Ticrr; Fam111a; Gins1; Rrm2; Pdgfb; Btc; Pola1; Orc1;	GO:0006260~DNA replication	9	76	11.8421	0.00519712	0.231319
Ddc; Npr1; Cyp2d4; Sncb;	GO:0042417~dopamine metabolic process	4	15	26.6667	0.00522536	0.231319
Col2a1; Igf1; Ccna2; Itgb3;	GO:1990314~cellular response to insulin-like growth factor stimulus	4	15	26.6667	0.00522536	0.231319
Aifm2; Map3k10; Ect2; Melk; Sp110; Camk1d; Adamtsl4; Map3k20; Adm; Cnr1; Jun; Tgfb3; Gal; Fas; Top2a; Kcnma1; Bmp7; Bnip3; Bard1; Rhob; Aldh1a3; Bcl2l11; Tgfb2; Epha7; Bok;	GO:0043065~positive regulation of apoptotic process	25	350	7.14286	0.00541302	0.231319
E2f8; E2f7; Aurkb;	GO:0032466~negative regulation of cytokinesis	3	7	42.8571	0.00548723	0.231319
Cenpt; Cenpa; Cenpw;	GO:0051382~kinetochore assembly	3	7	42.8571	0.00548723	0.231319
Fas; Wnt4; Sncg;	GO:0071464~cellular response to hydrostatic pressure	3	7	42.8571	0.00548723	0.231319
Eomes; Camk1d; Cdk5rap3; S1pr5; Ccnd2; Nrep;	GO:0045664~regulation of neuron differentiation	6	37	16.2162	0.00563611	0.23158
Mybl2; Birc7; Arhgef10; Cdc20; Kif11; Birc5;	GO:0090307~mitotic spindle assembly	6	37	16.2162	0.00563611	0.23158
Met; Pdgfb; Gls2; Bnip3; Ctgf; Ddit4;	GO:0072593~reactive oxygen species metabolic process	6	38	15.7895	0.00631914	0.239782
Mybl2; Pin1; Nqo1; Jun; Fas; Kcnma1; Bcl2l11; Tgfb2; Epha7;	GO:0043525~positive regulation of neuron apoptotic process	9	79	11.3924	0.00651996	0.239782
E2f8; E2f7; Thbs1; Vegfa; Lef1;	GO:0002040~sprouting angiogenesis	5	27	18.5185	0.00694137	0.239782
Mid1ip1; Gas2l1; Ckap2; Mid1; Clip2;	GO:0007026~negative regulation of microtubule depolymerization	5	27	18.5185	0.00694137	0.239782
Cnr1; Lgals9; Fas; Il11ra1; Pla2g6; Ifi27;	GO:0060135~maternal process involved in female pregnancy	6	39	15.3846	0.00706037	0.239782
Rgl2; Sema4d; Cntf; Erbb2; Igf1; Pdgfb; Nrg1; Tgfb2;	GO:0014068~positive regulation of phosphatidylinositol 3-kinase signaling	8	66	12.1212	0.00725795	0.239782
Cenpe; Ndc80; Sgo1;	GO:0008608~attachment of spindle microtubules to kinetochore	3	8	37.5	0.00733194	0.239782
Slc29a4; Slc18a2; Pick1;	GO:0015844~monoamine transport	3	8	37.5	0.00733194	0.239782
Dusp26; Adarb1; Cdk5rap3;	GO:0044387~negative regulation of protein kinase activity by regulation of protein phosphorylation	3	8	37.5	0.00733194	0.239782
Knstrn; Racgap1; Ect2;	GO:0051988~regulation of attachment of spindle microtubules to kinetochore	3	8	37.5	0.00733194	0.239782
Ube2t; Brca1; Bard1;	GO:0085020~protein K6-linked ubiquitination	3	8	37.5	0.00733194	0.239782
Pck2; Casr; Igf1; Met; Gas6; Fas; Ppargc1a; Nptx1; Aacs; Glrx;	GO:0071333~cellular response to glucose stimulus	10	96	10.4167	0.00748451	0.239782
Polq; Rfc4; Pole2; Poln;	GO:0006261~DNA-dependent DNA replication	4	17	23.5294	0.00759381	0.239782
Pex5; Pmvk; Mvd; Mvk;	GO:0008299~isoprenoid biosynthetic process	4	17	23.5294	0.00759381	0.239782
Igf1; Ppargc1a; Anxa2; Keap1;	GO:0097066~response to thyroid hormone	4	17	23.5294	0.00759381	0.239782
Stil; Cdc6; Cks2; Pdgfb; Ccnd2;	GO:0045737~positive regulation of cyclin-dependent protein serine/threonine kinase activity	5	28	17.8571	0.00792817	0.239782
Tgif1; Thbs1; Ddc; Erbb2; Met; Pdgfb; Tgfb3; Gas6; Acan;	GO:0071363~cellular response to growth factor stimulus	9	82	10.9756	0.00808712	0.239782
Pin1; Kif14; Crlf1; Cntf; Jun; Mag; Pcp4; Tgfb3; Vegfa; Ppargc1a; Erbb3; Birc5; Bok; Sncb;	GO:0043524~negative regulation of neuron apoptotic process	14	163	8.58896	0.00834062	0.239782
Crlf2; Pou2f2;	GO:0002380~immunoglobulin secretion involved in immune response	2	2	100	0.00834731	0.239782
Cubn; Lrp2;	GO:0006766~vitamin metabolic process	2	2	100	0.00834731	0.239782
Aldh1l2; Aldh1l1;	GO:0009258~10-formyltetrahydrofolate catabolic process	2	2	100	0.00834731	0.239782
Eomes; Tgfb2;	GO:0010002~cardioblast differentiation	2	2	100	0.00834731	0.239782
Cubn; Lrp2;	GO:0020028~hemoglobin import	2	2	100	0.00834731	0.239782
Aspm; Lef1;	GO:0021873~forebrain neuroblast division	2	2	100	0.00834731	0.239782
Ccnb1; Hspa2;	GO:0031662~positive regulation of cyclin-dependent protein serine/threonine kinase activity involved in G2/M transition of mitotic cell cycle	2	2	100	0.00834731	0.239782
Stub1; Gal;	GO:0031943~regulation of glucocorticoid metabolic process	2	2	100	0.00834731	0.239782
E2f8; E2f7;	GO:0032877~positive regulation of DNA endoreduplication	2	2	100	0.00834731	0.239782
Ddc; Tph2;	GO:0042427~serotonin biosynthetic process	2	2	100	0.00834731	0.239782
Brca1; Cdk5rap3;	GO:0044818~mitotic G2/M transition checkpoint	2	2	100	0.00834731	0.239782
Apoh; Anxa2;	GO:0051917~regulation of fibrinolysis	2	2	100	0.00834731	0.239782
Plk1; Hspa2;	GO:0070194~synaptonemal complex disassembly	2	2	100	0.00834731	0.239782
Igf1; Gas6;	GO:1900142~negative regulation of oligodendrocyte apoptotic process	2	2	100	0.00834731	0.239782
Ccnb1; Cdk1;	GO:1905448~positive regulation of mitochondrial ATP synthesis coupled electron transport	2	2	100	0.00834731	0.239782
Ldlrap1; Anxa2;	GO:1905602~positive regulation of receptor-mediated endocytosis involved in cholesterol transport	2	2	100	0.00834731	0.239782
Gsn; Ccl6; Fkbp8; Rmdn3; Melk; Cdca7; Sp110; Adamtsl4; Birc7; Zfp385a; Casr; Cdk1; Cst3; Tf; Gas6; Fas; Stk17b; Faim; Bnip3; Rhob; Tradd; Ddit4; Birc5; Epha7; Bok;	GO:0006915~apoptotic process	25	364	6.86813	0.00846132	0.240925
Thbs1; Igf1; Jun; Pdgfb; Vegfa; Ppargc1a; Itgb3; Orc1; Sulf1;	GO:0048661~positive regulation of smooth muscle cell proliferation	9	83	10.8434	0.00866843	0.244676
Irgm; Cemip; Met; Plk1; Bmp7;	GO:0010800~positive regulation of peptidyl-threonine phosphorylation	5	29	17.2414	0.00900826	0.252076
Aldoa; Pfkl; Pfkm;	GO:0030388~fructose 1,6-bisphosphate metabolic process	3	9	33.3333	0.0095005	0.252776
Kif20b; Mid1; Dvl1;	GO:0035372~protein localization to microtubule	3	9	33.3333	0.0095005	0.252776
Cenpe; Ndc80; Kif2c;	GO:0051315~attachment of mitotic spindle microtubules to kinetochore	3	9	33.3333	0.0095005	0.252776
Mki67; Bub1; Kif2c;	GO:0051983~regulation of chromosome segregation	3	9	33.3333	0.0095005	0.252776
Birc7; Birc5; Nol3;	GO:1990001~inhibition of cysteine-type endopeptidase activity involved in apoptotic process	3	9	33.3333	0.0095005	0.252776
Polq; Fancb; Parpbp;	GO:2000042~negative regulation of double-strand break repair via homologous recombination	3	9	33.3333	0.0095005	0.252776
Ldlrap1; Adm; Cav1; Cntn2; Ramp3; Ache;	GO:0031623~receptor internalization	6	42	14.2857	0.0096599	0.254927
Cav1; Jun; Pdgfb; Scg2; Stat5a; Vegfa; Wnt2; Itgb3;	GO:0001938~positive regulation of endothelial cell proliferation	8	70	11.4286	0.00988865	0.255699
LOC497940; Anxa3; Nqo1; Ppp1r14a; Anxa2; Ppp1r14d; Timp4; Angptl4;	GO:0043086~negative regulation of catalytic activity	8	70	11.4286	0.00988865	0.255699
Adm; Cyp1a1; Itgb4; Met; Pdgfb; Scn3a; Vcan; Erbb3; Tgfb2;	GO:0009611~response to wounding	9	85	10.5882	0.00992548	0.255699
Slc8a2; Bmp7; Crym; Lrp2; Tgfb2;	GO:0033280~response to vitamin D	5	30	16.6667	0.0101857	0.260337
Aspm; Lgr5; Pin1; Cav1; Tmem198; Dvl1; Wnt2; Wnt4;	GO:0090263~positive regulation of canonical Wnt signaling pathway	8	71	11.2676	0.0106445	0.269939
Adm; Igf1; Lgals9; Stat5a; Sts; Tgfb3; Epn1; Vegfa; Cyp2j4; Cyp2d4; Tgfb2;	GO:0007565~female pregnancy	11	118	9.32203	0.0107907	0.271523
Cdk1; Hist1h1e; Top2a;	GO:0030261~chromosome condensation	3	10	30	0.0120034	0.295175
Cav1; Cnr1; Atp2b4;	GO:0051001~negative regulation of nitric-oxide synthase activity	3	10	30	0.0120034	0.295175
Igf1; Nrg1; Erbb3;	GO:0070886~positive regulation of calcineurin-NFAT signaling cascade	3	10	30	0.0120034	0.295175
Ppp1r14a; Bmp7; Bard1; Ppp1r14d;	GO:0042325~regulation of phosphorylation	4	20	20	0.0123142	0.297406
Ect2; Scube1; Polq; Rad51; Cav1; Cpt1a; Cryab; Kcna5; Fas; Mpp2; Kcnma1; Kcna6; Lonp1; Lzts3; Kcng1; Kcnd3; Angptl4;	GO:0051260~protein homooligomerization	17	226	7.52212	0.0126789	0.297406
Nusap1; Igf1; Met; Pdgfb; Btc;	GO:0045840~positive regulation of mitotic nuclear division	5	32	15.625	0.012848	0.297406
Dok7; Alkal1; Pdgfb; Gas6; Erbb3;	GO:0061098~positive regulation of protein tyrosine kinase activity	5	32	15.625	0.012848	0.297406
Pex5; Cpt1a; Cpt1b; Acaa2; Acaa1a; Abcd2;	GO:0006635~fatty acid beta-oxidation	6	45	13.3333	0.0128775	0.297406
Racgap1; Kif23;	GO:0000915~actomyosin contractile ring assembly	2	3	66.6667	0.0135601	0.297406
Cyp1a1; Cyp2d4;	GO:0009804~coumarin metabolic process	2	3	66.6667	0.0135601	0.297406
Thbs1; Atp2b4;	GO:0010751~negative regulation of nitric oxide mediated signal transduction	2	3	66.6667	0.0135601	0.297406
Nectin2; Gas6;	GO:0019064~fusion of virus membrane with host plasma membrane	2	3	66.6667	0.0135601	0.297406
Ddc; Cyp2d4;	GO:0033076~isoquinoline alkaloid metabolic process	2	3	66.6667	0.0135601	0.297406
Dscc1; Esco2;	GO:0034421~post-translational protein acetylation	2	3	66.6667	0.0135601	0.297406
Plod2; Plod1;	GO:0046947~hydroxylysine biosynthetic process	2	3	66.6667	0.0135601	0.297406
Aspm; Cdk1;	GO:0051445~regulation of meiotic cell cycle	2	3	66.6667	0.0135601	0.297406
Gal; Tgfb2;	GO:0051795~positive regulation of timing of catagen	2	3	66.6667	0.0135601	0.297406
Pfkl; Pfkm;	GO:0061615~glycolytic process through fructose-6-phosphate	2	3	66.6667	0.0135601	0.297406
Adarb1; Fas;	GO:0097049~motor neuron apoptotic process	2	3	66.6667	0.0135601	0.297406
Brip1; Slc7a11; Rad51; Ass1; Ccnb1; Cdk1; Cst3; Cyp1a1; Ddc; Slc18a2; Fas;	GO:0009636~response to toxic substance	11	123	8.94309	0.0140674	0.306462
Cav1; Gja5; Kcna5; Cacnb2; Kcnd3;	GO:0086091~regulation of heart rate by cardiac conduction	5	33	15.1515	0.0143402	0.310322
Atad5; Vpreb1; Fas;	GO:0002377~immunoglobulin production	3	11	27.2727	0.0148485	0.312975
Tgfb3; Bmp7; Tgfb2;	GO:0007435~salivary gland morphogenesis	3	11	27.2727	0.0148485	0.312975
Kif5a; Hook1; Kif1c;	GO:0030705~cytoskeleton-dependent intracellular transport	3	11	27.2727	0.0148485	0.312975
Stat5a; Wnt2; Wnt4;	GO:0061180~mammary gland epithelium development	3	11	27.2727	0.0148485	0.312975
Cav1; Erbb2; Tgfb3; Vegfa; Nrg1; Aldh2; Tgfb2;	GO:0032570~response to progesterone	7	61	11.4754	0.0150782	0.315766
Wdr78; Dnai2; Tmem141; Dnah17; Dnah11;	GO:0003341~cilium movement	5	34	14.7059	0.0159443	0.329652
Igf1; Fas; Bcl2l11; Erbb3; Bok;	GO:0097192~extrinsic apoptotic signaling pathway in absence of ligand	5	34	14.7059	0.0159443	0.329652
Sptbn4; Cemip; Mcoln3; Fam107b; Col2a1; Grm7; Espn; Kcnma1; Crym; Whrn; Lrp2; Birc5;	GO:0007605~sensory perception of sound	12	143	8.39161	0.0162874	0.334614
Rgl2; Ccl6; Arhgap18; Rgs17; Racgap1; Sbf1; Sh2d3c; Ect2; Ngef; Fgd2; Pin1; Sema4d; Arhgap26; Rasgef1c; Dock4; Dock11; Arhgef4; Asap3; Erbb2; Jun; Rgs12; Rgs8; Wnt4; Rabep2; S100a10; Arfgap1;	GO:0043547~positive regulation of GTPase activity	26	410	6.34146	0.0178144	0.344164
Aqp1; Ednra; Sulf1;	GO:0003094~glomerular filtration	3	12	25	0.0180409	0.344164
Nkx6-2; Mag; Cntn2;	GO:0022010~central nervous system myelination	3	12	25	0.0180409	0.344164
Stil; Tead1; Col2a1;	GO:0030903~notochord development	3	12	25	0.0180409	0.344164
Thbs1; Wnt4; Sulf1;	GO:0040037~negative regulation of fibroblast growth factor receptor signaling pathway	3	12	25	0.0180409	0.344164
E2f8; E2f7; Cyp1a1;	GO:0070365~hepatocyte differentiation	3	12	25	0.0180409	0.344164
Tacc3; Obsl1; Wee1; Cul9; Cul7; Cdk1; Cntn2; Birc5;	GO:0000226~microtubule cytoskeleton organization	8	79	10.1266	0.0183083	0.344164
Abca7; Jph3; Sorcs3; Cnr1; Igf1; Grm7; Slc8a2; Nrg1; Pla2g6;	GO:0007613~memory	9	95	9.47368	0.0183594	0.344164
Igf1; Pdgfb; Gas6; Nrg1;	GO:0032148~activation of protein kinase B activity	4	23	17.3913	0.0185837	0.344164
Thbs1; Pdgfb; Stat5a; Vegfa;	GO:0043536~positive regulation of blood vessel endothelial cell migration	4	23	17.3913	0.0185837	0.344164
Aqp1; Aqp5; Vegfa; Bmp7;	GO:0048593~camera-type eye morphogenesis	4	23	17.3913	0.0185837	0.344164
Dok7; Erbb2; Lamb2; Dvl1; Cacnb2;	GO:0007528~neuromuscular junction development	5	36	13.8889	0.0195011	0.344164
Map3k20; Tnfrsf11a; Jun; Itgb3; Acan; Tgfb2;	GO:0009314~response to radiation	6	50	12	0.0197915	0.344164
Ddah2; Ass1;	GO:0000052~citrulline metabolic process	2	4	50	0.0198271	0.344164
Pdgfb; Gas6;	GO:0003104~positive regulation of glomerular filtration	2	4	50	0.0198271	0.344164
Rrm2; LOC100359539;	GO:0009263~deoxyribonucleotide biosynthetic process	2	4	50	0.0198271	0.344164
Sema4d; Tgfb2;	GO:0010693~negative regulation of alkaline phosphatase activity	2	4	50	0.0198271	0.344164
Mgarp; Ppargc1a;	GO:0010822~positive regulation of mitochondrion organization	2	4	50	0.0198271	0.344164
Ddc; Slc18a2;	GO:0015842~aminergic neurotransmitter loading into synaptic vesicle	2	4	50	0.0198271	0.344164
Lef1; Cenpf;	GO:0016202~regulation of striated muscle tissue development	2	4	50	0.0198271	0.344164
Mis18a; LOC679342;	GO:0034080~CENP-A containing nucleosome assembly	2	4	50	0.0198271	0.344164
Mttp; Apoh;	GO:0034197~triglyceride transport	2	4	50	0.0198271	0.344164
Tgfb3; Cthrc1;	GO:0043932~ossification involved in bone remodeling	2	4	50	0.0198271	0.344164
Cenpe; Ccnb1;	GO:0051987~positive regulation of attachment of spindle microtubules to kinetochore	2	4	50	0.0198271	0.344164
Rgs8; Alk;	GO:0060159~regulation of dopamine receptor signaling pathway	2	4	50	0.0198271	0.344164
Pin1; Bmp7;	GO:0060393~regulation of pathway-restricted SMAD protein phosphorylation	2	4	50	0.0198271	0.344164
Bmp7; Sulf1;	GO:0060686~negative regulation of prostatic bud formation	2	4	50	0.0198271	0.344164
Crip1; Igf1;	GO:0060741~prostate gland stromal morphogenesis	2	4	50	0.0198271	0.344164
Fancb; Rad51;	GO:1990414~replication-born double-strand break repair via sister chromatid exchange	2	4	50	0.0198271	0.344164
Atp2a3; Casr; Cav1; Ramp3; Slc8a2; Atp2b4; Cacnb2; Ryr3; Bspry;	GO:0006816~calcium ion transport	9	97	9.27835	0.020531	0.350756
Bcan; Col2a1; Erbb2; Vsnl1; Vcan; Acan; Timp4; Shc3; Tenm2;	GO:0007417~central nervous system development	9	97	9.27835	0.020531	0.350756
Osmr; Tnfrsf11a; Acp5; Jun; Jund; Fas; Timp4; Ifi27; Tgfb2;	GO:0034097~response to cytokine	9	97	9.27835	0.020531	0.350756
Pck2; Tnfrsf11a; LOC681410; Acp5; Adm; Aldoa; Ass1; Cnr1; Cyp1a1; Ednra; Igf1; Jun; Jund; Lgals9; Tnfrsf11b; Fas; Cxcl1; Timp4; Aldh2;	GO:0032496~response to lipopolysaccharide	19	278	6.83453	0.0207432	0.352526
Tmem150c; Aqp1; Cav1; Col2a1; Ednra; Mag; Pdgfb; Fas; Bnip3; Itgb3;	GO:0071260~cellular response to mechanical stimulus	10	114	8.77193	0.0208985	0.353315
Cul7; Lef1; Trip10; Wnt4; Tgfb2;	GO:0001837~epithelial to mesenchymal transition	5	37	13.5135	0.0214595	0.355641
Arsg; Chst2; Chst9;	GO:0006790~sulfur compound metabolic process	3	13	23.0769	0.0215839	0.355641
Lef1; Wnt4; Epha7;	GO:0022407~regulation of cell-cell adhesion	3	13	23.0769	0.0215839	0.355641
Ddc; Cyp2d4; Tgfb2;	GO:0042416~dopamine biosynthetic process	3	13	23.0769	0.0215839	0.355641
Pin1; Igf1; Trip10;	GO:0061051~positive regulation of cell growth involved in cardiac muscle cell development	3	13	23.0769	0.0215839	0.355641
Pclaf; Rad54b; Zbtb4; Nfatc2; Polq; Dtl; Ube2t; Mcm10; Ddias; Fancf; Rad51; Dtx3l; Ccdc13; Zfp385a; Brca1; Top2a; Macrod1;	GO:0006974~cellular response to DNA damage stimulus	17	242	7.02479	0.0222436	0.364661
Sptbn4; Nkd2; Fyb1; Ramp3; Gas6; Anxa2; Wnt4; S100a10; Cacnb2; Flot2; Epb41l3;	GO:0072659~protein localization to plasma membrane	11	133	8.27068	0.022803	0.368211
Cers1; Aim2; Fancb; Ddc; Slc18a2; Gas6; Vegfa; Ppp1r14a; Itgb3;	GO:0035690~cellular response to drug	9	99	9.09091	0.0228817	0.368211
Pck2; Casr; Gipr; Pfkm; Aacs; Glrx;	GO:0032024~positive regulation of insulin secretion	6	52	11.5385	0.0231514	0.368211
Thbs1; Igf1; Met; Tgfb3; Erp29; Lpar3; Nrg1; Alk;	GO:0000187~activation of MAPK activity	8	83	9.63855	0.0233467	0.368211
Fkbp8; Pbk; Cd109; Ccnb1; Cdk5rap3; Dvl1; Ppargc1a; Fam129a;	GO:0001933~negative regulation of protein phosphorylation	8	83	9.63855	0.0233467	0.368211
Lamb1; Gas1; Aqp1; Aqp5; Erbb3;	GO:0042476~odontogenesis	5	38	13.1579	0.0235416	0.368211
Dmtn; Bdkrb2; Cav1; Ddit4;	GO:0033137~negative regulation of peptidyl-serine phosphorylation	4	25	16	0.0236874	0.368211
Flnb; Cav1; Erbb2; Met; Rxrg; Erbb3; Tgfb2;	GO:0007519~skeletal muscle tissue development	7	68	10.2941	0.0246001	0.368211
Arhgap18; Dmtn; Fscn1; Itgb3; Tgfb2; Bst2;	GO:0032956~regulation of actin cytoskeleton organization	6	53	11.3208	0.0249665	0.368211
Adm; Igf1; Slc18a2; Sstr1; Ppargc1a; Aacs;	GO:0042594~response to starvation	6	53	11.3208	0.0249665	0.368211
Pex5; Igf1; Tgfb3; Lef1; Bmp7; Tgfb2;	GO:0048468~cell development	6	53	11.3208	0.0249665	0.368211
Pex5; Acaa1a; Abcd2;	GO:0000038~very long-chain fatty acid metabolic process	3	14	21.4286	0.0254783	0.368211
Kif14; Kcnh5; Cenpf;	GO:0010389~regulation of G2/M transition of mitotic cell cycle	3	14	21.4286	0.0254783	0.368211
Mttp; Cubn; Lrp2;	GO:0042953~lipoprotein transport	3	14	21.4286	0.0254783	0.368211
Ccl6; Crlf1; Adm; Cntf; Igf1; Pdgfb; Pomc; Scg2; Tgfb3; Gas6; Gal; Tnfrsf11b; Cxcl1; Vegfa; Btc; Bmp7; Calcb; Crlf2; Nrg1; Wnt2; Ctgf; Rabep2; Vgf; Tgfb2;	GO:0010469~regulation of receptor activity	24	384	6.25	0.0255338	0.368211
Sgcd; Sgcg; Bmp7; Nrg1;	GO:0048738~cardiac muscle tissue development	4	26	15.3846	0.0265269	0.368211
Ccnb1; Cdk1; Nrg1; Wnt2;	GO:0060045~positive regulation of cardiac muscle cell proliferation	4	26	15.3846	0.0265269	0.368211
Cdc45; Cyp1a1; Kcna5; Ccnd2;	GO:1900087~positive regulation of G1/S transition of mitotic cell cycle	4	26	15.3846	0.0265269	0.368211
Dtx3l; Cdk1; Cdk5rap3; Tgfb2;	GO:1900182~positive regulation of protein localization to nucleus	4	26	15.3846	0.0265269	0.368211
Primpol; Pola1;	GO:0006269~DNA replication, synthesis of RNA primer	2	5	40	0.0270601	0.368211
Tacc3; Bub1b;	GO:0007091~metaphase/anaphase transition of mitotic cell cycle	2	5	40	0.0270601	0.368211
Tgfb3; Tgfb2;	GO:0010936~negative regulation of macrophage cytokine production	2	5	40	0.0270601	0.368211
Aqp1; Aqp5;	GO:0015670~carbon dioxide transport	2	5	40	0.0270601	0.368211
Trpm3; Ano3;	GO:0016048~detection of temperature stimulus	2	5	40	0.0270601	0.368211
Ttk; Plk1;	GO:0016321~female meiosis chromosome segregation	2	5	40	0.0270601	0.368211
Stat5a; Phgdh;	GO:0019530~taurine metabolic process	2	5	40	0.0270601	0.368211
Abca7; Itgb3;	GO:0038027~apolipoprotein A-I-mediated signaling pathway	2	5	40	0.0270601	0.368211
Ednra; Vgf;	GO:0043084~penile erection	2	5	40	0.0270601	0.368211
Cks2; Cdk1;	GO:0044772~mitotic cell cycle phase transition	2	5	40	0.0270601	0.368211
Ddc; Scn3a;	GO:0046684~response to pyrethroid	2	5	40	0.0270601	0.368211
Adm; Lrp2;	GO:0046879~hormone secretion	2	5	40	0.0270601	0.368211
Nrg1; Erbb3;	GO:0051048~negative regulation of secretion	2	5	40	0.0270601	0.368211
Cav1; Glrx;	GO:0060355~positive regulation of cell adhesion molecule production	2	5	40	0.0270601	0.368211
Tgfb3; Tgfb2;	GO:0060364~frontal suture morphogenesis	2	5	40	0.0270601	0.368211
Ctgf; Orc1;	GO:0070318~positive regulation of G0 to G1 transition	2	5	40	0.0270601	0.368211
Cntn2; Epb41l3;	GO:0071205~protein localization to juxtaparanode region of axon	2	5	40	0.0270601	0.368211
Ass1; Slc18a2;	GO:0071242~cellular response to ammonium ion	2	5	40	0.0270601	0.368211
Cenpa; Bub1b;	GO:0071459~protein localization to chromosome, centromeric region	2	5	40	0.0270601	0.368211
Fancb; Rad51;	GO:0072757~cellular response to camptothecin	2	5	40	0.0270601	0.368211
Steap2; Steap4;	GO:0098706~ferric iron import across plasma membrane	2	5	40	0.0270601	0.368211
Kif5a; Gas1; Lamb2; Cntn2; Dpysl5; Dvl1; Bmp7; Cntn4; Tubb3; Tgfb2; Tenm2;	GO:0007411~axon guidance	11	137	8.0292	0.0272238	0.368211
Etfb; Steap2; Pycr1; Ldhd; Aldh1l2; P4ha2; Fa2h; Gfod2; Tm7sf2; Gfod1; Steap4; Cyp2j10; Rrm2; Bckdha; LOC100359539; Cyp1a1; Nqo1; Pah; Plod2; Aoc1; Phgdh; Cyp2j4; Ccs; Aox1; Cyp2d4; Fasn; Crym; Aldh1l1; Plod1; Aldh1a3; Tph2; Aldh2; Dhrs4; Glrx; Cyp27a1;	GO:0055114~oxidation-reduction process	35	617	5.67261	0.0286757	0.368211
Mrc1; Lef1; Fasn; Keap1;	GO:0071353~cellular response to interleukin-4	4	27	14.8148	0.0295614	0.368211
Lgr5; Frem2; Cys1; Col2a1; Igf1; Tgfb3; Tgfb2;	GO:0048839~inner ear development	7	71	9.85915	0.0297194	0.368211
Pnpla3; Ppargc1a; Vgf;	GO:0002021~response to dietary excess	3	15	20	0.0297235	0.368211
Dmtn; Met; Ddit4;	GO:0010801~negative regulation of peptidyl-threonine phosphorylation	3	15	20	0.0297235	0.368211
Mag; Tf; Nrg1;	GO:0031643~positive regulation of myelination	3	15	20	0.0297235	0.368211
Camk1d; Sez6; Cdc20;	GO:0050773~regulation of dendrite development	3	15	20	0.0297235	0.368211
Aqp1; Cyp1a1; Aoc1;	GO:0071280~cellular response to copper ion	3	15	20	0.0297235	0.368211
Mttp; Ddc; Igf1; Jun; Jund; Fas; Kcnma1; Atf5; Tph2; Erbb3;	GO:0007623~circadian rhythm	10	122	8.19672	0.0305735	0.368211
Wee1; Kif20b; Shtn1; Bmp7; Gas7; Gpm6a; Epb41l3;	GO:0048812~neuron projection morphogenesis	7	72	9.72222	0.0315739	0.368211
Dok7; Dlg2; Dvl1; Pick1;	GO:0043113~receptor clustering	4	28	14.2857	0.0327928	0.368211
Mcoln3; Etv5; Zfp385a; Slc18a2; Gng7; Espn; Nrg1; Aldh1a3; Negr1;	GO:0007626~locomotory behavior	9	107	8.41121	0.034214	0.368211
Myh4; Pkm; Acan;	GO:0009629~response to gravity	3	16	18.75	0.0343169	0.368211
Gsta4; Cyp1a1; Slc18a2;	GO:0009635~response to herbicide	3	16	18.75	0.0343169	0.368211
Ngef; Jun; Cdhr1;	GO:0009987~cellular process	3	16	18.75	0.0343169	0.368211
Erbb2; Lef1; Erbb3;	GO:0043586~tongue development	3	16	18.75	0.0343169	0.368211
Acp5; Cav1; Atp2b4;	GO:0045019~negative regulation of nitric oxide biosynthetic process	3	16	18.75	0.0343169	0.368211
Sema4d; Dmtn; Igf1;	GO:0050732~negative regulation of peptidyl-tyrosine phosphorylation	3	16	18.75	0.0343169	0.368211
Brip1; Cdc6; Pdgfb;	GO:1904385~cellular response to angiotensin	3	16	18.75	0.0343169	0.368211
Gja5; Nrg1;	GO:0003161~cardiac conduction system development	2	6	33.3333	0.0351761	0.368211
Nfatc2; Igf1;	GO:0014904~myotube cell development	2	6	33.3333	0.0351761	0.368211
Leo1; Ccnb1;	GO:0031442~positive regulation of mRNA 3'-end processing	2	6	33.3333	0.0351761	0.368211
Ube2c; Birc5;	GO:0031536~positive regulation of exit from mitosis	2	6	33.3333	0.0351761	0.368211
Tgfb3; Vegfa;	GO:0045601~regulation of endothelial cell differentiation	2	6	33.3333	0.0351761	0.368211
Cyp1a1; Cyp2d4;	GO:0046483~heterocycle metabolic process	2	6	33.3333	0.0351761	0.368211
Ednra; Nol3;	GO:0048659~smooth muscle cell proliferation	2	6	33.3333	0.0351761	0.368211
Igf1; Met;	GO:0051450~myoblast proliferation	2	6	33.3333	0.0351761	0.368211
Mdga1; Epha7;	GO:0051964~negative regulation of synapse assembly	2	6	33.3333	0.0351761	0.368211
Cenpe; Cdc6;	GO:0051984~positive regulation of chromosome segregation	2	6	33.3333	0.0351761	0.368211
E2f8; E2f7;	GO:0060718~chorionic trophoblast cell differentiation	2	6	33.3333	0.0351761	0.368211
Tf; Lrp2;	GO:0070447~positive regulation of oligodendrocyte progenitor proliferation	2	6	33.3333	0.0351761	0.368211
LOC100912427; Igf2bp1;	GO:0070934~CRD-mediated mRNA stabilization	2	6	33.3333	0.0351761	0.368211
Fas; Bnip3;	GO:0071279~cellular response to cobalt ion	2	6	33.3333	0.0351761	0.368211
Pdgfb; Itgb3;	GO:0072126~positive regulation of glomerular mesangial cell proliferation	2	6	33.3333	0.0351761	0.368211
Gsn; Dmtn;	GO:0090527~actin filament reorganization	2	6	33.3333	0.0351761	0.368211
Dtx3l; Vegfa;	GO:1902966~positive regulation of protein localization to early endosome	2	6	33.3333	0.0351761	0.368211
Itgb3; Tgfb2;	GO:1903053~regulation of extracellular matrix organization	2	6	33.3333	0.0351761	0.368211
Stk17b; Bcl2l11;	GO:2000271~positive regulation of fibroblast apoptotic process	2	6	33.3333	0.0351761	0.368211
Adm; Vegfa; Hspa2; Ppargc1a; Vgf; Tgfb2;	GO:0009409~response to cold	6	58	10.3448	0.0354594	0.368211
Thbs1; Cav1; Ccnb1; Col2a1; Igf1; Jun; Jund; Kcna5; Acan;	GO:0009612~response to mechanical stimulus	9	108	8.33333	0.0358606	0.368211
Nkx6-2; Erbb2; Bnip3; Nrg1; Bok;	GO:0048709~oligodendrocyte differentiation	5	43	11.6279	0.0358815	0.368211
Pdgfb; Tgfb3; Wnt4; Ctgf;	GO:0032967~positive regulation of collagen biosynthetic process	4	29	13.7931	0.0362225	0.368211
Jph3; Bcan; Cntn2; Vgf;	GO:0048168~regulation of neuronal synaptic plasticity	4	29	13.7931	0.0362225	0.368211
Met; Pdgfb; Scg2; Vegfa;	GO:0050918~positive chemotaxis	4	29	13.7931	0.0362225	0.368211
Lrrc55; Aqp1; Kcna5; Hcn2; Kcnma1; Slc12a9; Kcna6; Kcnh5; Kcng1; Kcnd3; Kcnk12;	GO:0071805~potassium ion transmembrane transport	11	144	7.63889	0.0363926	0.368211
Mdga1; Aspm; Pex5; Met; Cntn2; Gas6; Fat3; Ddit4; Dab1; Gpm6a;	GO:0001764~neuron migration	10	126	7.93651	0.0364408	0.368211
Aspm; Cav1; Mag; Cntn2; Bmp7; Cntn4; Zhx2;	GO:0045665~negative regulation of neuron differentiation	7	75	9.33333	0.0375971	0.368211
Rgl2; Arl10; Arhgap18; Sh2d3c; Rasgef1c; Dock4; Dock11; Tf; Rhob; Dab1;	GO:0007264~small GTPase mediated signal transduction	10	127	7.87402	0.0380216	0.368211
Thbs1; Anxa3; Vegfa; Rhob; Itgb3;	GO:0010595~positive regulation of endothelial cell migration	5	44	11.3636	0.0387475	0.368211
Gmnn; Ptprk; Bmp7; Rhob; Mapk12;	GO:0045786~negative regulation of cell cycle	5	44	11.3636	0.0387475	0.368211
Cemip; Lamb1; Ddrgk1; Sema4d; Thbs1; Acp5; Aqp1; Igf1; Pdgfb; Vegfa; Lef1; Tnfaip6; Itgb3; Tgfb2;	GO:0030335~positive regulation of cell migration	14	202	6.93069	0.0389937	0.368211
Gas1; Pkm; Stk17b;	GO:0012501~programmed cell death	3	17	17.6471	0.0392546	0.368211
Btn2a2; E2f7; Slfn13; Ppp2r3b;	GO:2000134~negative regulation of G1/S transition of mitotic cell cycle	4	30	13.3333	0.039851	0.368211
Bub1; Cav1; Bcl2l11; Bok;	GO:2001244~positive regulation of intrinsic apoptotic signaling pathway	4	30	13.3333	0.039851	0.368211
Alpk1; Cdk14; Ttk; Cdc42bpg; Wee1; Map3k10; Ltk; Rps6kl1; Pbk; Bub1; Tssk6; Map3k20; Epha10; Ccnb1; Cdk1; Npr1; Pdgfb; Plk1; Gas6; Bub1b; Stk17b; Aurkb; Camk1g; Pdk1; Pick1; Tgfb2; Birc5; Mapk12;	GO:0006468~protein phosphorylation	28	486	5.76132	0.0398742	0.368211
Jun; Jund; Plod2; Rxrg; Plod1; Aldh2;	GO:0032870~cellular response to hormone stimulus	6	60	10	0.0403436	0.368211
Ifitm1; Hdac9; Tead1; Frem2; Adm; Ednra; Erbb2; Gja5; Pdgfb; Vcan; Rxrg; Dnah11; Nrg1; Aplnr; Hopx; Acan; Lrp2; Tgfb2;	GO:0007507~heart development	18	282	6.38298	0.041084	0.368211
Ccl6; Dock4; Pdgfb; Cxcl1; Vegfa; Lef1;	GO:0060326~cell chemotaxis	6	61	9.83607	0.0429374	0.368211
Jade2; Jun; Tf; Tgfb3; Bmp7; Tgfb2;	GO:0060395~SMAD protein signal transduction	6	61	9.83607	0.0429374	0.368211
Adm; Anxa3; Ass1; Bckdha; Cav1; Igf1; Fas; Cxcl1; Tph2; Birc5;	GO:0051384~response to glucocorticoid	10	130	7.69231	0.0430464	0.368211
Rgl2; Trip10; Nrg1; Nol3;	GO:0010667~negative regulation of cardiac muscle cell apoptotic process	4	31	12.9032	0.0436788	0.368211
Sema5b; Sema4d; Itgb3; Epha7;	GO:0050919~negative chemotaxis	4	31	12.9032	0.0436788	0.368211
Acaa2; Fasn;	GO:0006084~acetyl-CoA metabolic process	2	7	28.5714	0.044097	0.368211
Rad51; Mcm6;	GO:0006268~DNA unwinding involved in DNA replication	2	7	28.5714	0.044097	0.368211
Vbp1; Cryab;	GO:0007021~tubulin complex assembly	2	7	28.5714	0.044097	0.368211
Npr1; Gng7;	GO:0007168~receptor guanylyl cyclase signaling pathway	2	7	28.5714	0.044097	0.368211
Bnip3; Nol3;	GO:0010659~cardiac muscle cell apoptotic process	2	7	28.5714	0.044097	0.368211
Steap2; Steap4;	GO:0015677~copper ion import	2	7	28.5714	0.044097	0.368211
Plod2; Plod1;	GO:0017185~peptidyl-lysine hydroxylation	2	7	28.5714	0.044097	0.368211
Aqp1; Igf1;	GO:0030104~water homeostasis	2	7	28.5714	0.044097	0.368211
Lef1; Fasn;	GO:0030223~neutrophil differentiation	2	7	28.5714	0.044097	0.368211
Adamts9; Bcl2l11;	GO:0048070~regulation of developmental pigmentation	2	7	28.5714	0.044097	0.368211
Tgfb3; Tgfb2;	GO:0048702~embryonic neurocranium morphogenesis	2	7	28.5714	0.044097	0.368211
Vegfa; Megf8;	GO:0048842~positive regulation of axon extension involved in axon guidance	2	7	28.5714	0.044097	0.368211
Nrg1; Hopx;	GO:0051155~positive regulation of striated muscle cell differentiation	2	7	28.5714	0.044097	0.368211
Cryab; Lef1;	GO:0060561~apoptotic process involved in morphogenesis	2	7	28.5714	0.044097	0.368211
Slc39a4; Slc39a12;	GO:0071578~zinc II ion transmembrane import	2	7	28.5714	0.044097	0.368211
Adm; Ramp3;	GO:0097647~amylin receptor signaling pathway	2	7	28.5714	0.044097	0.368211
Plk1; Cdc20;	GO:1904668~positive regulation of ubiquitin protein ligase activity	2	7	28.5714	0.044097	0.368211
Igf1; Kcna5;	GO:2000288~positive regulation of myoblast proliferation	2	7	28.5714	0.044097	0.368211
Slc39a4; Slc39a12; Slc39a7;	GO:0006882~cellular zinc ion homeostasis	3	18	16.6667	0.0445314	0.368211
Dmtn; Thbs1; Itgb3;	GO:0010763~positive regulation of fibroblast migration	3	18	16.6667	0.0445314	0.368211
Jun; Vegfa; Fasn;	GO:0030224~monocyte differentiation	3	18	16.6667	0.0445314	0.368211
Brca1; Cdk1; Igf1;	GO:0033160~positive regulation of protein import into nucleus, translocation	3	18	16.6667	0.0445314	0.368211
Pin1; Hdac9; Rxrg; Cntn6; Dpysl5; Wnt2; Wnt4; Gpc2; Gas7; Ddit4; Tubb3; Vgf;	GO:0030182~neuron differentiation	12	168	7.14286	0.044622	0.368211
Lamb1; Sema4d; Acp5; Dab1; Erbb3;	GO:0007162~negative regulation of cell adhesion	5	46	10.8696	0.0448874	0.368211
Sgcd; Sgcg; Cryab; Met; Nrg1;	GO:0007517~muscle organ development	5	46	10.8696	0.0448874	0.368211
Aspm; Brip1; Col9a3; Cst3; Met; Pdgfb; Wnt4; Bcl2l11; Lrp2; Tgfb2; Bok;	GO:0008584~male gonad development	11	150	7.33333	0.0458165	0.368211
Emilin1; Itgb4; Cntn2; Ctgf; Bcl2l11; Itgb3; Bcam;	GO:0007160~cell-matrix adhesion	7	79	8.86076	0.046735	0.368211
Gsn; Nfatc2; Ddrgk1; Brca1; Casr; Cav1; Cdk1; Cntf; Erbb2; Igf1; Lgals9; Met; Pdgfb; Tgfb3; Ramp3; Gas6; Erp29; Vegfa; Lef1; Nrg1; Ctgf; Itgb3; Whrn; Erbb3; Tgfb2;	GO:0010628~positive regulation of gene expression	25	431	5.80046	0.0469851	0.368211
Cys1; Ass1; Vegfa; Lef1; Bmp7; Wnt4; Aldh1a3; Cenpf; Bcl2l11; Tgfb2; Sulf1;	GO:0001822~kidney development	11	151	7.28477	0.0475351	0.368211
Apoh; Thbs1; Cav1; Sulf1;	GO:0001937~negative regulation of endothelial cell proliferation	4	32	12.5	0.0477056	0.368211
Kif5a; Vbp1; Tubb3; Kif1c;	GO:0007017~microtubule-based process	4	32	12.5	0.0477056	0.368211
Fignl1; Sgo2; Kif18a; Hspa2;	GO:0007140~male meiotic nuclear division	4	32	12.5	0.0477056	0.368211
Cav1; Rgs8; Ddit4l2; Erbb3;	GO:0009968~negative regulation of signal transduction	4	32	12.5	0.0477056	0.368211
Slc39a3; Stat5a; Fas; Bcl2l11;	GO:0043029~T cell homeostasis	4	32	12.5	0.0477056	0.368211
Ccnb1; Cpt1a; Ppargc1a; Aldh2;	GO:0071398~cellular response to fatty acid	4	32	12.5	0.0477056	0.368211
Fras1; Gja5; Lef1; Bmp7; Megf8; Tgfb2;	GO:0030326~embryonic limb morphogenesis	6	63	9.52381	0.0484325	0.368211
Atp2b4; Gpm6a; Tgfb2;	GO:0003407~neural retina development	3	19	15.7895	0.0501409	0.368211
Jun; Vcan; Nrep;	GO:0031103~axon regeneration	3	19	15.7895	0.0501409	0.368211
Stub1; Pin1; Plk1;	GO:0051443~positive regulation of ubiquitin-protein transferase activity	3	19	15.7895	0.0501409	0.368211
Slc39a4; Slc39a3; Slc39a7;	GO:0071577~zinc II ion transmembrane transport	3	19	15.7895	0.0501409	0.368211
Lamb1; Nfatc2; Emilin1; Myo18a; Fscn1; Thbs1; Asap3; Ptprk; Vegfa; Nrg1; Ctgf; Cthrc1; Itgb3; Tgfb2;	GO:0016477~cell migration	14	210	6.66667	0.0501564	0.368211
Crip1; Adm; Brca1; Cyp1a1; Igf1; Jun; Kcna5; Pdgfb; Pkm; Abcg1; Cyp2d4;	GO:0010033~response to organic substance	11	153	7.18954	0.0511024	0.368211
Cep55; Cenpe; Kif14; Plk1; Whrn;	GO:0045184~establishment of protein localization	5	48	10.4167	0.0515757	0.368211
Obsl1; Cul7; Met; Ache;	GO:0050775~positive regulation of dendrite morphogenesis	4	33	12.1212	0.0519308	0.368211
St8sia3; B3galt4;	GO:0001574~ganglioside biosynthetic process	2	8	25	0.0537494	0.368211
Pfkl; Pfkm;	GO:0006002~fructose 6-phosphate metabolic process	2	8	25	0.0537494	0.368211
Galk1; Ppargc1a;	GO:0006012~galactose metabolic process	2	8	25	0.0537494	0.368211
Anxa2; S100a10;	GO:0006900~vesicle budding from membrane	2	8	25	0.0537494	0.368211
Jun; Tgfb2;	GO:0007184~SMAD protein import into nucleus	2	8	25	0.0537494	0.368211
Cyp1a1; Aoc1;	GO:0009308~amine metabolic process	2	8	25	0.0537494	0.368211
Crocc; Sgo1;	GO:0010457~centriole-centriole cohesion	2	8	25	0.0537494	0.368211
Abcg1; Itgb3;	GO:0010888~negative regulation of lipid storage	2	8	25	0.0537494	0.368211
Aamp; Itgb3;	GO:0014909~smooth muscle cell migration	2	8	25	0.0537494	0.368211
Sybu; Mgarp;	GO:0019896~axonal transport of mitochondrion	2	8	25	0.0537494	0.368211
Aqp1; Aqp5;	GO:0030157~pancreatic juice secretion	2	8	25	0.0537494	0.368211
Cemip; Tmem2;	GO:0030214~hyaluronan catabolic process	2	8	25	0.0537494	0.368211
Thbs1; Vegfa;	GO:0030823~regulation of cGMP metabolic process	2	8	25	0.0537494	0.368211
Pbk; Foxm1;	GO:0032873~negative regulation of stress-activated MAPK cascade	2	8	25	0.0537494	0.368211
Apoh; Igf1;	GO:0034392~negative regulation of smooth muscle cell apoptotic process	2	8	25	0.0537494	0.368211
Vegfa; Bcl2l11;	GO:0035148~tube formation	2	8	25	0.0537494	0.368211
Bmp7; Wnt4;	GO:0035239~tube morphogenesis	2	8	25	0.0537494	0.368211
Fbxo5; Cdc20;	GO:0040020~regulation of meiotic nuclear division	2	8	25	0.0537494	0.368211
Anxa2; S100a10;	GO:0051099~positive regulation of binding	2	8	25	0.0537494	0.368211
Lgals9; Ccs;	GO:0051353~positive regulation of oxidoreductase activity	2	8	25	0.0537494	0.368211
Apoh; Thbs1;	GO:0051918~negative regulation of fibrinolysis	2	8	25	0.0537494	0.368211
Thbs1; Lgals9;	GO:0071636~positive regulation of transforming growth factor beta production	2	8	25	0.0537494	0.368211
Fscn1; Tgfb2;	GO:0090091~positive regulation of extracellular matrix disassembly	2	8	25	0.0537494	0.368211
Gja5; Kcnma1;	GO:0097746~regulation of blood vessel diameter	2	8	25	0.0537494	0.368211
Rfc4; Dscc1;	GO:1900264~positive regulation of DNA-directed DNA polymerase activity	2	8	25	0.0537494	0.368211
Lgals9; Gas6;	GO:2000510~positive regulation of dendritic cell chemotaxis	2	8	25	0.0537494	0.368211
Aqp1; Bdkrb2; Cnr1; Ednra; Scn3a; Dlg2; Oprl1;	GO:0019233~sensory perception of pain	7	82	8.53659	0.0544447	0.368211
Ccnb1; Cyp1a1; Itgb4; Tgfb3; Tgfb2;	GO:0048565~digestive tract development	5	49	10.2041	0.0551263	0.368211
Obsl1; Aldoa; Ryr3;	GO:0006941~striated muscle contraction	3	20	15	0.0560756	0.368211
Cnr1; Cntn2; Crtac1;	GO:0007413~axonal fasciculation	3	20	15	0.0560756	0.368211
Ednra; Grm7; Oprl1;	GO:0030818~negative regulation of cAMP biosynthetic process	3	20	15	0.0560756	0.368211
Bdkrb2; Cav1; Ednra;	GO:0042310~vasoconstriction	3	20	15	0.0560756	0.368211
Cyp1a1; Sts; Cyp2d4; Dhrs4;	GO:0008202~steroid metabolic process	4	34	11.7647	0.0563532	0.368211
Jade2; Faim; Wnt2; Lrp2;	GO:0050769~positive regulation of neurogenesis	4	34	11.7647	0.0563532	0.368211
Slc7a11; Gsta4; Aldoa; Cnr1; Igf1; Aldh2;	GO:0035094~response to nicotine	6	66	9.09091	0.0574528	0.368211
Igf1; Jund; Vegfa; Bmp7; Wnt4; Cthrc1;	GO:0045669~positive regulation of osteoblast differentiation	6	66	9.09091	0.0574528	0.368211
Casr; Cav1; Ppargc1a; Nol3; Glrx;	GO:0002931~response to ischemia	5	50	10	0.0588147	0.368211
Stil; Plxna2; Fkbp8; Phgdh; Dvl1;	GO:0021915~neural tube development	5	50	10	0.0588147	0.368211
Cdk1; Cst3; Erbb2; Gipr; Pdgfb;	GO:0048678~response to axon injury	5	50	10	0.0588147	0.368211
Ect2; Aqp1; Cdk1; Cst3; Fas; Bnip3; Rhob;	GO:0070301~cellular response to hydrogen peroxide	7	84	8.33333	0.06	0.368211
Stub1; Pin1; Cav1; Pdgfb; Dvl1; Aurkb;	GO:0032091~negative regulation of protein binding	6	67	8.95522	0.0606684	0.368211
Crygd; Cst3; Bmp7; Tgfb2;	GO:0001654~eye development	4	35	11.4286	0.0609713	0.368211
Ltk; Erbb2; Igf1; Erbb3;	GO:0014065~phosphatidylinositol 3-kinase signaling	4	35	11.4286	0.0609713	0.368211
Ccnb1; Cdk1; Stat5a; Birc5;	GO:0045931~positive regulation of mitotic cell cycle	4	35	11.4286	0.0609713	0.368211
Fignl1; Ect2; Rad51; Rhob;	GO:0071479~cellular response to ionizing radiation	4	35	11.4286	0.0609713	0.368211
Kif14; Rxrg; Lgi4;	GO:0031641~regulation of myelination	3	21	14.2857	0.0623272	0.368211
Erbb2; Igf1; Nrg1;	GO:0046579~positive regulation of Ras protein signal transduction	3	21	14.2857	0.0623272	0.368211
Gsn; Ifitm1; Ptx3;	GO:0046597~negative regulation of viral entry into host cell	3	21	14.2857	0.0623272	0.368211
Eomes; Jund; Btc; Bmp7; Ctgf;	GO:0045597~positive regulation of cell differentiation	5	51	9.80392	0.0626405	0.368211
Arhgef10; Tgfb3; Wnt4; Ctgf; S100a10;	GO:0051496~positive regulation of stress fiber assembly	5	51	9.80392	0.0626405	0.368211
Lamb2; Fat3;	GO:0000904~cell morphogenesis involved in differentiation	2	9	22.2222	0.0640644	0.368211
Pygl; Pfkm;	GO:0005980~glycogen catabolic process	2	9	22.2222	0.0640644	0.368211
Chrm3; Rgs8;	GO:0007213~G-protein coupled acetylcholine receptor signaling pathway	2	9	22.2222	0.0640644	0.368211
Slc6a17; Slc6a9;	GO:0015816~glycine transport	2	9	22.2222	0.0640644	0.368211
Igf1; Acan;	GO:0030166~proteoglycan biosynthetic process	2	9	22.2222	0.0640644	0.368211
Cpt1a; Abcd2;	GO:0032000~positive regulation of fatty acid beta-oxidation	2	9	22.2222	0.0640644	0.368211
Leo1; Dtx3l;	GO:0033523~histone H2B ubiquitination	2	9	22.2222	0.0640644	0.368211
Pla2g7; Abcg1;	GO:0034374~low-density lipoprotein particle remodeling	2	9	22.2222	0.0640644	0.368211
Tacc3; Keap1;	GO:0042994~cytoplasmic sequestering of transcription factor	2	9	22.2222	0.0640644	0.368211
Anp32a; Ptma;	GO:0043486~histone exchange	2	9	22.2222	0.0640644	0.368211
Fstl4; Epha7;	GO:0048671~negative regulation of collateral sprouting	2	9	22.2222	0.0640644	0.368211
Cntf; Nrg1;	GO:0048680~positive regulation of axon regeneration	2	9	22.2222	0.0640644	0.368211
Etv5; C1ql3;	GO:0050807~regulation of synapse organization	2	9	22.2222	0.0640644	0.368211
Sgcd; Sgcg;	GO:0055001~muscle cell development	2	9	22.2222	0.0640644	0.368211
Sybu; Sez6;	GO:0060074~synapse maturation	2	9	22.2222	0.0640644	0.368211
Igf1; Vegfa;	GO:0060426~lung vasculature development	2	9	22.2222	0.0640644	0.368211
Vegfa; Lrp2;	GO:0060982~coronary artery morphogenesis	2	9	22.2222	0.0640644	0.368211
Rom1; Pdgfb;	GO:0061298~retina vasculature development in camera-type eye	2	9	22.2222	0.0640644	0.368211
Aqp1; Met;	GO:0071241~cellular response to inorganic substance	2	9	22.2222	0.0640644	0.368211
Casr; Col2a1;	GO:0071774~response to fibroblast growth factor	2	9	22.2222	0.0640644	0.368211
Vegfa; Pla2g6;	GO:0090037~positive regulation of protein kinase C signaling	2	9	22.2222	0.0640644	0.368211
Acaa2; Bok;	GO:1901029~negative regulation of mitochondrial outer membrane permeabilization involved in apoptotic signaling pathway	2	9	22.2222	0.0640644	0.368211
Arhgap18; Igsf8;	GO:2000145~regulation of cell motility	2	9	22.2222	0.0640644	0.368211
Ddias; Gas6;	GO:2000270~negative regulation of fibroblast apoptotic process	2	9	22.2222	0.0640644	0.368211
Dut; Ppargc1a;	GO:2000272~negative regulation of receptor activity	2	9	22.2222	0.0640644	0.368211
Thbs1; Adm; Anxa3; Aqp1; Brca1; Vegfa; Rhob; Aplnr; Itgb3;	GO:0045766~positive regulation of angiogenesis	9	122	7.37705	0.0647856	0.368211
Pclaf; Crocc; Brca1; Plk1;	GO:0007098~centrosome cycle	4	36	11.1111	0.0657833	0.368211
E2f8; E2f7; Cul7; Met; Il11ra1;	GO:0001890~placenta development	5	52	9.61538	0.0666033	0.368211
Gsta4; Crip1; Acp5; Ass1; Slc18a2;	GO:0010043~response to zinc ion	5	52	9.61538	0.0666033	0.368211
Abca7; Ccl6; Alkal1; Ednra; Jun; Lgals9; Pdgfb; Ramp3; Gas6; Vegfa; Ctgf; Itgb3; Ntsr2;	GO:0070374~positive regulation of ERK1 and ERK2 cascade	13	200	6.5	0.0668281	0.368211
Ect2; Kif14; Pdgfb; Vegfa; Itgb3; Tgfb2;	GO:0032147~activation of protein kinase activity	6	69	8.69565	0.0674138	0.368211
Kif5a; Cntf; Vegfa; Alk; Tgfb2; Tenm2;	GO:0048666~neuron development	6	69	8.69565	0.0674138	0.368211
Kcna5; Ryr3; Nol3;	GO:0051481~negative regulation of cytosolic calcium ion concentration	3	22	13.6364	0.0688866	0.368211
Gsta4; Fas; Tph2;	GO:0071285~cellular response to lithium ion	3	22	13.6364	0.0688866	0.368211
Thbs1; Aqp1; Ccna2;	GO:0071732~cellular response to nitric oxide	3	22	13.6364	0.0688866	0.368211
Mttp; Thbs1; Casr; Cav1; Gipr; Kcnma1; Tph2;	GO:0051592~response to calcium ion	7	87	8.04598	0.0689626	0.368211
Pdgfb; Tgfb3; Vegfa; Tgfb2;	GO:0051781~positive regulation of cell division	4	37	10.8108	0.0707868	0.368211
Racgap1; Depdc1; Cdc42bpg; Ect2; Melk; Tssk6; Camk1d; Map3k20; RGD1561667; Arhgef4; Adcy8; Dgkb; Erbb2; Igfbp4; Npr1; Scg2; Stk17b; Dvl1; Nrg1; Ctgf; Camk1g; Erbb3; Shc3;	GO:0035556~intracellular signal transduction	23	409	5.62347	0.0709219	0.368211
Pbk; Ddias; Aqp1; Ptprk; Aurkb;	GO:0034644~cellular response to UV	5	54	9.25926	0.0749374	0.368211
Tead1; Megf8;	GO:0003143~embryonic heart tube morphogenesis	2	10	20	0.0749772	0.368211
Thbs1; Col2a1;	GO:0003417~growth plate cartilage development	2	10	20	0.0749772	0.368211
Cav1; Pcolce;	GO:0010952~positive regulation of peptidase activity	2	10	20	0.0749772	0.368211
Ska3; Ska1;	GO:0031110~regulation of microtubule polymerization or depolymerization	2	10	20	0.0749772	0.368211
Ube2c; Cdc20;	GO:0031145~anaphase-promoting complex-dependent catabolic process	2	10	20	0.0749772	0.368211
Stat5a; Gas6;	GO:0032825~positive regulation of natural killer cell differentiation	2	10	20	0.0749772	0.368211
Tmcc2; Ldlrap1;	GO:0042982~amyloid precursor protein metabolic process	2	10	20	0.0749772	0.368211
Sema4d; Lpar3;	GO:0048672~positive regulation of collateral sprouting	2	10	20	0.0749772	0.368211
Ccnb1; Cdk1;	GO:0055015~ventricular cardiac muscle cell development	2	10	20	0.0749772	0.368211
Plxna2; Col2a1;	GO:0060174~limb bud formation	2	10	20	0.0749772	0.368211
Smtn; Ctgf;	GO:0060452~positive regulation of cardiac muscle contraction	2	10	20	0.0749772	0.368211
Lef1; Bmp7;	GO:0060710~chorio-allantoic fusion	2	10	20	0.0749772	0.368211
Sptbn4; Gja5;	GO:0061337~cardiac conduction	2	10	20	0.0749772	0.368211
Etv5; Dvl1;	GO:0071340~skeletal muscle acetylcholine-gated channel clustering	2	10	20	0.0749772	0.368211
Kcna5; Kcnd3;	GO:0071435~potassium ion export	2	10	20	0.0749772	0.368211
Cav1; Fas;	GO:0071455~cellular response to hyperoxia	2	10	20	0.0749772	0.368211
Sez6; Fat3;	GO:2000171~negative regulation of dendrite development	2	10	20	0.0749772	0.368211
Ache;	GO:0001507~acetylcholine catabolic process in synaptic cleft	1	1	100	0.075122	0.368211
Fa2h;	GO:0001949~sebaceous gland cell differentiation	1	1	100	0.075122	0.368211
Pou2f2;	GO:0002335~mature B cell differentiation	1	1	100	0.075122	0.368211
Vegfa;	GO:0002575~basophil chemotaxis	1	1	100	0.075122	0.368211
Thbs1;	GO:0002581~negative regulation of antigen processing and presentation of peptide or polysaccharide antigen via MHC class II	1	1	100	0.075122	0.368211
Thbs1;	GO:0002605~negative regulation of dendritic cell antigen processing and presentation	1	1	100	0.075122	0.368211
Bst2;	GO:0002737~negative regulation of plasmacytoid dendritic cell cytokine production	1	1	100	0.075122	0.368211
Gja5;	GO:0003071~renal system process involved in regulation of systemic arterial blood pressure	1	1	100	0.075122	0.368211
Gja5;	GO:0003174~mitral valve development	1	1	100	0.075122	0.368211
Gja5;	GO:0003284~septum primum development	1	1	100	0.075122	0.368211
Upp1;	GO:0006218~uridine catabolic process	1	1	100	0.075122	0.368211
Phgdh;	GO:0006566~threonine metabolic process	1	1	100	0.075122	0.368211
Pah;	GO:0006571~tyrosine biosynthetic process	1	1	100	0.075122	0.368211
Ache;	GO:0006581~acetylcholine catabolic process	1	1	100	0.075122	0.368211
Bok;	GO:0006921~cellular component disassembly involved in execution phase of apoptosis	1	1	100	0.075122	0.368211
Bub1;	GO:0007063~regulation of sister chromatid cohesion	1	1	100	0.075122	0.368211
Ache;	GO:0008291~acetylcholine metabolic process	1	1	100	0.075122	0.368211
Igf2bp1;	GO:0010610~regulation of mRNA stability involved in response to stress	1	1	100	0.075122	0.368211
Cst3;	GO:0010711~negative regulation of collagen catabolic process	1	1	100	0.075122	0.368211
Thbs1;	GO:0010754~negative regulation of cGMP-mediated signaling	1	1	100	0.075122	0.368211
Cntn2;	GO:0010769~regulation of cell morphogenesis involved in differentiation	1	1	100	0.075122	0.368211
Eml2;	GO:0010968~regulation of microtubule nucleation	1	1	100	0.075122	0.368211
Met;	GO:0014812~muscle cell migration	1	1	100	0.075122	0.368211
Nol3;	GO:0014876~response to injury involved in regulation of muscle adaptation	1	1	100	0.075122	0.368211
Igf1;	GO:0014896~muscle hypertrophy	1	1	100	0.075122	0.368211
Tf;	GO:0015682~ferric iron transport	1	1	100	0.075122	0.368211
Azin2;	GO:0015847~putrescine transport	1	1	100	0.075122	0.368211
Ntmt1;	GO:0018011~N-terminal peptidyl-alanine methylation	1	1	100	0.075122	0.368211
Ntmt1;	GO:0018012~N-terminal peptidyl-alanine trimethylation	1	1	100	0.075122	0.368211
Ntmt1;	GO:0018013~N-terminal peptidyl-glycine methylation	1	1	100	0.075122	0.368211
Ntmt1;	GO:0018016~N-terminal peptidyl-proline dimethylation	1	1	100	0.075122	0.368211
Chst15;	GO:0019319~hexose biosynthetic process	1	1	100	0.075122	0.368211
Cyp1a1;	GO:0019341~dibenzo-p-dioxin catabolic process	1	1	100	0.075122	0.368211
Galk1;	GO:0019402~galactitol metabolic process	1	1	100	0.075122	0.368211
Adarb1;	GO:0021618~hypoglossal nerve morphogenesis	1	1	100	0.075122	0.368211
Kif14;	GO:0021685~cerebellar granular layer structural organization	1	1	100	0.075122	0.368211
Whrn;	GO:0021694~cerebellar Purkinje cell layer formation	1	1	100	0.075122	0.368211
Aldh1a3;	GO:0021768~nucleus accumbens development	1	1	100	0.075122	0.368211
Lamb1;	GO:0021812~neuronal-glial interaction involved in cerebral cortex radial glia guided migration	1	1	100	0.075122	0.368211
Dab1;	GO:0021813~cell-cell adhesion involved in neuronal-glial interactions involved in cerebral cortex radial glia guided migration	1	1	100	0.075122	0.368211
Plxna2;	GO:0021935~cerebellar granule cell precursor tangential migration	1	1	100	0.075122	0.368211
Igf2bp1;	GO:0022013~pallium cell proliferation in forebrain	1	1	100	0.075122	0.368211
Wnt4;	GO:0030237~female sex determination	1	1	100	0.075122	0.368211
Fa2h;	GO:0030258~lipid modification	1	1	100	0.075122	0.368211
Cryab;	GO:0031109~microtubule polymerization or depolymerization	1	1	100	0.075122	0.368211
Fstl4;	GO:0031549~negative regulation of brain-derived neurotrophic factor receptor signaling pathway	1	1	100	0.075122	0.368211
Cdc45;	GO:0031938~regulation of chromatin silencing at telomere	1	1	100	0.075122	0.368211
Rad51;	GO:0032200~telomere organization	1	1	100	0.075122	0.368211
Tppp;	GO:0032273~positive regulation of protein polymerization	1	1	100	0.075122	0.368211
Kcnma1;	GO:0032344~regulation of aldosterone metabolic process	1	1	100	0.075122	0.368211
Nectin2;	GO:0032990~cell part morphogenesis	1	1	100	0.075122	0.368211
Pomc;	GO:0033059~cellular pigmentation	1	1	100	0.075122	0.368211
Wnt4;	GO:0033080~immature T cell proliferation in thymus	1	1	100	0.075122	0.368211
E2f8;	GO:0033301~cell cycle comprising mitosis without cytokinesis	1	1	100	0.075122	0.368211
Ttk;	GO:0033316~meiotic spindle assembly checkpoint	1	1	100	0.075122	0.368211
Vgf;	GO:0033500~carbohydrate homeostasis	1	1	100	0.075122	0.368211
Flot2;	GO:0034114~regulation of heterotypic cell-cell adhesion	1	1	100	0.075122	0.368211
Flot2;	GO:0034139~regulation of toll-like receptor 3 signaling pathway	1	1	100	0.075122	0.368211
Mttp;	GO:0034377~plasma lipoprotein particle assembly	1	1	100	0.075122	0.368211
Pla2g7;	GO:0034440~lipid oxidation	1	1	100	0.075122	0.368211
Pla2g7;	GO:0034441~plasma lipoprotein oxidation	1	1	100	0.075122	0.368211
Aqp1;	GO:0035378~carbon dioxide transmembrane transport	1	1	100	0.075122	0.368211
Ntmt1;	GO:0035568~N-terminal peptidyl-proline methylation	1	1	100	0.075122	0.368211
Ntmt1;	GO:0035570~N-terminal peptidyl-serine methylation	1	1	100	0.075122	0.368211
Ntmt1;	GO:0035572~N-terminal peptidyl-serine dimethylation	1	1	100	0.075122	0.368211
Ntmt1;	GO:0035573~N-terminal peptidyl-serine trimethylation	1	1	100	0.075122	0.368211
Dmtn;	GO:0035585~calcium-mediated signaling using extracellular calcium source	1	1	100	0.075122	0.368211
Aoc1;	GO:0035874~cellular response to copper ion starvation	1	1	100	0.075122	0.368211
Sulf1;	GO:0036022~limb joint morphogenesis	1	1	100	0.075122	0.368211
Pnpla3;	GO:0036153~triglyceride acyl-chain remodeling	1	1	100	0.075122	0.368211
Birc5;	GO:0036216~cellular response to stem cell factor stimulus	1	1	100	0.075122	0.368211
Wnt4;	GO:0038030~non-canonical Wnt signaling pathway via MAPK cascade	1	1	100	0.075122	0.368211
Rgs12;	GO:0038032~termination of G-protein coupled receptor signaling pathway	1	1	100	0.075122	0.368211
Nrg1;	GO:0038129~ERBB3 signaling pathway	1	1	100	0.075122	0.368211
Gipr;	GO:0038192~gastric inhibitory peptide signaling pathway	1	1	100	0.075122	0.368211
Lgals9;	GO:0043322~negative regulation of natural killer cell degranulation	1	1	100	0.075122	0.368211
Mocos;	GO:0043545~molybdopterin cofactor metabolic process	1	1	100	0.075122	0.368211
Anxa2;	GO:0044147~negative regulation of development of symbiont involved in interaction with host	1	1	100	0.075122	0.368211
Ccna2;	GO:0044843~cell cycle G1/S phase transition	1	1	100	0.075122	0.368211
Flot2;	GO:0044860~protein localization to plasma membrane raft	1	1	100	0.075122	0.368211
Ache;	GO:0045212~neurotransmitter receptor biosynthetic process	1	1	100	0.075122	0.368211
Aspm;	GO:0045769~negative regulation of asymmetric cell division	1	1	100	0.075122	0.368211
Top2a;	GO:0045870~positive regulation of single stranded viral RNA replication via double stranded DNA intermediate	1	1	100	0.075122	0.368211
Nudt9;	GO:0046032~ADP catabolic process	1	1	100	0.075122	0.368211
Dut;	GO:0046081~dUTP catabolic process	1	1	100	0.075122	0.368211
Upp1;	GO:0046108~uridine metabolic process	1	1	100	0.075122	0.368211
Pla2g7;	GO:0046469~platelet activating factor metabolic process	1	1	100	0.075122	0.368211
Ccnb1;	GO:0046680~response to DDT	1	1	100	0.075122	0.368211
Nectin2;	GO:0046814~coreceptor-mediated virion attachment to host cell	1	1	100	0.075122	0.368211
Lamb2;	GO:0048677~axon extension involved in regeneration	1	1	100	0.075122	0.368211
Adarb1;	GO:0050685~positive regulation of mRNA processing	1	1	100	0.075122	0.368211
Mastl;	GO:0051441~positive regulation of ubiquitin-protein ligase activity involved in meiotic cell cycle	1	1	100	0.075122	0.368211
Espn;	GO:0051494~negative regulation of cytoskeleton organization	1	1	100	0.075122	0.368211
Slc18a2;	GO:0051589~negative regulation of neurotransmitter transport	1	1	100	0.075122	0.368211
Anxa2;	GO:0052362~catabolism by host of symbiont protein	1	1	100	0.075122	0.368211
Cav1;	GO:0052547~regulation of peptidase activity	1	1	100	0.075122	0.368211
Megf8;	GO:0055113~epiboly involved in gastrulation with mouth forming second	1	1	100	0.075122	0.368211
Kcnma1;	GO:0060082~eye blink reflex	1	1	100	0.075122	0.368211
Igf1;	GO:0060283~negative regulation of oocyte development	1	1	100	0.075122	0.368211
Cst3;	GO:0060311~negative regulation of elastin catabolic process	1	1	100	0.075122	0.368211
Stat5a;	GO:0060376~positive regulation of mast cell differentiation	1	1	100	0.075122	0.368211
Cnr1;	GO:0060405~regulation of penile erection	1	1	100	0.075122	0.368211
Shtn1;	GO:0061163~endoplasmic reticulum polarization	1	1	100	0.075122	0.368211
Wnt4;	GO:0061369~negative regulation of testicular blood vessel morphogenesis	1	1	100	0.075122	0.368211
Itgb4;	GO:0061450~trophoblast cell migration	1	1	100	0.075122	0.368211
Slc6a9;	GO:0061537~glycine secretion, neurotransmission	1	1	100	0.075122	0.368211
Shtn1;	GO:0061573~actin filament bundle retrograde transport	1	1	100	0.075122	0.368211
Lgals9;	GO:0070241~positive regulation of activated T cell autonomous cell death	1	1	100	0.075122	0.368211
Birc7;	GO:0070247~regulation of natural killer cell apoptotic process	1	1	100	0.075122	0.368211
Lonp1;	GO:0070407~oxidation-dependent protein catabolic process	1	1	100	0.075122	0.368211
Skiv2l;	GO:0070478~nuclear-transcribed mRNA catabolic process, 3'-5' exonucleolytic nonsense-mediated decay	1	1	100	0.075122	0.368211
Sema4d;	GO:0070486~leukocyte aggregation	1	1	100	0.075122	0.368211
Brca1;	GO:0070512~positive regulation of histone H4-K20 methylation	1	1	100	0.075122	0.368211
Cntn2;	GO:0071206~establishment of protein localization to juxtaparanode region of axon	1	1	100	0.075122	0.368211
Brip1;	GO:0071295~cellular response to vitamin	1	1	100	0.075122	0.368211
Camk1d;	GO:0071622~regulation of granulocyte chemotaxis	1	1	100	0.075122	0.368211
Bmp7;	GO:0072040~negative regulation of mesenchymal cell apoptotic process involved in nephron morphogenesis	1	1	100	0.075122	0.368211
Aqp1;	GO:0072220~metanephric descending thin limb development	1	1	100	0.075122	0.368211
Aqp1;	GO:0072230~metanephric proximal straight tubule development	1	1	100	0.075122	0.368211
Aqp1;	GO:0072232~metanephric proximal convoluted tubule segment 2 development	1	1	100	0.075122	0.368211
Pdgfb;	GO:0072255~metanephric glomerular mesangial cell development	1	1	100	0.075122	0.368211
Pdgfb;	GO:0072264~metanephric glomerular endothelium development	1	1	100	0.075122	0.368211
Wnt4;	GO:0072273~metanephric nephron morphogenesis	1	1	100	0.075122	0.368211
Lamb2;	GO:0072274~metanephric glomerular basement membrane development	1	1	100	0.075122	0.368211
Lrrtm4;	GO:0072578~neurotransmitter-gated ion channel clustering	1	1	100	0.075122	0.368211
Cers1;	GO:0072721~cellular response to dithiothreitol	1	1	100	0.075122	0.368211
Ppp4r4;	GO:0080163~regulation of protein serine/threonine phosphatase activity	1	1	100	0.075122	0.368211
Aqp1;	GO:0085018~maintenance of symbiont-containing vacuole by host	1	1	100	0.075122	0.368211
Gja5;	GO:0086044~atrial cardiac muscle cell to AV node cell communication by electrical coupling	1	1	100	0.075122	0.368211
Kcna5;	GO:0086050~membrane repolarization during bundle of His cell action potential	1	1	100	0.075122	0.368211
Kcna5;	GO:0086052~membrane repolarization during SA node cell action potential	1	1	100	0.075122	0.368211
Gja5;	GO:0086054~bundle of His cell to Purkinje myocyte communication by electrical coupling	1	1	100	0.075122	0.368211
Ramp3;	GO:0086103~G-protein coupled receptor signaling pathway involved in heart process	1	1	100	0.075122	0.368211
Pde8b;	GO:0090032~negative regulation of steroid hormone biosynthetic process	1	1	100	0.075122	0.368211
Cyp2d4;	GO:0090350~negative regulation of cellular organofluorine metabolic process	1	1	100	0.075122	0.368211
Pfkm;	GO:0093001~glycolysis from storage polysaccharide through glucose-1-phosphate	1	1	100	0.075122	0.368211
Gsn;	GO:0097017~renal protein absorption	1	1	100	0.075122	0.368211
Cntn2;	GO:0097090~presynaptic membrane organization	1	1	100	0.075122	0.368211
Aoc1;	GO:0097185~cellular response to azide	1	1	100	0.075122	0.368211
Gas6;	GO:0097241~hematopoietic stem cell migration to bone marrow	1	1	100	0.075122	0.368211
Azin2;	GO:0098629~trans-Golgi network membrane organization	1	1	100	0.075122	0.368211
Atp2b4;	GO:0098736~negative regulation of the force of heart contraction	1	1	100	0.075122	0.368211
Mpz;	GO:0098743~cell aggregation	1	1	100	0.075122	0.368211
Gja5;	GO:0098906~regulation of Purkinje myocyte action potential	1	1	100	0.075122	0.368211
Cenpe;	GO:0099606~microtubule plus-end directed mitotic chromosome migration	1	1	100	0.075122	0.368211
Cenpe;	GO:0099607~lateral attachment of mitotic spindle microtubules to kinetochore	1	1	100	0.075122	0.368211
Kcnd3;	GO:0099625~ventricular cardiac muscle cell membrane repolarization	1	1	100	0.075122	0.368211
Atp2b4;	GO:1900082~negative regulation of arginine catabolic process	1	1	100	0.075122	0.368211
Cav1;	GO:1900085~negative regulation of peptidyl-tyrosine autophosphorylation	1	1	100	0.075122	0.368211
Gja5;	GO:1900133~regulation of renin secretion into blood stream	1	1	100	0.075122	0.368211
Itgb3;	GO:1900731~positive regulation of adenylate cyclase-inhibiting opioid receptor signaling pathway	1	1	100	0.075122	0.368211
Abca7;	GO:1901076~positive regulation of engulfment of apoptotic cell	1	1	100	0.075122	0.368211
Atp2b4;	GO:1901205~negative regulation of adrenergic receptor signaling pathway involved in heart process	1	1	100	0.075122	0.368211
Nkd1;	GO:1901231~positive regulation of non-canonical Wnt signaling pathway via JNK cascade	1	1	100	0.075122	0.368211
Nkd1;	GO:1901233~negative regulation of convergent extension involved in axis elongation	1	1	100	0.075122	0.368211
Rnf180;	GO:1901360~organic cyclic compound metabolic process	1	1	100	0.075122	0.368211
Lrrtm4;	GO:1901629~regulation of presynaptic membrane organization	1	1	100	0.075122	0.368211
Ppargc1a;	GO:1901860~positive regulation of mitochondrial DNA metabolic process	1	1	100	0.075122	0.368211
Ppargc1a;	GO:1901863~positive regulation of muscle tissue development	1	1	100	0.075122	0.368211
Bdkrb2;	GO:1902239~negative regulation of intrinsic apoptotic signaling pathway in response to osmotic stress by p53 class mediator	1	1	100	0.075122	0.368211
Tgfb2;	GO:1902256~regulation of apoptotic process involved in outflow tract morphogenesis	1	1	100	0.075122	0.368211
Tfeb;	GO:1902477~regulation of defense response to bacterium, incompatible interaction	1	1	100	0.075122	0.368211
Gal;	GO:1902891~negative regulation of root hair elongation	1	1	100	0.075122	0.368211
Cdc45;	GO:1902977~mitotic DNA replication preinitiation complex assembly	1	1	100	0.075122	0.368211
Gins1;	GO:1902983~DNA strand elongation involved in mitotic DNA replication	1	1	100	0.075122	0.368211
Myo18a;	GO:1903028~positive regulation of opsonization	1	1	100	0.075122	0.368211
Nol3;	GO:1903073~negative regulation of death-inducing signaling complex assembly	1	1	100	0.075122	0.368211
Ttk;	GO:1903096~protein localization to meiotic spindle midzone	1	1	100	0.075122	0.368211
Atp2b4;	GO:1903249~negative regulation of citrulline biosynthetic process	1	1	100	0.075122	0.368211
Cenpt;	GO:1903394~protein localization to kinetochore involved in kinetochore assembly	1	1	100	0.075122	0.368211
Kif14;	GO:1903429~regulation of cell maturation	1	1	100	0.075122	0.368211
Vegfa;	GO:1903572~positive regulation of protein kinase D signaling	1	1	100	0.075122	0.368211
Cav1;	GO:1903609~negative regulation of inward rectifier potassium channel activity	1	1	100	0.075122	0.368211
Gsn;	GO:1903689~regulation of wound healing, spreading of epidermal cells	1	1	100	0.075122	0.368211
Tgfb2;	GO:1903701~substantia propria of cornea development	1	1	100	0.075122	0.368211
Bst2;	GO:1903901~negative regulation of viral life cycle	1	1	100	0.075122	0.368211
Gsn;	GO:1903903~regulation of establishment of T cell polarity	1	1	100	0.075122	0.368211
Gsn;	GO:1903906~regulation of plasma membrane raft polarization	1	1	100	0.075122	0.368211
Gsn;	GO:1903909~regulation of receptor clustering	1	1	100	0.075122	0.368211
Igf1;	GO:1904075~positive regulation of trophectodermal cell proliferation	1	1	100	0.075122	0.368211
Svip;	GO:1904240~negative regulation of VCP-NPL4-UFD1 AAA ATPase complex assembly	1	1	100	0.075122	0.368211
Gas8;	GO:1904526~regulation of microtubule binding	1	1	100	0.075122	0.368211
Rad51;	GO:1904631~response to glucoside	1	1	100	0.075122	0.368211
Ppargc1a;	GO:1904635~positive regulation of glomerular visceral epithelial cell apoptotic process	1	1	100	0.075122	0.368211
Bok;	GO:1904708~regulation of granulosa cell apoptotic process	1	1	100	0.075122	0.368211
Cep72;	GO:1904779~regulation of protein localization to centrosome	1	1	100	0.075122	0.368211
Pdgfb;	GO:1905176~positive regulation of vascular smooth muscle cell dedifferentiation	1	1	100	0.075122	0.368211
Cep131;	GO:1905198~manchette assembly	1	1	100	0.075122	0.368211
Top2a;	GO:1905463~negative regulation of DNA duplex unwinding	1	1	100	0.075122	0.368211
Anxa2;	GO:1905581~positive regulation of low-density lipoprotein particle clearance	1	1	100	0.075122	0.368211
Anxa2;	GO:1905597~positive regulation of low-density lipoprotein particle receptor binding	1	1	100	0.075122	0.368211
Anxa2;	GO:1905599~positive regulation of low-density lipoprotein receptor activity	1	1	100	0.075122	0.368211
Ddrgk1;	GO:1905636~positive regulation of RNA polymerase II regulatory region sequence-specific DNA binding	1	1	100	0.075122	0.368211
Gja5;	GO:1990029~vasomotion	1	1	100	0.075122	0.368211
Sybu;	GO:1990048~anterograde neuronal dense core vesicle transport	1	1	100	0.075122	0.368211
Whrn;	GO:1990227~paranodal junction maintenance	1	1	100	0.075122	0.368211
Cep131;	GO:1990953~intramanchette transport	1	1	100	0.075122	0.368211
Wnt4;	GO:2000066~positive regulation of cortisol biosynthetic process	1	1	100	0.075122	0.368211
Gmnn;	GO:2000104~negative regulation of DNA-dependent DNA replication	1	1	100	0.075122	0.368211
Ppargc1a;	GO:2000184~positive regulation of progesterone biosynthetic process	1	1	100	0.075122	0.368211
Gas6;	GO:2000533~negative regulation of renal albumin absorption	1	1	100	0.075122	0.368211
Pdgfb;	GO:2000591~positive regulation of metanephric mesenchymal cell migration	1	1	100	0.075122	0.368211
Sgo2;	GO:2000711~positive regulation of maintenance of meiotic sister chromatid cohesion, centromeric	1	1	100	0.075122	0.368211
Ccnb1;	GO:2000775~histone H3-S10 phosphorylation involved in chromosome condensation	1	1	100	0.075122	0.368211
Pttg1;	GO:2000816~negative regulation of mitotic sister chromatid separation	1	1	100	0.075122	0.368211
Nrg1;	GO:2000853~negative regulation of corticosterone secretion	1	1	100	0.075122	0.368211
Ccl6;	GO:2001264~negative regulation of C-C chemokine binding	1	1	100	0.075122	0.368211
Irgm; Cav1; Met; Ramp3; Gas6; Vegfa; Atp2b4;	GO:0033138~positive regulation of peptidyl-serine phosphorylation	7	89	7.86517	0.0753588	0.368211
Aldoa; Pfkl; Pkm; Rxrg; Kcnma1; Aldh1a3; Pfkm;	GO:0051289~protein homotetramerization	7	89	7.86517	0.0753588	0.368211
Erbb2; Igf1; Nrg1;	GO:0010001~glial cell differentiation	3	23	13.0435	0.075744	0.368211
Ldlrap1; Plk1; Hopx;	GO:0043393~regulation of protein binding	3	23	13.0435	0.075744	0.368211
Mcm5; Brip1; Gins1; Cdc45;	GO:0032508~DNA duplex unwinding	4	38	10.5263	0.0759791	0.368211
Bdkrb2; Cnr1; Gja5; Oprl1;	GO:0045776~negative regulation of blood pressure	4	38	10.5263	0.0759791	0.368211
Gmnn; Dlgap5; Dmtn; Tead1; Ccnb1; Cdk1;	GO:0006461~protein complex assembly	6	72	8.33333	0.0783159	0.368211
Gsn; Aqp1; Cav1; Erbb2; Pdgfb; Tgfb3; Vegfa; Nrg1; Tgfb2;	GO:0042060~wound healing	9	128	7.03125	0.080707	0.368211
Fkbp8; Pin1; Fkbp9; Fkbp2;	GO:0000413~protein peptidyl-prolyl isomerization	4	39	10.2564	0.0813574	0.368211
Dmtn; Fscn1; Espn; Gas7;	GO:0051017~actin filament bundle assembly	4	39	10.2564	0.0813574	0.368211
Adm; Gja5; Kcnma1; Pla2g6;	GO:0097755~positive regulation of blood vessel diameter	4	39	10.2564	0.0813574	0.368211
Aqp1; Gja5; Kcna5; Kcnma1; Kcng1; Kcnd3;	GO:0006813~potassium ion transport	6	73	8.21918	0.0821577	0.368211
Stub1; Ddrgk1; Nkd2; Rnf180; Plk1; Dvl1;	GO:0032436~positive regulation of proteasomal ubiquitin-dependent protein catabolic process	6	73	8.21918	0.0821577	0.368211
Ltk; Camk1d; Alkal1; Cnr1; Met; Pcp4; Dvl1; Nrg1; Negr1; Lrrc7;	GO:0010976~positive regulation of neuron projection development	10	148	6.75676	0.0826522	0.368211
Car9; Fras1; Frem2;	GO:0002009~morphogenesis of an epithelium	3	24	12.5	0.0828891	0.368211
Slc6a17; Slc12a9; Slc6a9;	GO:0003333~amino acid transmembrane transport	3	24	12.5	0.0828891	0.368211
Galk1; Hk3; Pfkm;	GO:0046835~carbohydrate phosphorylation	3	24	12.5	0.0828891	0.368211
Ddrgk1; Sybu; Birc5;	GO:0061178~regulation of insulin secretion involved in cellular response to glucose stimulus	3	24	12.5	0.0828891	0.368211
Plxna2; Sema4d; Met;	GO:0071526~semaphorin-plexin signaling pathway	3	24	12.5	0.0828891	0.368211
Tead1; Jun; Pdgfb;	GO:1902895~positive regulation of pri-miRNA transcription from RNA polymerase II promoter	3	24	12.5	0.0828891	0.368211
Cntf; Erbb2; Igf1; Igfbp4; Pdgfb; Lpar3; Itgb3; Ntsr2;	GO:0043410~positive regulation of MAPK cascade	8	110	7.27273	0.0835565	0.368211
Parp14; Crlf1; Cntf; Igf1; Vegfa;	GO:0042531~positive regulation of tyrosine phosphorylation of STAT protein	5	56	8.92857	0.0838095	0.368211
Wipi1; Mttp;	GO:0006497~protein lipidation	2	11	18.1818	0.0864269	0.368211
Stub1; Lonp1;	GO:0006515~protein quality control for misfolded or incompletely synthesized proteins	2	11	18.1818	0.0864269	0.368211
Leo1; Dtx3l;	GO:0010390~histone monoubiquitination	2	11	18.1818	0.0864269	0.368211
Lamb2; Lgi4;	GO:0014044~Schwann cell development	2	11	18.1818	0.0864269	0.368211
Ednra; Grip2;	GO:0014824~artery smooth muscle contraction	2	11	18.1818	0.0864269	0.368211
Cdk1; Ccna2;	GO:0016572~histone phosphorylation	2	11	18.1818	0.0864269	0.368211
Stat5a; Tgfb3;	GO:0030856~regulation of epithelial cell differentiation	2	11	18.1818	0.0864269	0.368211
Fas; Bcl2l11;	GO:0032464~positive regulation of protein homooligomerization	2	11	18.1818	0.0864269	0.368211
Cntf; Vegfa;	GO:0040007~growth	2	11	18.1818	0.0864269	0.368211
Aqp1; Trip10;	GO:0042538~hyperosmotic salinity response	2	11	18.1818	0.0864269	0.368211
Dut; Nrg1;	GO:0043497~regulation of protein heterodimerization activity	2	11	18.1818	0.0864269	0.368211
Gas2l1; Stat5a;	GO:0045647~negative regulation of erythrocyte differentiation	2	11	18.1818	0.0864269	0.368211
Esco2; Plk1;	GO:0071168~protein localization to chromatin	2	11	18.1818	0.0864269	0.368211
Rad51; Ddc;	GO:0071312~cellular response to alkaloid	2	11	18.1818	0.0864269	0.368211
Hdac9; Vegfa;	GO:0090050~positive regulation of cell migration involved in sprouting angiogenesis	2	11	18.1818	0.0864269	0.368211
Sh2d3c; Ldlrap1; Cav1; Vegfa;	GO:0009967~positive regulation of signal transduction	4	40	10	0.0869181	0.368211
Pfkl; Vsnl1; Pde4c; Pde8b;	GO:0046676~negative regulation of insulin secretion	4	40	10	0.0869181	0.368211
Adarb1; Pdgfb; Ptprk; Rhob; Wnt4; Acan; Sulf1; Bst2;	GO:0030336~negative regulation of cell migration	8	112	7.14286	0.0900037	0.368211
Cav1; Stat5a; Plin2;	GO:0019915~lipid storage	3	25	12	0.0903109	0.368211
Igf1; Nol3; Mapk12;	GO:0045445~myoblast differentiation	3	25	12	0.0903109	0.368211
Brca1; Faim; Nol3;	GO:1902042~negative regulation of extrinsic apoptotic signaling pathway via death domain receptors	3	25	12	0.0903109	0.368211
Ttk; Map3k10; Camk1d; Cdk1; Pdgfb; Plk1; Gas6; Camk1g; Pdk1; Mapk12;	GO:0018105~peptidyl-serine phosphorylation	10	151	6.62252	0.0908932	0.368211
Mttp; Apoh; Cav1; Cpt1a;	GO:0006641~triglyceride metabolic process	4	41	9.7561	0.0926579	0.368211
Ccnb1; Bcl2l11; Tgfb2; Birc5;	GO:0045787~positive regulation of cell cycle	4	41	9.7561	0.0926579	0.368211
Tmem178a; Cav1; Pvalb; Bok;	GO:0051480~regulation of cytosolic calcium ion concentration	4	41	9.7561	0.0926579	0.368211
Rmdn3; Casr; Cav1; Slc8a2; Atp2b4; Itgb3; Ryr3;	GO:0006874~cellular calcium ion homeostasis	7	94	7.44681	0.0928183	0.368211
Esrra; Paqr6; Rxrg; Lef1; Bmp7;	GO:0043401~steroid hormone mediated signaling pathway	5	58	8.62069	0.0932096	0.368211
Cdkn3; Gas2l1; Map3k20; Prr11; Thbs1; Tgfb2;	GO:0007050~cell cycle arrest	6	76	7.89474	0.0942987	0.368211
Gfod2; Emilin1; Vwa1; Adamtsl4; Dmp1; Tnfrsf11b; Tgfb2;	GO:0030198~extracellular matrix organization	7	95	7.36842	0.0965597	0.368211
Car9; Aldh1l2; Aldh1l1;	GO:0006730~one-carbon metabolic process	3	26	11.5385	0.0979982	0.368211
Fras1; Frem2; Slc8a2;	GO:0007154~cell communication	3	26	11.5385	0.0979982	0.368211
Ctgf; Pola1; Poln;	GO:0071897~DNA biosynthetic process	3	26	11.5385	0.0979982	0.368211
Stub1; Jade2; Ube2t; Dtx3l; Brca1;	GO:0051865~protein autoubiquitination	5	59	8.47458	0.0981037	0.368211
Pacsin3; Kcna5; Grm7; Nrxn2; Hpcal4;	GO:0065009~regulation of molecular function	5	59	8.47458	0.0981037	0.368211
Vcan; Tgfb2;	GO:0008347~glial cell migration	2	12	16.6667	0.0983567	0.368211
Cav1; Igf1;	GO:0010656~negative regulation of muscle cell apoptotic process	2	12	16.6667	0.0983567	0.368211
Nkd2; Cntn2;	GO:0010954~positive regulation of protein processing	2	12	16.6667	0.0983567	0.368211
Cpt1b; Plin2;	GO:0015909~long-chain fatty acid transport	2	12	16.6667	0.0983567	0.368211
Exo1; Polq;	GO:0016446~somatic hypermutation of immunoglobulin genes	2	12	16.6667	0.0983567	0.368211
Tgfb3; Tgfb2;	GO:0034616~response to laminar fluid shear stress	2	12	16.6667	0.0983567	0.368211
Anp32a; Brca1;	GO:0035067~negative regulation of histone acetylation	2	12	16.6667	0.0983567	0.368211
Parp14; Cav1;	GO:0042532~negative regulation of tyrosine phosphorylation of STAT protein	2	12	16.6667	0.0983567	0.368211
Igf1; Igfbp4;	GO:0043568~positive regulation of insulin-like growth factor receptor signaling pathway	2	12	16.6667	0.0983567	0.368211
Bnip3; Nptx1;	GO:0043653~mitochondrial fragmentation involved in apoptotic process	2	12	16.6667	0.0983567	0.368211
Btn2a2; Lgals9;	GO:0045591~positive regulation of regulatory T cell differentiation	2	12	16.6667	0.0983567	0.368211
Ppargc1a; Ddit4;	GO:0045820~negative regulation of glycolytic process	2	12	16.6667	0.0983567	0.368211
Btn2a2; Lgals9;	GO:0046007~negative regulation of activated T cell proliferation	2	12	16.6667	0.0983567	0.368211
Itgb4; Itgb3;	GO:0048333~mesodermal cell differentiation	2	12	16.6667	0.0983567	0.368211
Casr; Vegfa;	GO:0050927~positive regulation of positive chemotaxis	2	12	16.6667	0.0983567	0.368211
Gsn; Sptbn4;	GO:0051693~actin filament capping	2	12	16.6667	0.0983567	0.368211
Col2a1; Bmp7;	GO:0060272~embryonic skeletal joint morphogenesis	2	12	16.6667	0.0983567	0.368211
Cav1; Bok;	GO:0060546~negative regulation of necroptotic process	2	12	16.6667	0.0983567	0.368211
Igf1; Stat5a;	GO:0060740~prostate gland epithelium morphogenesis	2	12	16.6667	0.0983567	0.368211
Col2a1; Igf1;	GO:0071316~cellular response to nicotine	2	12	16.6667	0.0983567	0.368211
Mag; Mpz;	GO:0098742~cell-cell adhesion via plasma-membrane adhesion molecules	2	12	16.6667	0.0983567	0.368211
Ect2; Slc39a3; Vpreb1; Nrg1; Tgfb2; Tenm2;	GO:0000902~cell morphogenesis	6	77	7.79221	0.0985484	0.368211
Cdk1; Cpt1a; Gsta1; Pgk1; Vegfa; Bmp7;	GO:0030855~epithelial cell differentiation	6	77	7.79221	0.0985484	0.368211
Sptbn4; Cntn2; Kcnma1; Dab1;	GO:0007628~adult walking behavior	4	42	9.52381	0.0985727	0.368211
Tgfb3; Lef1; Bmp7; Tgfb2;	GO:0010718~positive regulation of epithelial to mesenchymal transition	4	42	9.52381	0.0985727	0.368211
Col2a1; Anxa2; Acan; Tgfb2;	GO:0030199~collagen fibril organization	4	42	9.52381	0.0985727	0.368211
Myo18a; Igf1; Tgfb3; Tgfb2;	GO:0050714~positive regulation of protein secretion	4	42	9.52381	0.0985727	0.368211
Trpm3; Pex5; Ache; Dhrs4;	GO:0051262~protein tetramerization	4	42	9.52381	0.0985727	0.368211
Igf1; Scg2; Vegfa; Nol3;	GO:2001237~negative regulation of extrinsic apoptotic signaling pathway	4	42	9.52381	0.0985727	0.368211
Tnfrsf11a; Acp5; Casr; Col2a1; Dmp1; Ctgf; Acan;	GO:0001503~ossification	7	96	7.29167	0.100383	0.368211
Bckdha; Jun; Jund; Foxm1; Ccnd2; Vgf;	GO:0051591~response to cAMP	6	78	7.69231	0.102898	0.368211
Stub1; Pin1; Cd109; Cav1; Tgfb3;	GO:0030512~negative regulation of transforming growth factor beta receptor signaling pathway	5	60	8.33333	0.103125	0.368211
Nkx6-2; Jph3; Kcnma1; Aldh1a3; Pde8b;	GO:0050885~neuromuscular process controlling balance	5	60	8.33333	0.103125	0.368211
Tnfrsf11a; Cav1; Tnfrsf11b; Fas; Ifi27;	GO:0097190~apoptotic signaling pathway	5	60	8.33333	0.103125	0.368211
Abca7; Camk1d; Ptx3; Gas6;	GO:0050766~positive regulation of phagocytosis	4	43	9.30233	0.104659	0.368211
Cyp1a1; Kcna5; Bnip3; Aldh2;	GO:0055093~response to hyperoxia	4	43	9.30233	0.104659	0.368211
Pck2; Pgk1; Ppargc1a;	GO:0006094~gluconeogenesis	3	27	11.1111	0.105939	0.368211
Adcy8; Aqp1; Npr1;	GO:0006182~cGMP biosynthetic process	3	27	11.1111	0.105939	0.368211
Vsnl1; Pla2g6; Glrx;	GO:0045921~positive regulation of exocytosis	3	27	11.1111	0.105939	0.368211
Vegfa; Wnt4; S100a10;	GO:0051894~positive regulation of focal adhesion assembly	3	27	11.1111	0.105939	0.368211
Sptbn4; Lrfn1; Shtn1; Lrrc55; Lingo3; Cntn2; Dvl1; Erbb3;	GO:0007409~axonogenesis	8	117	6.83761	0.107339	0.368211
Ect2; Dmtn; Adcy8; Jun; Jund;	GO:0071277~cellular response to calcium ion	5	61	8.19672	0.108271	0.368211
Ass1;	GO:0000053~argininosuccinate metabolic process	1	2	50	0.110542	0.368211
Top2a;	GO:0000819~sister chromatid segregation	1	2	50	0.110542	0.368211
Eomes;	GO:0002302~CD8-positive, alpha-beta T cell differentiation involved in immune response	1	2	50	0.110542	0.368211
Lgals9;	GO:0002519~natural killer cell tolerance induction	1	2	50	0.110542	0.368211
Igf1;	GO:0002683~negative regulation of immune system process	1	2	50	0.110542	0.368211
Cnr1;	GO:0002866~positive regulation of acute inflammatory response to antigenic stimulus	1	2	50	0.110542	0.368211
Cav1;	GO:0003057~regulation of the force of heart contraction by chemical signal	1	2	50	0.110542	0.368211
Aqp1;	GO:0003097~renal water transport	1	2	50	0.110542	0.368211
Vegfa;	GO:0003169~coronary vein morphogenesis	1	2	50	0.110542	0.368211
Gja5;	GO:0003193~pulmonary valve formation	1	2	50	0.110542	0.368211
Igf1;	GO:0003230~cardiac atrium development	1	2	50	0.110542	0.368211
Gja5;	GO:0003294~atrial ventricular junction remodeling	1	2	50	0.110542	0.368211
Dhrs4;	GO:0006066~alcohol metabolic process	1	2	50	0.110542	0.368211
Dut;	GO:0006226~dUMP biosynthetic process	1	2	50	0.110542	0.368211
Cdc45;	GO:0006267~pre-replicative complex assembly involved in nuclear cell cycle DNA replication	1	2	50	0.110542	0.368211
Pola1;	GO:0006271~DNA strand elongation involved in DNA replication	1	2	50	0.110542	0.368211
Nthl1;	GO:0006285~base-excision repair, AP site formation	1	2	50	0.110542	0.368211
Cyp2d4;	GO:0006587~serotonin biosynthetic process from tryptophan	1	2	50	0.110542	0.368211
Ugt1a7c;	GO:0006711~estrogen catabolic process	1	2	50	0.110542	0.368211
Slc13a3;	GO:0006835~dicarboxylic acid transport	1	2	50	0.110542	0.368211
Slc18a2;	GO:0006837~serotonin transport	1	2	50	0.110542	0.368211
Fbxo5;	GO:0007057~spindle assembly involved in female meiosis I	1	2	50	0.110542	0.368211
Mastl;	GO:0007147~female meiosis II	1	2	50	0.110542	0.368211
Brip1;	GO:0007284~spermatogonial cell division	1	2	50	0.110542	0.368211
Phgdh;	GO:0009070~serine family amino acid biosynthetic process	1	2	50	0.110542	0.368211
Upp1;	GO:0009166~nucleotide catabolic process	1	2	50	0.110542	0.368211
Rrm2;	GO:0009262~deoxyribonucleotide metabolic process	1	2	50	0.110542	0.368211
Phgdh;	GO:0009448~gamma-aminobutyric acid metabolic process	1	2	50	0.110542	0.368211
Cyp2d4;	GO:0009820~alkaloid metabolic process	1	2	50	0.110542	0.368211
Nkx6-2;	GO:0010455~positive regulation of cell fate commitment	1	2	50	0.110542	0.368211
Pdgfb;	GO:0010512~negative regulation of phosphatidylinositol biosynthetic process	1	2	50	0.110542	0.368211
Zfp385a;	GO:0010609~mRNA localization resulting in posttranscriptional regulation of gene expression	1	2	50	0.110542	0.368211
Nrg1;	GO:0010625~positive regulation of Schwann cell proliferation	1	2	50	0.110542	0.368211
Gja5;	GO:0010652~positive regulation of cell communication by chemical coupling	1	2	50	0.110542	0.368211
Brip1;	GO:0010705~meiotic DNA double-strand break processing involved in reciprocal meiotic recombination	1	2	50	0.110542	0.368211
Sgo2;	GO:0010789~meiotic sister chromatid cohesion involved in meiosis I	1	2	50	0.110542	0.368211
Lgals9;	GO:0010819~regulation of T cell chemotaxis	1	2	50	0.110542	0.368211
Gas6;	GO:0010934~macrophage cytokine production	1	2	50	0.110542	0.368211
Nol3;	GO:0014736~negative regulation of muscle atrophy	1	2	50	0.110542	0.368211
Sulf1;	GO:0014846~esophagus smooth muscle contraction	1	2	50	0.110542	0.368211
Gsn;	GO:0014891~striated muscle atrophy	1	2	50	0.110542	0.368211
Slc6a17;	GO:0015820~leucine transport	1	2	50	0.110542	0.368211
Adarb1;	GO:0016553~base conversion or substitution editing	1	2	50	0.110542	0.368211
Hk3;	GO:0019318~hexose metabolic process	1	2	50	0.110542	0.368211
Dab1;	GO:0021589~cerebellum structural organization	1	2	50	0.110542	0.368211
Kif14;	GO:0021693~cerebellar Purkinje cell layer structural organization	1	2	50	0.110542	0.368211
Nrg1;	GO:0021781~glial cell fate commitment	1	2	50	0.110542	0.368211
Nrg1;	GO:0021842~chemorepulsion involved in interneuron migration from the subpallium to the cortex	1	2	50	0.110542	0.368211
Espn;	GO:0030046~parallel actin filament bundle assembly	1	2	50	0.110542	0.368211
Aqp1;	GO:0030185~nitric oxide transport	1	2	50	0.110542	0.368211
Sulf1;	GO:0030201~heparan sulfate proteoglycan metabolic process	1	2	50	0.110542	0.368211
Tdrd5;	GO:0030719~P granule organization	1	2	50	0.110542	0.368211
Fas;	GO:0031104~dendrite regeneration	1	2	50	0.110542	0.368211
Ppargc1a;	GO:0031325~positive regulation of cellular metabolic process	1	2	50	0.110542	0.368211
Atad2;	GO:0031936~negative regulation of chromatin silencing	1	2	50	0.110542	0.368211
Slc6a17;	GO:0032328~alanine transport	1	2	50	0.110542	0.368211
Kif14;	GO:0032487~regulation of Rap protein signal transduction	1	2	50	0.110542	0.368211
Inf2;	GO:0032535~regulation of cellular component size	1	2	50	0.110542	0.368211
Lgals9;	GO:0032673~regulation of interleukin-4 production	1	2	50	0.110542	0.368211
Lgals9;	GO:0032674~regulation of interleukin-5 production	1	2	50	0.110542	0.368211
Anxa2;	GO:0032804~negative regulation of low-density lipoprotein particle receptor catabolic process	1	2	50	0.110542	0.368211
Lgals9;	GO:0032834~positive regulation of CD4-positive, CD25-positive, alpha-beta regulatory T cell differentiation involved in immune response	1	2	50	0.110542	0.368211
Cav1;	GO:0033484~nitric oxide homeostasis	1	2	50	0.110542	0.368211
Kif14;	GO:0033624~negative regulation of integrin activation	1	2	50	0.110542	0.368211
Slc39a4;	GO:0034224~cellular response to zinc ion starvation	1	2	50	0.110542	0.368211
Jun;	GO:0035026~leading edge cell differentiation	1	2	50	0.110542	0.368211
Aqp1;	GO:0035377~transepithelial water transport	1	2	50	0.110542	0.368211
Gja5;	GO:0035922~foramen ovale closure	1	2	50	0.110542	0.368211
Itgb3;	GO:0036119~response to platelet-derived growth factor	1	2	50	0.110542	0.368211
Cers1;	GO:0036146~cellular response to mycotoxin	1	2	50	0.110542	0.368211
Alk;	GO:0036269~swimming behavior	1	2	50	0.110542	0.368211
Vegfa;	GO:0036303~lymph vessel morphogenesis	1	2	50	0.110542	0.368211
Fas;	GO:0036337~Fas signaling pathway	1	2	50	0.110542	0.368211
Rnf43;	GO:0038018~Wnt receptor catabolic process	1	2	50	0.110542	0.368211
Il11ra1;	GO:0038154~interleukin-11-mediated signaling pathway	1	2	50	0.110542	0.368211
Vegfa;	GO:0038190~VEGF-activated neuropilin signaling pathway	1	2	50	0.110542	0.368211
Tnfrsf11b;	GO:0042489~negative regulation of odontogenesis of dentin-containing tooth	1	2	50	0.110542	0.368211
Pah;	GO:0042558~pteridine-containing compound metabolic process	1	2	50	0.110542	0.368211
Epb41l3;	GO:0043217~myelin maintenance	1	2	50	0.110542	0.368211
Anxa2;	GO:0044090~positive regulation of vacuole organization	1	2	50	0.110542	0.368211
Aqp1;	GO:0044241~lipid digestion	1	2	50	0.110542	0.368211
Top2a;	GO:0044774~mitotic DNA integrity checkpoint	1	2	50	0.110542	0.368211
Ptx3;	GO:0044869~negative regulation by host of viral exo-alpha-sialidase activity	1	2	50	0.110542	0.368211
Ptx3;	GO:0044871~negative regulation by host of viral glycoprotein metabolic process	1	2	50	0.110542	0.368211
Pdgfb;	GO:0045977~positive regulation of mitotic cell cycle, embryonic	1	2	50	0.110542	0.368211
Pah;	GO:0046146~tetrahydrobiopterin metabolic process	1	2	50	0.110542	0.368211
Nudt9;	GO:0046709~IDP catabolic process	1	2	50	0.110542	0.368211
Wipi1;	GO:0048203~vesicle targeting, trans-Golgi to endosome	1	2	50	0.110542	0.368211
Nkd2;	GO:0048210~Golgi vesicle fusion to target membrane	1	2	50	0.110542	0.368211
Pot1b;	GO:0048239~negative regulation of DNA recombination at telomere	1	2	50	0.110542	0.368211
Fstl4;	GO:0048670~regulation of collateral sprouting	1	2	50	0.110542	0.368211
Cntn2;	GO:0048710~regulation of astrocyte differentiation	1	2	50	0.110542	0.368211
Itgb3;	GO:0050748~negative regulation of lipoprotein metabolic process	1	2	50	0.110542	0.368211
Ctgf;	GO:0050867~positive regulation of cell activation	1	2	50	0.110542	0.368211
Espl1;	GO:0051307~meiotic chromosome separation	1	2	50	0.110542	0.368211
Fbxo5;	GO:0051436~negative regulation of ubiquitin-protein ligase activity involved in mitotic cell cycle	1	2	50	0.110542	0.368211
Aqp1;	GO:0051458~corticotropin secretion	1	2	50	0.110542	0.368211
Tpgs1;	GO:0051648~vesicle localization	1	2	50	0.110542	0.368211
Nectin2;	GO:0051654~establishment of mitochondrion localization	1	2	50	0.110542	0.368211
Crocc;	GO:0051656~establishment of organelle localization	1	2	50	0.110542	0.368211
Ddc;	GO:0052314~phytoalexin metabolic process	1	2	50	0.110542	0.368211
Erbb3;	GO:0055025~positive regulation of cardiac muscle tissue development	1	2	50	0.110542	0.368211
Tnfrsf11a;	GO:0060086~circadian temperature homeostasis	1	2	50	0.110542	0.368211
Apoh;	GO:0060268~negative regulation of respiratory burst	1	2	50	0.110542	0.368211
Vegfa;	GO:0060319~primitive erythrocyte differentiation	1	2	50	0.110542	0.368211
Shtn1;	GO:0060327~cytoplasmic actin-based contraction involved in cell motility	1	2	50	0.110542	0.368211
Ctgf;	GO:0060401~cytosolic calcium ion transport	1	2	50	0.110542	0.368211
Eomes;	GO:0060809~mesodermal to mesenchymal transition involved in gastrulation	1	2	50	0.110542	0.368211
Galk1;	GO:0061623~glycolytic process from galactose	1	2	50	0.110542	0.368211
Adarb1;	GO:0061744~motor behavior	1	2	50	0.110542	0.368211
Gas6;	GO:0070168~negative regulation of biomineral tissue development	1	2	50	0.110542	0.368211
Dmp1;	GO:0070173~regulation of enamel mineralization	1	2	50	0.110542	0.368211
Fas;	GO:0070230~positive regulation of lymphocyte apoptotic process	1	2	50	0.110542	0.368211
Tgfb2;	GO:0070237~positive regulation of activation-induced cell death of T cells	1	2	50	0.110542	0.368211
Alkal1;	GO:0070378~positive regulation of ERK5 cascade	1	2	50	0.110542	0.368211
Tgfb3;	GO:0070483~detection of hypoxia	1	2	50	0.110542	0.368211
Dmtn;	GO:0070560~protein secretion by platelet	1	2	50	0.110542	0.368211
Cxcl1;	GO:0070965~positive regulation of neutrophil mediated killing of fungus	1	2	50	0.110542	0.368211
Gmnn;	GO:0071163~DNA replication preinitiation complex assembly	1	2	50	0.110542	0.368211
Fas;	GO:0071234~cellular response to phenylalanine	1	2	50	0.110542	0.368211
Ppargc1a;	GO:0071250~cellular response to nitrite	1	2	50	0.110542	0.368211
Pdgfb;	GO:0071506~cellular response to mycophenolic acid	1	2	50	0.110542	0.368211
Met;	GO:0071635~negative regulation of transforming growth factor beta production	1	2	50	0.110542	0.368211
Tnfrsf11a;	GO:0071812~positive regulation of fever generation by positive regulation of prostaglandin secretion	1	2	50	0.110542	0.368211
Tnfrsf11a;	GO:0071848~positive regulation of ERK1 and ERK2 cascade via TNFSF11-mediated signaling	1	2	50	0.110542	0.368211
Sgo1;	GO:0071962~mitotic sister chromatid cohesion, centromeric	1	2	50	0.110542	0.368211
Wnt4;	GO:0072033~renal vesicle formation	1	2	50	0.110542	0.368211
Bmp7;	GO:0072134~nephrogenic mesenchyme morphogenesis	1	2	50	0.110542	0.368211
Bmp7;	GO:0072136~metanephric mesenchymal cell proliferation involved in metanephros development	1	2	50	0.110542	0.368211
Wnt4;	GO:0072174~metanephric tubule formation	1	2	50	0.110542	0.368211
Aqp1;	GO:0072239~metanephric glomerulus vasculature development	1	2	50	0.110542	0.368211
Lamb2;	GO:0072249~metanephric glomerular visceral epithelial cell development	1	2	50	0.110542	0.368211
Pdgfb;	GO:0072262~metanephric glomerular mesangial cell proliferation involved in metanephros development	1	2	50	0.110542	0.368211
Gja5;	GO:0086064~cell communication by electrical coupling involved in cardiac conduction	1	2	50	0.110542	0.368211
Gja5;	GO:0086065~cell communication involved in cardiac conduction	1	2	50	0.110542	0.368211
Cav1;	GO:0086098~angiotensin-activated signaling pathway involved in heart process	1	2	50	0.110542	0.368211
Stub1;	GO:0090035~positive regulation of chaperone-mediated protein complex assembly	1	2	50	0.110542	0.368211
Myo18a;	GO:0090164~asymmetric Golgi ribbon formation	1	2	50	0.110542	0.368211
Cthrc1;	GO:0090177~establishment of planar polarity involved in neural tube closure	1	2	50	0.110542	0.368211
Alk;	GO:0090648~response to environmental enrichment	1	2	50	0.110542	0.368211
Vegfa;	GO:0097475~motor neuron migration	1	2	50	0.110542	0.368211
Polq;	GO:0097681~double-strand break repair via alternative nonhomologous end joining	1	2	50	0.110542	0.368211
Tf;	GO:0098707~ferrous iron import across plasma membrane	1	2	50	0.110542	0.368211
Gja5;	GO:0098905~regulation of bundle of His cell action potential	1	2	50	0.110542	0.368211
Kif5a;	GO:0098971~anterograde dendritic transport of neurotransmitter receptor complex	1	2	50	0.110542	0.368211
Pcp4;	GO:0099004~calmodulin dependent kinase signaling pathway	1	2	50	0.110542	0.368211
Lrp2;	GO:0140058~neuron projection arborization	1	2	50	0.110542	0.368211
Sema4d;	GO:1900220~semaphorin-plexin signaling pathway involved in bone trabecula morphogenesis	1	2	50	0.110542	0.368211
Pex5;	GO:1901094~negative regulation of protein homotetramerization	1	2	50	0.110542	0.368211
Bst2;	GO:1901253~negative regulation of intracellular transport of viral material	1	2	50	0.110542	0.368211
Bok;	GO:1901382~regulation of chorionic trophoblast cell proliferation	1	2	50	0.110542	0.368211
Ppargc1a;	GO:1901558~response to metformin	1	2	50	0.110542	0.368211
Dmtn;	GO:1901731~positive regulation of platelet aggregation	1	2	50	0.110542	0.368211
Cep295;	GO:1902117~positive regulation of organelle assembly	1	2	50	0.110542	0.368211
Zfp385a;	GO:1902164~positive regulation of DNA damage response, signal transduction by p53 class mediator resulting in transcription of p21 class mediator	1	2	50	0.110542	0.368211
Parp14;	GO:1902216~positive regulation of interleukin-4-mediated signaling pathway	1	2	50	0.110542	0.368211
Azin2;	GO:1902269~positive regulation of polyamine transmembrane transport	1	2	50	0.110542	0.368211
Dusp26;	GO:1902310~positive regulation of peptidyl-serine dephosphorylation	1	2	50	0.110542	0.368211
Ddit4;	GO:1902532~negative regulation of intracellular signal transduction	1	2	50	0.110542	0.368211
Atf5;	GO:1902750~negative regulation of cell cycle G2/M phase transition	1	2	50	0.110542	0.368211
Tacc3;	GO:1902850~microtubule cytoskeleton organization involved in mitosis	1	2	50	0.110542	0.368211
Flot2;	GO:1902992~negative regulation of amyloid precursor protein catabolic process	1	2	50	0.110542	0.368211
Abca7;	GO:1902995~positive regulation of phospholipid efflux	1	2	50	0.110542	0.368211
Ptx3;	GO:1903016~negative regulation of exo-alpha-sialidase activity	1	2	50	0.110542	0.368211
Ptx3;	GO:1903019~negative regulation of glycoprotein metabolic process	1	2	50	0.110542	0.368211
Ass1;	GO:1903038~negative regulation of leukocyte cell-cell adhesion	1	2	50	0.110542	0.368211
Ubxn1;	GO:1903094~negative regulation of protein K48-linked deubiquitination	1	2	50	0.110542	0.368211
Kif20b;	GO:1903438~positive regulation of mitotic cytokinetic process	1	2	50	0.110542	0.368211
Crocc;	GO:1903566~positive regulation of protein localization to cilium	1	2	50	0.110542	0.368211
Flot2;	GO:1903905~positive regulation of establishment of T cell polarity	1	2	50	0.110542	0.368211
Gsn;	GO:1903923~positive regulation of protein processing in phagocytic vesicle	1	2	50	0.110542	0.368211
Oprl1;	GO:1904059~regulation of locomotor rhythm	1	2	50	0.110542	0.368211
Ubxn1;	GO:1904293~negative regulation of ERAD pathway	1	2	50	0.110542	0.368211
Aplnr;	GO:1904325~positive regulation of inhibitory G-protein coupled receptor phosphorylation	1	2	50	0.110542	0.368211
Kcnma1;	GO:1904348~negative regulation of small intestine smooth muscle contraction	1	2	50	0.110542	0.368211
Lrp2;	GO:1904447~folic acid import across plasma membrane	1	2	50	0.110542	0.368211
Ppargc1a;	GO:1904639~cellular response to resveratrol	1	2	50	0.110542	0.368211
Kif5a;	GO:1904647~response to rotenone	1	2	50	0.110542	0.368211
Cacnb2;	GO:1904879~positive regulation of calcium ion transmembrane transport via high voltage-gated calcium channel	1	2	50	0.110542	0.368211
Pdgfb;	GO:1904899~positive regulation of hepatic stellate cell proliferation	1	2	50	0.110542	0.368211
Tgfb3;	GO:1905005~regulation of epithelial to mesenchymal transition involved in endocardial cushion formation	1	2	50	0.110542	0.368211
Tgfb2;	GO:1905006~negative regulation of epithelial to mesenchymal transition involved in endocardial cushion formation	1	2	50	0.110542	0.368211
Pdgfb;	GO:1905064~negative regulation of vascular smooth muscle cell differentiation	1	2	50	0.110542	0.368211
Bmp7;	GO:1905069~allantois development	1	2	50	0.110542	0.368211
Ddrgk1;	GO:1905552~positive regulation of protein localization to endoplasmic reticulum	1	2	50	0.110542	0.368211
Ramp3;	GO:1905665~positive regulation of calcium ion import across plasma membrane	1	2	50	0.110542	0.368211
Bnip3;	GO:1990144~intrinsic apoptotic signaling pathway in response to hypoxia	1	2	50	0.110542	0.368211
Rad51;	GO:1990426~mitotic recombination-dependent replication fork processing	1	2	50	0.110542	0.368211
Mki67;	GO:1990705~cholangiocyte proliferation	1	2	50	0.110542	0.368211
Wnt4;	GO:2000019~negative regulation of male gonad development	1	2	50	0.110542	0.368211
Ubxn1;	GO:2000157~negative regulation of ubiquitin-specific protease activity	1	2	50	0.110542	0.368211
Wnt4;	GO:2000225~negative regulation of testosterone biosynthetic process	1	2	50	0.110542	0.368211
Lgals9;	GO:2000316~regulation of T-helper 17 type immune response	1	2	50	0.110542	0.368211
Brca1;	GO:2000620~positive regulation of histone H4-K16 acetylation	1	2	50	0.110542	0.368211
Gas6;	GO:2000669~negative regulation of dendritic cell apoptotic process	1	2	50	0.110542	0.368211
Zfp385a;	GO:2000765~regulation of cytoplasmic translation	1	2	50	0.110542	0.368211
Pomc;	GO:2000852~regulation of corticosterone secretion	1	2	50	0.110542	0.368211
Lgals9;	GO:2001190~positive regulation of T cell activation via T cell receptor contact with antigen bound to MHC molecule on antigen presenting cell	1	2	50	0.110542	0.368211
Adm; Gja5;	GO:0003073~regulation of systemic arterial blood pressure	2	13	15.3846	0.110713	0.368211
Thbs1; Erbb3;	GO:0003197~endocardial cushion development	2	13	15.3846	0.110713	0.368211
Dscc1; Esco2;	GO:0006275~regulation of DNA replication	2	13	15.3846	0.110713	0.368211
Cdc20; Pttg1;	GO:0007064~mitotic sister chromatid cohesion	2	13	15.3846	0.110713	0.368211
Pmvk; Tm7sf2;	GO:0016126~sterol biosynthetic process	2	13	15.3846	0.110713	0.368211
Nqo1; Ccs;	GO:0019430~removal of superoxide radicals	2	13	15.3846	0.110713	0.368211
Pex5; Dab1;	GO:0021795~cerebral cortex cell migration	2	13	15.3846	0.110713	0.368211
Mki67; Vegfa;	GO:0030212~hyaluronan metabolic process	2	13	15.3846	0.110713	0.368211
Apoh; Pgk1;	GO:0031639~plasminogen activation	2	13	15.3846	0.110713	0.368211
Tacc3; Erbb2;	GO:0032886~regulation of microtubule-based process	2	13	15.3846	0.110713	0.368211
Cthrc1; Itgb3;	GO:0033690~positive regulation of osteoblast proliferation	2	13	15.3846	0.110713	0.368211
Abca7; Abcg1;	GO:0033700~phospholipid efflux	2	13	15.3846	0.110713	0.368211
Ppargc1a; Nptx1;	GO:0035865~cellular response to potassium ion	2	13	15.3846	0.110713	0.368211
Pfdn6; Hopx;	GO:0051131~chaperone-mediated protein complex assembly	2	13	15.3846	0.110713	0.368211
Cers1; Pot1b;	GO:0051974~negative regulation of telomerase activity	2	13	15.3846	0.110713	0.368211
Dvl1; Cthrc1;	GO:0060071~Wnt signaling pathway, planar cell polarity pathway	2	13	15.3846	0.110713	0.368211
Cntf; Kcna5;	GO:0060081~membrane hyperpolarization	2	13	15.3846	0.110713	0.368211
Cyp1a1; Ednra;	GO:0060137~maternal process involved in parturition	2	13	15.3846	0.110713	0.368211
Cd109; Wnt4;	GO:0061045~negative regulation of wound healing	2	13	15.3846	0.110713	0.368211
Slc7a11; Crygd;	GO:0070306~lens fiber cell differentiation	2	13	15.3846	0.110713	0.368211
Pmvk; Acp5;	GO:0070723~response to cholesterol	2	13	15.3846	0.110713	0.368211
Lgals9; Cyp2j4;	GO:1904469~positive regulation of tumor necrosis factor secretion	2	13	15.3846	0.110713	0.368211
Igf1; Vegfa; Tgfb2; Nol3;	GO:0001974~blood vessel remodeling	4	44	9.09091	0.110911	0.368493
Tpgs1; Met; Grm7; Dlg2; Nrxn2; Kcnma1; Cacnb2; Oprl1; Sncb; Sncg;	GO:0007268~chemical synaptic transmission	10	158	6.32911	0.111962	0.371525
Pmvk; Cks2; Dgkb; Pgk1; Pik3r3; Mvk; Alk; Pick1; Epha7;	GO:0016310~phosphorylation	9	138	6.52174	0.112053	0.371525
Mnd1; Polq; Dtx3l; Esco2; Brca1;	GO:0006302~double-strand break repair	5	62	8.06452	0.11354	0.375687
Stub1; Rnf180; Brca1; Cav1; Cdk5rap3;	GO:0031398~positive regulation of protein ubiquitination	5	62	8.06452	0.11354	0.375687
Pmvk; Mvd; Mvk;	GO:0006695~cholesterol biosynthetic process	3	28	10.7143	0.114123	0.375703
Dgkb; Ednra; Pick1;	GO:0007205~protein kinase C-activating G-protein coupled receptor signaling pathway	3	28	10.7143	0.114123	0.375703
Abca7; Cav1; Abcg1;	GO:0033344~cholesterol efflux	3	28	10.7143	0.114123	0.375703
Bdkrb2; Casr; Kcnma1;	GO:0042311~vasodilation	3	28	10.7143	0.114123	0.375703
Brca1; Cryab; Bnip3;	GO:2000378~negative regulation of reactive oxygen species metabolic process	3	28	10.7143	0.114123	0.375703
Stil; Gas8; Tgif1; Dnai2; Dnah11; Megf8;	GO:0007368~determination of left/right symmetry	6	81	7.40741	0.116534	0.383252
Emilin1; Thbs1; Dmp1; Fbln2;	GO:0010811~positive regulation of cell-substrate adhesion	4	45	8.88889	0.117326	0.384434
Fas; Bnip3; Erbb3; Bok;	GO:0051402~neuron apoptotic process	4	45	8.88889	0.117326	0.384434
Rrbp1; Fignl1; Mrc2; Igf1; Pcp4; Vcan; Lef1; Fasn;	GO:0001649~osteoblast differentiation	8	120	6.66667	0.118561	0.384434
Pgm5; Cpt1a; Pkm; Usf1; Pdk1;	GO:0006006~glucose metabolic process	5	63	7.93651	0.118929	0.384434
Ddrgk1; Thbs1; Erp29; Bcl2l11; Pla2g6; Fam129a;	GO:0034976~response to endoplasmic reticulum stress	6	82	7.31707	0.121271	0.384434
Cyp1a1; Aox1; Cyp2d4;	GO:0017144~drug metabolic process	3	29	10.3448	0.122536	0.384434
Kif14; Eomes; Crtac1;	GO:0021772~olfactory bulb development	3	29	10.3448	0.122536	0.384434
Mms22l; Primpol; Rad51;	GO:0031297~replication fork processing	3	29	10.3448	0.122536	0.384434
Nectin2; Gas6; Itgb3;	GO:0046718~viral entry into host cell	3	29	10.3448	0.122536	0.384434
Cib2; Adm; Cav1;	GO:0055074~calcium ion homeostasis	3	29	10.3448	0.122536	0.384434
Bnip3; Bcl2l11; Pla2g6;	GO:0090200~positive regulation of release of cytochrome c from mitochondria	3	29	10.3448	0.122536	0.384434
Scg2; Gas6; Angptl4;	GO:2000352~negative regulation of endothelial cell apoptotic process	3	29	10.3448	0.122536	0.384434
Rnf43; Ube2c; Stub1; Arrdc1; Cdca3; Klhdc8b; Mib2; Klhl36; Fancf; Cul9; Birc7; Cul7; Brca1; Plk1; Cdc20; Bard1; Keap1; Fbxo2; Birc5;	GO:0016567~protein ubiquitination	19	352	5.39773	0.122975	0.384434
Bmp7; Wnt4;	GO:0001823~mesonephros development	2	14	14.2857	0.123446	0.384434
Pck2; Stat5a;	GO:0006107~oxaloacetate metabolic process	2	14	14.2857	0.123446	0.384434
Gas6; Nol3;	GO:0010804~negative regulation of tumor necrosis factor-mediated signaling pathway	2	14	14.2857	0.123446	0.384434
Cd109; Ptprk;	GO:0010839~negative regulation of keratinocyte proliferation	2	14	14.2857	0.123446	0.384434
Abca7; Abcg1;	GO:0010875~positive regulation of cholesterol efflux	2	14	14.2857	0.123446	0.384434
Pex5; Eomes;	GO:0021895~cerebral cortex neuron differentiation	2	14	14.2857	0.123446	0.384434
Ccs; Lrp2;	GO:0030001~metal ion transport	2	14	14.2857	0.123446	0.384434
Dmtn; Thbs1;	GO:0030194~positive regulation of blood coagulation	2	14	14.2857	0.123446	0.384434
Mastl; Ppp4r4;	GO:0032515~negative regulation of phosphoprotein phosphatase activity	2	14	14.2857	0.123446	0.384434
Itgb3; Tgfb2;	GO:0033630~positive regulation of cell adhesion mediated by integrin	2	14	14.2857	0.123446	0.384434
Aldh1a3; Dhrs4;	GO:0042574~retinal metabolic process	2	14	14.2857	0.123446	0.384434
Wnt2; Tgfb2;	GO:0060317~cardiac epithelial to mesenchymal transition	2	14	14.2857	0.123446	0.384434
Gja5; Tgfb2;	GO:0060413~atrial septum morphogenesis	2	14	14.2857	0.123446	0.384434
Gsn; Fas;	GO:0097284~hepatocyte apoptotic process	2	14	14.2857	0.123446	0.384434
Pycr1; Nol3;	GO:1903206~negative regulation of hydrogen peroxide-induced cell death	2	14	14.2857	0.123446	0.384434
Acp5; Lgals9; Pomc; Gas6;	GO:0032720~negative regulation of tumor necrosis factor production	4	46	8.69565	0.123897	0.384434
Aim2; Tnfrsf11a; Tnfrsf11b; Fas;	GO:0033209~tumor necrosis factor-mediated signaling pathway	4	46	8.69565	0.123897	0.384434
Ddias; Stat5a; Fas; Lef1;	GO:0071345~cellular response to cytokine stimulus	4	46	8.69565	0.123897	0.384434
Ramp3; Fas; Bmp7; Ctgf; Bcl2l11;	GO:0010942~positive regulation of cell death	5	64	7.8125	0.124436	0.384434
Kif5a; Kif14; Anxa3; Bcan; Lef1; Atp2b4; Alk;	GO:0021766~hippocampus development	7	102	6.86275	0.125013	0.384434
Lgals9; Tgfb3; Bmp7; Tgfb2;	GO:0010862~positive regulation of pathway-restricted SMAD protein phosphorylation	4	47	8.51064	0.130622	0.384434
Fras1; Gas1; Col2a1; Tgfb3; Lef1; Tgfb2;	GO:0060021~palate development	6	84	7.14286	0.131025	0.384434
Birc7; LOC497940; Birc5;	GO:0009966~regulation of signal transduction	3	30	10	0.131168	0.384434
Casr; Slc18a2; Keap1;	GO:0010038~response to metal ion	3	30	10	0.131168	0.384434
Adcy8; Adm; Gal;	GO:0019933~cAMP-mediated signaling	3	30	10	0.131168	0.384434
Ddias; Rad51; Cryab;	GO:0071480~cellular response to gamma radiation	3	30	10	0.131168	0.384434
Camk1d; Ednra; Cxcl1;	GO:0090023~positive regulation of neutrophil chemotaxis	3	30	10	0.131168	0.384434
Pnpla6; Cav1; Gja5; Jun; Anpep; Scg2; Vegfa; Anxa2; Rhob; Ctgf; Angptl4;	GO:0001525~angiogenesis	11	185	5.94595	0.133087	0.384434
Scn3a; Hcn2; Kcnma1; Kcna6; Kcnh5; Kcnd3; Kcnk12;	GO:0034765~regulation of ion transmembrane transport	7	104	6.73077	0.133848	0.384434
Pomc; Vgf;	GO:0006091~generation of precursor metabolites and energy	2	15	13.3333	0.136508	0.384434
Slc39a4; Slc39a3;	GO:0006829~zinc II ion transport	2	15	13.3333	0.136508	0.384434
Cep131; Tpgs1;	GO:0007288~sperm axoneme assembly	2	15	13.3333	0.136508	0.384434
Mgarp; Bnip3;	GO:0010821~regulation of mitochondrion organization	2	15	13.3333	0.136508	0.384434
Cryab; Jund;	GO:0010941~regulation of cell death	2	15	13.3333	0.136508	0.384434
Thbs1; Acp5;	GO:0032695~negative regulation of interleukin-12 production	2	15	13.3333	0.136508	0.384434
Camk1d; Vegfa;	GO:0032793~positive regulation of CREB transcription factor activity	2	15	13.3333	0.136508	0.384434
Acp5; Grm7;	GO:0033555~multicellular organismal response to stress	2	15	13.3333	0.136508	0.384434
Gmnn; Dtx3l;	GO:0035563~positive regulation of chromatin binding	2	15	13.3333	0.136508	0.384434
Btc; Oprl1;	GO:0035810~positive regulation of urine volume	2	15	13.3333	0.136508	0.384434
Gsta1; Cyp2j4;	GO:0043651~linoleic acid metabolic process	2	15	13.3333	0.136508	0.384434
Jun; Lef1;	GO:0043923~positive regulation by host of viral transcription	2	15	13.3333	0.136508	0.384434
Thbs1; Pdgfb;	GO:0050921~positive regulation of chemotaxis	2	15	13.3333	0.136508	0.384434
Pdgfb; Bmp7;	GO:0060445~branching involved in salivary gland morphogenesis	2	15	13.3333	0.136508	0.384434
Dock4; Pdgfb;	GO:1904754~positive regulation of vascular associated smooth muscle cell migration	2	15	13.3333	0.136508	0.384434
Gsn; Hdac11; Met;	GO:0014003~oligodendrocyte development	3	31	9.67742	0.140005	0.384434
Fam111a; Oas1b; Bst2;	GO:0045071~negative regulation of viral genome replication	3	31	9.67742	0.140005	0.384434
Ednra; Lpar3; Cacnb2;	GO:0051928~positive regulation of calcium ion transport	3	31	9.67742	0.140005	0.384434
Pfdn6; Fkbp9; Vbp1; Cryab; Nudc; Erp29;	GO:0006457~protein folding	6	86	6.97674	0.141141	0.384434
Ltk; Erbb2; Met; Nrg1; Alk; Erbb3;	GO:0007169~transmembrane receptor protein tyrosine kinase signaling pathway	6	86	6.97674	0.141141	0.384434
Zfp385a; Cnr1; Sts; Grm7; Shc3;	GO:0007611~learning or memory	5	67	7.46269	0.141642	0.384434
Rad54b; Ticrr; Rad51; Brca1; Top2a;	GO:0010212~response to ionizing radiation	5	67	7.46269	0.141642	0.384434
Csmd1; Cnr1; Met; Pomc; Slc18a2; Pygl; Pfkm; Vgf;	GO:0042593~glucose homeostasis	8	126	6.34921	0.142785	0.384434
Mib2; Kcna5; Epn1; Sorbs2; Cntn6; Grip2; Timp4;	GO:0007219~Notch signaling pathway	7	106	6.60377	0.142981	0.384434
Tdrd5; Brip1; Cep131; Nectin2; Hook1; Ddias; Hspa2;	GO:0007286~spermatid development	7	106	6.60377	0.142981	0.384434
Stat5a;	GO:0000255~allantoin metabolic process	1	3	33.3333	0.144607	0.384434
Usf1;	GO:0000432~positive regulation of transcription from RNA polymerase II promoter by glucose	1	3	33.3333	0.144607	0.384434
Wnt4;	GO:0001838~embryonic epithelial tube formation	1	3	33.3333	0.144607	0.384434
Aldh1a3;	GO:0002072~optic cup morphogenesis involved in camera-type eye development	1	3	33.3333	0.144607	0.384434
Nectin2;	GO:0002891~positive regulation of immunoglobulin mediated immune response	1	3	33.3333	0.144607	0.384434
Tgfb2;	GO:0003274~endocardial cushion fusion	1	3	33.3333	0.144607	0.384434
Pck2;	GO:0006116~NADH oxidation	1	3	33.3333	0.144607	0.384434
Upp1;	GO:0006220~pyrimidine nucleotide metabolic process	1	3	33.3333	0.144607	0.384434
Pola1;	GO:0006272~leading strand elongation	1	3	33.3333	0.144607	0.384434
Nthl1;	GO:0006296~nucleotide-excision repair, DNA incision, 5'-to lesion	1	3	33.3333	0.144607	0.384434
Igf2bp1;	GO:0006403~RNA localization	1	3	33.3333	0.144607	0.384434
Gls2;	GO:0006543~glutamine catabolic process	1	3	33.3333	0.144607	0.384434
Pah;	GO:0006558~L-phenylalanine metabolic process	1	3	33.3333	0.144607	0.384434
Pycr1;	GO:0006561~proline biosynthetic process	1	3	33.3333	0.144607	0.384434
Mvk;	GO:0006720~isoprenoid metabolic process	1	3	33.3333	0.144607	0.384434
Cyp1a1;	GO:0006778~porphyrin-containing compound metabolic process	1	3	33.3333	0.144607	0.384434
Arrdc1;	GO:0006858~extracellular transport	1	3	33.3333	0.144607	0.384434
Fas;	GO:0006925~inflammatory cell apoptotic process	1	3	33.3333	0.144607	0.384434
Cenpe;	GO:0007079~mitotic chromosome movement towards spindle pole	1	3	33.3333	0.144607	0.384434
Apoh;	GO:0007597~blood coagulation, intrinsic pathway	1	3	33.3333	0.144607	0.384434
Zfp385a;	GO:0008298~intracellular mRNA localization	1	3	33.3333	0.144607	0.384434
Tph2;	GO:0009072~aromatic amino acid family metabolic process	1	3	33.3333	0.144607	0.384434
Cyp2d4;	GO:0009822~alkaloid catabolic process	1	3	33.3333	0.144607	0.384434
Gja5;	GO:0010643~cell communication by chemical coupling	1	3	33.3333	0.144607	0.384434
Cst3;	GO:0010716~negative regulation of extracellular matrix disassembly	1	3	33.3333	0.144607	0.384434
Abcg1;	GO:0010872~regulation of cholesterol esterification	1	3	33.3333	0.144607	0.384434
Cdk5rap3;	GO:0010921~regulation of phosphatase activity	1	3	33.3333	0.144607	0.384434
Pkm;	GO:0014870~response to muscle inactivity	1	3	33.3333	0.144607	0.384434
Slc13a3;	GO:0015744~succinate transport	1	3	33.3333	0.144607	0.384434
Slc13a3;	GO:0015746~citrate transport	1	3	33.3333	0.144607	0.384434
Pex5;	GO:0016561~protein import into peroxisome matrix, translocation	1	3	33.3333	0.144607	0.384434
Rab3b;	GO:0018125~peptidyl-cysteine methylation	1	3	33.3333	0.144607	0.384434
Cav1;	GO:0019065~receptor-mediated endocytosis of virus by host cell	1	3	33.3333	0.144607	0.384434
Usf1;	GO:0019086~late viral transcription	1	3	33.3333	0.144607	0.384434
Fas;	GO:0019724~B cell mediated immunity	1	3	33.3333	0.144607	0.384434
Bmp7;	GO:0021502~neural fold elevation formation	1	3	33.3333	0.144607	0.384434
Adarb1;	GO:0021610~facial nerve morphogenesis	1	3	33.3333	0.144607	0.384434
Nkx6-2;	GO:0021912~regulation of transcription from RNA polymerase II promoter involved in spinal cord motor neuron fate specification	1	3	33.3333	0.144607	0.384434
Adarb1;	GO:0021965~spinal cord ventral commissure morphogenesis	1	3	33.3333	0.144607	0.384434
Atf5;	GO:0021988~olfactory lobe development	1	3	33.3333	0.144607	0.384434
Ticrr;	GO:0030174~regulation of DNA-dependent DNA replication initiation	1	3	33.3333	0.144607	0.384434
Kif2c;	GO:0030951~establishment or maintenance of microtubule cytoskeleton polarity	1	3	33.3333	0.144607	0.384434
Btn2a2;	GO:0031324~negative regulation of cellular metabolic process	1	3	33.3333	0.144607	0.384434
Sema4d;	GO:0031344~regulation of cell projection organization	1	3	33.3333	0.144607	0.384434
Crocc;	GO:0032053~ciliary basal body organization	1	3	33.3333	0.144607	0.384434
Wnt4;	GO:0032349~positive regulation of aldosterone biosynthetic process	1	3	33.3333	0.144607	0.384434
Rgl2;	GO:0032485~regulation of Ral protein signal transduction	1	3	33.3333	0.144607	0.384434
Rftn2;	GO:0032596~protein transport into membrane raft	1	3	33.3333	0.144607	0.384434
Lef1;	GO:0032696~negative regulation of interleukin-13 production	1	3	33.3333	0.144607	0.384434
Lgals9;	GO:0032823~regulation of natural killer cell differentiation	1	3	33.3333	0.144607	0.384434
Igf1;	GO:0032878~regulation of establishment or maintenance of cell polarity	1	3	33.3333	0.144607	0.384434
Cep72;	GO:0033566~gamma-tubulin complex localization	1	3	33.3333	0.144607	0.384434
Ctgf;	GO:0034059~response to anoxia	1	3	33.3333	0.144607	0.384434
Slc35d3;	GO:0034219~carbohydrate transmembrane transport	1	3	33.3333	0.144607	0.384434
Abcg1;	GO:0034436~glycoprotein transport	1	3	33.3333	0.144607	0.384434
Ppp1r14d;	GO:0035304~regulation of protein dephosphorylation	1	3	33.3333	0.144607	0.384434
Klc1;	GO:0035617~stress granule disassembly	1	3	33.3333	0.144607	0.384434
Pdgfb;	GO:0035793~positive regulation of metanephric mesenchymal cell migration by platelet-derived growth factor receptor-beta signaling pathway	1	3	33.3333	0.144607	0.384434
Adm;	GO:0035809~regulation of urine volume	1	3	33.3333	0.144607	0.384434
Pla2g6;	GO:0035965~cardiolipin acyl-chain remodeling	1	3	33.3333	0.144607	0.384434
Cyp27a1;	GO:0036378~calcitriol biosynthetic process from calciol	1	3	33.3333	0.144607	0.384434
Vegfa;	GO:0038091~positive regulation of cell proliferation by VEGF-activated platelet derived growth factor receptor signaling pathway	1	3	33.3333	0.144607	0.384434
Cnr1;	GO:0038171~cannabinoid signaling pathway	1	3	33.3333	0.144607	0.384434
Nusap1;	GO:0040001~establishment of mitotic spindle localization	1	3	33.3333	0.144607	0.384434
Dhrs4;	GO:0042180~cellular ketone metabolic process	1	3	33.3333	0.144607	0.384434
Cst3;	GO:0042747~circadian sleep/wake cycle, REM sleep	1	3	33.3333	0.144607	0.384434
Nrg1;	GO:0043624~cellular protein complex disassembly	1	3	33.3333	0.144607	0.384434
Aurkb;	GO:0043988~histone H3-S28 phosphorylation	1	3	33.3333	0.144607	0.384434
Dlg2;	GO:0045161~neuronal ion channel clustering	1	3	33.3333	0.144607	0.384434
Keap1;	GO:0045604~regulation of epidermal cell differentiation	1	3	33.3333	0.144607	0.384434
Nkx6-2;	GO:0045686~negative regulation of glial cell differentiation	1	3	33.3333	0.144607	0.384434
Itgb3;	GO:0045715~negative regulation of low-density lipoprotein particle receptor biosynthetic process	1	3	33.3333	0.144607	0.384434
Tgfb2;	GO:0045726~positive regulation of integrin biosynthetic process	1	3	33.3333	0.144607	0.384434
Ugt1a7c;	GO:0046226~coumarin catabolic process	1	3	33.3333	0.144607	0.384434
Stat5a;	GO:0046544~development of secondary male sexual characteristics	1	3	33.3333	0.144607	0.384434
Cntf;	GO:0046668~regulation of retinal cell programmed cell death	1	3	33.3333	0.144607	0.384434
Mid1ip1;	GO:0046890~regulation of lipid biosynthetic process	1	3	33.3333	0.144607	0.384434
Fasn;	GO:0046949~fatty-acyl-CoA biosynthetic process	1	3	33.3333	0.144607	0.384434
Cntf;	GO:0048691~positive regulation of axon extension involved in regeneration	1	3	33.3333	0.144607	0.384434
Gas6;	GO:0050711~negative regulation of interleukin-1 secretion	1	3	33.3333	0.144607	0.384434
Cyp2d4;	GO:0051100~negative regulation of binding	1	3	33.3333	0.144607	0.384434
Hdac9;	GO:0051153~regulation of striated muscle cell differentiation	1	3	33.3333	0.144607	0.384434
Birc5;	GO:0051303~establishment of chromosome localization	1	3	33.3333	0.144607	0.384434
Ttk;	GO:0051304~chromosome separation	1	3	33.3333	0.144607	0.384434
Mid1ip1;	GO:0051351~positive regulation of ligase activity	1	3	33.3333	0.144607	0.384434
Ppargc1a;	GO:0051552~flavone metabolic process	1	3	33.3333	0.144607	0.384434
Rab3b;	GO:0051586~positive regulation of dopamine uptake involved in synaptic transmission	1	3	33.3333	0.144607	0.384434
Anxa2;	GO:0052405~negative regulation by host of symbiont molecular function	1	3	33.3333	0.144607	0.384434
Sybu;	GO:0060025~regulation of synaptic activity	1	3	33.3333	0.144607	0.384434
Wnt4;	GO:0060126~somatotropin secreting cell differentiation	1	3	33.3333	0.144607	0.384434
Bcl2l11;	GO:0060139~positive regulation of apoptotic process by virus	1	3	33.3333	0.144607	0.384434
Bcl2l11;	GO:0060154~cellular process regulating host cell cycle in response to virus	1	3	33.3333	0.144607	0.384434
Aldh1a3;	GO:0060166~olfactory pit development	1	3	33.3333	0.144607	0.384434
Cntn2;	GO:0060168~positive regulation of adenosine receptor signaling pathway	1	3	33.3333	0.144607	0.384434
Cst3;	GO:0060313~negative regulation of blood vessel remodeling	1	3	33.3333	0.144607	0.384434
Nectin2;	GO:0060370~susceptibility to T cell mediated cytotoxicity	1	3	33.3333	0.144607	0.384434
Nrg1;	GO:0060379~cardiac muscle cell myoblast differentiation	1	3	33.3333	0.144607	0.384434
Oprl1;	GO:0060454~positive regulation of gastric acid secretion	1	3	33.3333	0.144607	0.384434
Wnt2;	GO:0060492~lung induction	1	3	33.3333	0.144607	0.384434
Ccnb1;	GO:0060623~regulation of chromosome condensation	1	3	33.3333	0.144607	0.384434
Wnt4;	GO:0060748~tertiary branching involved in mammary gland duct morphogenesis	1	3	33.3333	0.144607	0.384434
Vegfa;	GO:0060948~cardiac vascular smooth muscle cell development	1	3	33.3333	0.144607	0.384434
Myh4;	GO:0061061~muscle structure development	1	3	33.3333	0.144607	0.384434
Itgb3;	GO:0061097~regulation of protein tyrosine kinase activity	1	3	33.3333	0.144607	0.384434
Lef1;	GO:0061153~trachea gland development	1	3	33.3333	0.144607	0.384434
Wnt4;	GO:0061184~positive regulation of dermatome development	1	3	33.3333	0.144607	0.384434
Vegfa;	GO:0061430~bone trabecula morphogenesis	1	3	33.3333	0.144607	0.384434
Irgm;	GO:0061762~CAMKK-AMPK signaling cascade	1	3	33.3333	0.144607	0.384434
Ctgf;	GO:0070278~extracellular matrix constituent secretion	1	3	33.3333	0.144607	0.384434
Bmp7;	GO:0070487~monocyte aggregation	1	3	33.3333	0.144607	0.384434
Met;	GO:0070495~negative regulation of thrombin-activated receptor signaling pathway	1	3	33.3333	0.144607	0.384434
Zfp385a;	GO:0070889~platelet alpha granule organization	1	3	33.3333	0.144607	0.384434
Gas6;	GO:0071307~cellular response to vitamin K	1	3	33.3333	0.144607	0.384434
Ass1;	GO:0071400~cellular response to oleic acid	1	3	33.3333	0.144607	0.384434
Slc13a3;	GO:0071422~succinate transmembrane transport	1	3	33.3333	0.144607	0.384434
Adprhl2;	GO:0071451~cellular response to superoxide	1	3	33.3333	0.144607	0.384434
Aqp1;	GO:0071472~cellular response to salt stress	1	3	33.3333	0.144607	0.384434
Cers1;	GO:0071492~cellular response to UV-A	1	3	33.3333	0.144607	0.384434
Lef1;	GO:0071899~negative regulation of estrogen receptor binding	1	3	33.3333	0.144607	0.384434
E2f7;	GO:0071930~negative regulation of transcription involved in G1/S transition of mitotic cell cycle	1	3	33.3333	0.144607	0.384434
Wnt4;	GO:0072034~renal vesicle induction	1	3	33.3333	0.144607	0.384434
Bmp7;	GO:0072125~negative regulation of glomerular mesangial cell proliferation	1	3	33.3333	0.144607	0.384434
Bmp7;	GO:0072133~metanephric mesenchyme morphogenesis	1	3	33.3333	0.144607	0.384434
Gja5;	GO:0086053~AV node cell to bundle of His cell communication by electrical coupling	1	3	33.3333	0.144607	0.384434
Gja5;	GO:0086067~AV node cell to bundle of His cell communication	1	3	33.3333	0.144607	0.384434
Ednra;	GO:0086100~endothelin receptor signaling pathway	1	3	33.3333	0.144607	0.384434
Slc13a3;	GO:0089712~L-aspartate transmembrane transport	1	3	33.3333	0.144607	0.384434
Lef1;	GO:0090068~positive regulation of cell cycle process	1	3	33.3333	0.144607	0.384434
Ldlrap1;	GO:0090118~receptor-mediated endocytosis involved in cholesterol transport	1	3	33.3333	0.144607	0.384434
Vegfa;	GO:0090259~regulation of retinal ganglion cell axon guidance	1	3	33.3333	0.144607	0.384434
Slc35d3;	GO:0090481~pyrimidine nucleotide-sugar transmembrane transport	1	3	33.3333	0.144607	0.384434
Pick1;	GO:0097061~dendritic spine organization	1	3	33.3333	0.144607	0.384434
Nrxn2;	GO:0097116~gephyrin clustering involved in postsynaptic density assembly	1	3	33.3333	0.144607	0.384434
Megf8;	GO:0097155~fasciculation of sensory neuron axon	1	3	33.3333	0.144607	0.384434
Nol3;	GO:0097340~inhibition of cysteine-type endopeptidase activity	1	3	33.3333	0.144607	0.384434
Dab1;	GO:0097477~lateral motor column neuron migration	1	3	33.3333	0.144607	0.384434
Cav1;	GO:0098903~regulation of membrane repolarization during action potential	1	3	33.3333	0.144607	0.384434
Gja5;	GO:0098910~regulation of atrial cardiac muscle cell action potential	1	3	33.3333	0.144607	0.384434
Cacnb2;	GO:0098912~membrane depolarization during atrial cardiac muscle cell action potential	1	3	33.3333	0.144607	0.384434
Cnr1;	GO:0099553~trans-synaptic signaling by endocannabinoid, modulating synaptic transmission	1	3	33.3333	0.144607	0.384434
Bmp7;	GO:1900106~positive regulation of hyaluranon cable assembly	1	3	33.3333	0.144607	0.384434
Vegfa;	GO:1901492~positive regulation of lymphangiogenesis	1	3	33.3333	0.144607	0.384434
Dtx3l;	GO:1901666~positive regulation of NAD+ ADP-ribosyltransferase activity	1	3	33.3333	0.144607	0.384434
Gsn;	GO:1902174~positive regulation of keratinocyte apoptotic process	1	3	33.3333	0.144607	0.384434
Erp29;	GO:1902235~regulation of endoplasmic reticulum stress-induced intrinsic apoptotic signaling pathway	1	3	33.3333	0.144607	0.384434
Bcl2l11;	GO:1902263~apoptotic process involved in embryonic digit morphogenesis	1	3	33.3333	0.144607	0.384434
Vegfa;	GO:1902336~positive regulation of retinal ganglion cell axon guidance	1	3	33.3333	0.144607	0.384434
Atp2b4;	GO:1902806~regulation of cell cycle G1/S phase transition	1	3	33.3333	0.144607	0.384434
Svip;	GO:1903070~negative regulation of ER-associated ubiquitin-dependent protein catabolic process	1	3	33.3333	0.144607	0.384434
Dmkn;	GO:1903575~cornified envelope assembly	1	3	33.3333	0.144607	0.384434
Cav1;	GO:1903598~positive regulation of gap junction assembly	1	3	33.3333	0.144607	0.384434
Tgfb2;	GO:1903659~regulation of complement-dependent cytotoxicity	1	3	33.3333	0.144607	0.384434
Ddrgk1;	GO:1903721~positive regulation of I-kappaB phosphorylation	1	3	33.3333	0.144607	0.384434
Pcp4;	GO:1904009~cellular response to monosodium glutamate	1	3	33.3333	0.144607	0.384434
Igf1;	GO:1904193~negative regulation of cholangiocyte apoptotic process	1	3	33.3333	0.144607	0.384434
Tgfb2;	GO:1904426~positive regulation of GTP binding	1	3	33.3333	0.144607	0.384434
Ppargc1a;	GO:1904640~response to methionine	1	3	33.3333	0.144607	0.384434
Dock4;	GO:1904694~negative regulation of vascular smooth muscle contraction	1	3	33.3333	0.144607	0.384434
Wnt2;	GO:1904954~canonical Wnt signaling pathway involved in midbrain dopaminergic neuron differentiation	1	3	33.3333	0.144607	0.384434
Tgfb3;	GO:1905075~positive regulation of occluding junction disassembly	1	3	33.3333	0.144607	0.384434
Fancb;	GO:1905168~positive regulation of double-strand break repair via homologous recombination	1	3	33.3333	0.144607	0.384434
Bmp7;	GO:1905312~positive regulation of cardiac neural crest cell migration involved in outflow tract morphogenesis	1	3	33.3333	0.144607	0.384434
Epn1;	GO:1905445~positive regulation of clathrin coat assembly	1	3	33.3333	0.144607	0.384434
Cryab;	GO:1905907~negative regulation of amyloid fibril formation	1	3	33.3333	0.144607	0.384434
Brip1;	GO:1990918~double-strand break repair involved in meiotic recombination	1	3	33.3333	0.144607	0.384434
Cav1;	GO:2000286~receptor internalization involved in canonical Wnt signaling pathway	1	3	33.3333	0.144607	0.384434
Dtx3l;	GO:2000646~positive regulation of receptor catabolic process	1	3	33.3333	0.144607	0.384434
Cntf; Erbb2; Igf1; Lef1; Nrg1; Tgfb2;	GO:0030307~positive regulation of cell growth	6	87	6.89655	0.146331	0.388602
Polq; Rfc4; Ube2t; Kif22; Parpbp; Cdk1; Foxm1; Bard1; Pola1; Pttg1;	GO:0006281~DNA repair	10	168	5.95238	0.146414	0.388602
Jph3; Sorcs3; Jun; Cntn2; Slc8a2;	GO:0007612~learning	5	68	7.35294	0.147596	0.389458
Btn2a2; Dusp26; Pin1; Cav1; Igf1;	GO:0070373~negative regulation of ERK1 and ERK2 cascade	5	68	7.35294	0.147596	0.389458
Aqp1; Ass1; Igf1; Vegfa; Ddit4;	GO:0071549~cellular response to dexamethasone stimulus	5	68	7.35294	0.147596	0.389458
Mttp; Erp29; Sncg;	GO:0009306~protein secretion	3	32	9.375	0.149035	0.389458
Rad51; Col2a1; Lrp2;	GO:0010165~response to X-ray	3	32	9.375	0.149035	0.389458
Tnfrsf11a; Acp5; Tf;	GO:0030316~osteoclast differentiation	3	32	9.375	0.149035	0.389458
Nectin2; Ccdc136;	GO:0001675~acrosome assembly	2	16	12.5	0.149856	0.389458
Cst3; Igf1;	GO:0001775~cell activation	2	16	12.5	0.149856	0.389458
Gas8; Kif27;	GO:0003351~epithelial cilium movement	2	16	12.5	0.149856	0.389458
Aldoa; Pkm;	GO:0006754~ATP biosynthetic process	2	16	12.5	0.149856	0.389458
Aqp1; Aqp5;	GO:0006833~water transport	2	16	12.5	0.149856	0.389458
Bdkrb2; Chrm3;	GO:0006939~smooth muscle contraction	2	16	12.5	0.149856	0.389458
Met; Acan;	GO:0010447~response to acidic pH	2	16	12.5	0.149856	0.389458
Mdga1; Dab1;	GO:0021799~cerebral cortex radially oriented cell migration	2	16	12.5	0.149856	0.389458
Arhgef10; Lgi4;	GO:0022011~myelination in peripheral nervous system	2	16	12.5	0.149856	0.389458
Adm; Ramp3;	GO:0030816~positive regulation of cAMP metabolic process	2	16	12.5	0.149856	0.389458
Mcoln3; Kcnma1;	GO:0042491~auditory receptor cell differentiation	2	16	12.5	0.149856	0.389458
Fas; Timp4;	GO:0042698~ovulation cycle	2	16	12.5	0.149856	0.389458
Vegfa; Tmem132a;	GO:0043069~negative regulation of programmed cell death	2	16	12.5	0.149856	0.389458
Tnfrsf11b; Vegfa;	GO:0045779~negative regulation of bone resorption	2	16	12.5	0.149856	0.389458
Arhgef4; Itgb4;	GO:0046847~filopodium assembly	2	16	12.5	0.149856	0.389458
Ppfia3; Slc8a2;	GO:0048172~regulation of short-term neuronal synaptic plasticity	2	16	12.5	0.149856	0.389458
Sgcd; Sgcg;	GO:0060047~heart contraction	2	16	12.5	0.149856	0.389458
Ednra; Il11ra1;	GO:0060322~head development	2	16	12.5	0.149856	0.389458
Igf1; Lgals9;	GO:2000679~positive regulation of transcription regulatory region DNA binding	2	16	12.5	0.149856	0.389458
Fas; Tgfb2;	GO:2001241~positive regulation of extrinsic apoptotic signaling pathway in absence of ligand	2	16	12.5	0.149856	0.389458
Crip1; Brca1; Bcl2l11; Bok;	GO:0008630~intrinsic apoptotic signaling pathway in response to DNA damage	4	50	8	0.151657	0.392727
Pclaf; Dtl; Primpol; Usf1;	GO:0009411~response to UV	4	50	8	0.151657	0.392727
Ttk; Map3k10; Camk1d; Cdk1; Camk1g;	GO:0018107~peptidyl-threonine phosphorylation	5	69	7.24638	0.153655	0.392727
Hes6; Cntf; Erbb2; Igf1; Mag; Scn3a; Gal; Vegfa; Nrg1; Cntn4; Gas7; Alk;	GO:0007399~nervous system development	12	213	5.6338	0.156208	0.392727
Cib2; Adm; Bdkrb2; Ednra; Gipr; Cxcl1; Gng3; Pla2g6; Oprl1;	GO:0007204~positive regulation of cytosolic calcium ion concentration	9	150	6	0.157324	0.392727
Map3k10; Bnip3; Tgfb2;	GO:0008219~cell death	3	33	9.09091	0.158247	0.392727
Rpl39; Pla2g6; LOC103693375;	GO:0019731~antibacterial humoral response	3	33	9.09091	0.158247	0.392727
Epop; Nrg1; Tgfb2;	GO:0048663~neuron fate commitment	3	33	9.09091	0.158247	0.392727
Igf1; Lgals9; Tf;	GO:0070371~ERK1 and ERK2 cascade	3	33	9.09091	0.158247	0.392727
Thbs1; Gja5; Jun; Vegfa;	GO:0003151~outflow tract morphogenesis	4	51	7.84314	0.158939	0.392727
Pdgfb; Nrxn2; Nrg1; Gpm6a; Ache;	GO:0007416~synapse assembly	5	70	7.14286	0.159815	0.392727
Apoh; Thbs2; Thbs1; Pgk1; Sulf1;	GO:0016525~negative regulation of angiogenesis	5	70	7.14286	0.159815	0.392727
Cep55; Kif20a;	GO:0000920~cell separation after cytokinesis	2	17	11.7647	0.163449	0.392727
Hk3; Pfkm;	GO:0001678~cellular glucose homeostasis	2	17	11.7647	0.163449	0.392727
Stat5a; Il11ra1;	GO:0001779~natural killer cell differentiation	2	17	11.7647	0.163449	0.392727
Ramp3; Anxa2;	GO:0001921~positive regulation of receptor recycling	2	17	11.7647	0.163449	0.392727
Acan; Sulf1;	GO:0002063~chondrocyte development	2	17	11.7647	0.163449	0.392727
Nrg1; Tgfb2;	GO:0003222~ventricular trabecula myocardium morphogenesis	2	17	11.7647	0.163449	0.392727
Adcy8; Adm;	GO:0006171~cAMP biosynthetic process	2	17	11.7647	0.163449	0.392727
Adm; Ppargc1a;	GO:0008209~androgen metabolic process	2	17	11.7647	0.163449	0.392727
Melk; Pdk1;	GO:0008631~intrinsic apoptotic signaling pathway in response to oxidative stress	2	17	11.7647	0.163449	0.392727
Sts; Kcnma1;	GO:0009268~response to pH	2	17	11.7647	0.163449	0.392727
Fignl1; Rad51;	GO:0010569~regulation of double-strand break repair via homologous recombination	2	17	11.7647	0.163449	0.392727
Chrm3; Kcna5;	GO:0019229~regulation of vasoconstriction	2	17	11.7647	0.163449	0.392727
Aifm2; Ppargc1a;	GO:0022904~respiratory electron transport chain	2	17	11.7647	0.163449	0.392727
Dnai2; Tmem141;	GO:0036158~outer dynein arm assembly	2	17	11.7647	0.163449	0.392727
Rad51; Poln;	GO:0036297~interstrand cross-link repair	2	17	11.7647	0.163449	0.392727
Mis18a; Brca1;	GO:0044030~regulation of DNA methylation	2	17	11.7647	0.163449	0.392727
Dab1; Atf5;	GO:0048712~negative regulation of astrocyte differentiation	2	17	11.7647	0.163449	0.392727
Scg2; Vegfa;	GO:0050930~induction of positive chemotaxis	2	17	11.7647	0.163449	0.392727
Etv5; Igf1;	GO:0060252~positive regulation of glial cell proliferation	2	17	11.7647	0.163449	0.392727
Kif20b; Shtn1;	GO:2000114~regulation of establishment of cell polarity	2	17	11.7647	0.163449	0.392727
Lgals9; Itgb3;	GO:2000406~positive regulation of T cell migration	2	17	11.7647	0.163449	0.392727
Kif20b; Shtn1;	GO:2001222~regulation of neuron migration	2	17	11.7647	0.163449	0.392727
Kif20b; Shtn1;	GO:2001224~positive regulation of neuron migration	2	17	11.7647	0.163449	0.392727
Igf1; Tgfb3; Vegfa; Hopx;	GO:0048286~lung alveolus development	4	52	7.69231	0.166347	0.392727
Rom1; Rgr; Col2a1; Crygd; Lamb2; Cacnb2; Impg2;	GO:0007601~visual perception	7	111	6.30631	0.167061	0.392727
Map3k10; Map3k20; Tf;	GO:0007257~activation of JUN kinase activity	3	34	8.82353	0.167628	0.392727
Ppfia3; Nrxn2; Dvl1;	GO:0007269~neurotransmitter secretion	3	34	8.82353	0.167628	0.392727
Cst3; Tnfrsf11b; Fas;	GO:0010035~response to inorganic substance	3	34	8.82353	0.167628	0.392727
Hdac9; Hdac11; Hopx;	GO:0016575~histone deacetylation	3	34	8.82353	0.167628	0.392727
Hook1; Ccdc13; Dvl1;	GO:0031122~cytoplasmic microtubule organization	3	34	8.82353	0.167628	0.392727
Gsn; Ccnb1; Gas6;	GO:0042246~tissue regeneration	3	34	8.82353	0.167628	0.392727
Cemip; Ednra; Aplnr;	GO:0051281~positive regulation of release of sequestered calcium ion into cytosol	3	34	8.82353	0.167628	0.392727
Thbs1; Igf1; Ramp3; Gas6; Vegfa; Nrg1;	GO:0051897~positive regulation of protein kinase B signaling	6	91	6.59341	0.167925	0.392727
Arhgap26; Dmtn; Flnb; Coro2b; Fscn1; Diaph3; Pdgfb; Trip10;	GO:0030036~actin cytoskeleton organization	8	133	6.01504	0.173863	0.392727
Golm1; Cnr1; Angptl4;	GO:0019216~regulation of lipid metabolic process	3	35	8.57143	0.177166	0.392727
Thbs1; Tf; Vegfa;	GO:0042327~positive regulation of phosphorylation	3	35	8.57143	0.177166	0.392727
Thbs1; Pdgfb; Vegfa;	GO:0048514~blood vessel morphogenesis	3	35	8.57143	0.177166	0.392727
Aspm; Gas1; Adm;	GO:0048589~developmental growth	3	35	8.57143	0.177166	0.392727
Fbxo5; Ccnb1;	GO:0001556~oocyte maturation	2	18	11.1111	0.177248	0.392727
Parp14; Art3;	GO:0006471~protein ADP-ribosylation	2	18	11.1111	0.177248	0.392727
Phgdh; Gls2;	GO:0006541~glutamine metabolic process	2	18	11.1111	0.177248	0.392727
Sstr1; Oprl1;	GO:0007187~G-protein coupled receptor signaling pathway, coupled to cyclic nucleotide second messenger	2	18	11.1111	0.177248	0.392727
Vegfa; Lef1;	GO:0022408~negative regulation of cell-cell adhesion	2	18	11.1111	0.177248	0.392727
Thbs1; Lgals9;	GO:0043032~positive regulation of macrophage activation	2	18	11.1111	0.177248	0.392727
Fscn1; Itgb4;	GO:0048870~cell motility	2	18	11.1111	0.177248	0.392727
Plxna2; Bmp7;	GO:0060037~pharyngeal system development	2	18	11.1111	0.177248	0.392727
E2f8; E2f7;	GO:0060707~trophoblast giant cell differentiation	2	18	11.1111	0.177248	0.392727
Casr; Pdgfb;	GO:0090280~positive regulation of calcium ion import	2	18	11.1111	0.177248	0.392727
Slc25a2;	GO:0000066~mitochondrial ornithine transport	1	4	25	0.177368	0.392727
Rad51;	GO:0000730~DNA recombinase assembly	1	4	25	0.177368	0.392727
Fas;	GO:0001552~ovarian follicle atresia	1	4	25	0.177368	0.392727
Cd99;	GO:0001773~myeloid dendritic cell activation	1	4	25	0.177368	0.392727
Bmp7;	GO:0003272~endocardial cushion formation	1	4	25	0.177368	0.392727
Fras1;	GO:0003338~metanephros morphogenesis	1	4	25	0.177368	0.392727
Pygl;	GO:0006015~5-phosphoribose 1-diphosphate biosynthetic process	1	4	25	0.177368	0.392727
Adarb1;	GO:0006382~adenosine to inosine editing	1	4	25	0.177368	0.392727
Ccdc12;	GO:0006420~arginyl-tRNA aminoacylation	1	4	25	0.177368	0.392727
Ddah2;	GO:0006525~arginine metabolic process	1	4	25	0.177368	0.392727
Gls2;	GO:0006537~glutamate biosynthetic process	1	4	25	0.177368	0.392727
Stat5a;	GO:0006549~isoleucine metabolic process	1	4	25	0.177368	0.392727
Phgdh;	GO:0006564~L-serine biosynthetic process	1	4	25	0.177368	0.392727
Azin2;	GO:0006591~ornithine metabolic process	1	4	25	0.177368	0.392727
Azin2;	GO:0006596~polyamine biosynthetic process	1	4	25	0.177368	0.392727
Stat5a;	GO:0006600~creatine metabolic process	1	4	25	0.177368	0.392727
St6galnac5;	GO:0006688~glycosphingolipid biosynthetic process	1	4	25	0.177368	0.392727
Srm;	GO:0008295~spermidine biosynthetic process	1	4	25	0.177368	0.392727
Cyp1a1;	GO:0009624~response to nematode	1	4	25	0.177368	0.392727
Lgr5;	GO:0009994~oocyte differentiation	1	4	25	0.177368	0.392727
Nkx6-2;	GO:0010454~negative regulation of cell fate commitment	1	4	25	0.177368	0.392727
Keap1;	GO:0010499~proteasomal ubiquitin-independent protein catabolic process	1	4	25	0.177368	0.392727
Pdk1;	GO:0010510~regulation of acetyl-CoA biosynthetic process from pyruvate	1	4	25	0.177368	0.392727
Nol3;	GO:0010664~negative regulation of striated muscle cell apoptotic process	1	4	25	0.177368	0.392727
Thbs1;	GO:0010748~negative regulation of plasma membrane long-chain fatty acid transport	1	4	25	0.177368	0.392727
Slc13a3;	GO:0015810~aspartate transport	1	4	25	0.177368	0.392727
Cyp1a1;	GO:0017143~insecticide metabolic process	1	4	25	0.177368	0.392727
Pah;	GO:0018126~protein hydroxylation	1	4	25	0.177368	0.392727
Gas6;	GO:0019079~viral genome replication	1	4	25	0.177368	0.392727
Tmem150c;	GO:0019230~proprioception	1	4	25	0.177368	0.392727
Pgm5;	GO:0019388~galactose catabolic process	1	4	25	0.177368	0.392727
Erbb3;	GO:0021545~cranial nerve development	1	4	25	0.177368	0.392727
Nkx6-2;	GO:0021913~regulation of transcription from RNA polymerase II promoter involved in ventral spinal cord interneuron specification	1	4	25	0.177368	0.392727
Dvl1;	GO:0022007~convergent extension involved in neural plate elongation	1	4	25	0.177368	0.392727
Fscn1;	GO:0030035~microspike assembly	1	4	25	0.177368	0.392727
Nectin2;	GO:0030382~sperm mitochondrion organization	1	4	25	0.177368	0.392727
Oprl1;	GO:0030817~regulation of cAMP biosynthetic process	1	4	25	0.177368	0.392727
Birc5;	GO:0031503~protein complex localization	1	4	25	0.177368	0.392727
Pot1b;	GO:0032210~regulation of telomere maintenance via telomerase	1	4	25	0.177368	0.392727
Fa2h;	GO:0032286~central nervous system myelin maintenance	1	4	25	0.177368	0.392727
Cryab;	GO:0032387~negative regulation of intracellular transport	1	4	25	0.177368	0.392727
Shtn1;	GO:0032488~Cdc42 protein signal transduction	1	4	25	0.177368	0.392727
Lgals9;	GO:0032682~negative regulation of chemokine production	1	4	25	0.177368	0.392727
Lgals9;	GO:0032815~negative regulation of natural killer cell activation	1	4	25	0.177368	0.392727
Tgfb2;	GO:0032909~regulation of transforming growth factor beta2 production	1	4	25	0.177368	0.392727
Acp5;	GO:0032929~negative regulation of superoxide anion generation	1	4	25	0.177368	0.392727
Stat5a;	GO:0033026~negative regulation of mast cell apoptotic process	1	4	25	0.177368	0.392727
Gas6;	GO:0033159~negative regulation of protein import into nucleus, translocation	1	4	25	0.177368	0.392727
Atad5;	GO:0033260~nuclear DNA replication	1	4	25	0.177368	0.392727
Aqp1;	GO:0033363~secretory granule organization	1	4	25	0.177368	0.392727
Azin2;	GO:0033387~putrescine biosynthetic process from ornithine	1	4	25	0.177368	0.392727
Stil;	GO:0033504~floor plate development	1	4	25	0.177368	0.392727
Dscc1;	GO:0034088~maintenance of mitotic sister chromatid cohesion	1	4	25	0.177368	0.392727
Cenpi;	GO:0034508~centromere complex assembly	1	4	25	0.177368	0.392727
Fscn1;	GO:0035089~establishment of apical/basal cell polarity	1	4	25	0.177368	0.392727
Cyp2j4;	GO:0035359~negative regulation of peroxisome proliferator activated receptor signaling pathway	1	4	25	0.177368	0.392727
Ube2t;	GO:0035519~protein K29-linked ubiquitination	1	4	25	0.177368	0.392727
Epop;	GO:0035616~histone H2B conserved C-terminal lysine deubiquitination	1	4	25	0.177368	0.392727
Crlf2;	GO:0035745~T-helper 2 cell cytokine production	1	4	25	0.177368	0.392727
Sulf1;	GO:0035860~glial cell-derived neurotrophic factor receptor signaling pathway	1	4	25	0.177368	0.392727
Slc16a3;	GO:0035879~plasma membrane lactate transport	1	4	25	0.177368	0.392727
Tgfb2;	GO:0035910~ascending aorta morphogenesis	1	4	25	0.177368	0.392727
Nrg1;	GO:0038127~ERBB signaling pathway	1	4	25	0.177368	0.392727
Osmr;	GO:0038165~oncostatin-M-mediated signaling pathway	1	4	25	0.177368	0.392727
Pole2;	GO:0042276~error-prone translesion synthesis	1	4	25	0.177368	0.392727
Macrod1;	GO:0042278~purine nucleoside metabolic process	1	4	25	0.177368	0.392727
Nol3;	GO:0042345~regulation of NF-kappaB import into nucleus	1	4	25	0.177368	0.392727
Ddc;	GO:0042423~catecholamine biosynthetic process	1	4	25	0.177368	0.392727
Cst3;	GO:0043067~regulation of programmed cell death	1	4	25	0.177368	0.392727
Cnr1;	GO:0043271~negative regulation of ion transport	1	4	25	0.177368	0.392727
Hopx;	GO:0043415~positive regulation of skeletal muscle tissue regeneration	1	4	25	0.177368	0.392727
Ube2t;	GO:0044314~protein K27-linked ubiquitination	1	4	25	0.177368	0.392727
Aurkb;	GO:0044878~mitotic cytokinesis checkpoint	1	4	25	0.177368	0.392727
Nrg1;	GO:0045213~neurotransmitter receptor metabolic process	1	4	25	0.177368	0.392727
Fas;	GO:0045619~regulation of lymphocyte differentiation	1	4	25	0.177368	0.392727
Gng7;	GO:0045761~regulation of adenylate cyclase activity	1	4	25	0.177368	0.392727
Bnip3;	GO:0045837~negative regulation of membrane potential	1	4	25	0.177368	0.392727
Cpt1a;	GO:0046320~regulation of fatty acid oxidation	1	4	25	0.177368	0.392727
Stat5a;	GO:0046449~creatinine metabolic process	1	4	25	0.177368	0.392727
Stat5a;	GO:0046543~development of secondary female sexual characteristics	1	4	25	0.177368	0.392727
Nectin2;	GO:0046596~regulation of viral entry into host cell	1	4	25	0.177368	0.392727
Lef1;	GO:0048069~eye pigmentation	1	4	25	0.177368	0.392727
Etv5;	GO:0048133~male germ-line stem cell asymmetric division	1	4	25	0.177368	0.392727
Ednra;	GO:0048144~fibroblast proliferation	1	4	25	0.177368	0.392727
Myo18a;	GO:0048194~Golgi vesicle budding	1	4	25	0.177368	0.392727
Bcl2l11;	GO:0048563~post-embryonic animal organ morphogenesis	1	4	25	0.177368	0.392727
Cenpe;	GO:0050793~regulation of developmental process	1	4	25	0.177368	0.392727
Trpm3;	GO:0050951~sensory perception of temperature stimulus	1	4	25	0.177368	0.392727
Rad51;	GO:0051106~positive regulation of DNA ligation	1	4	25	0.177368	0.392727
LOC100912427;	GO:0051154~negative regulation of striated muscle cell differentiation	1	4	25	0.177368	0.392727
Ndc80;	GO:0051383~kinetochore organization	1	4	25	0.177368	0.392727
Gal;	GO:0051464~positive regulation of cortisol secretion	1	4	25	0.177368	0.392727
Nol3;	GO:0051562~negative regulation of mitochondrial calcium ion concentration	1	4	25	0.177368	0.392727
Atp2b4;	GO:0051599~response to hydrostatic pressure	1	4	25	0.177368	0.392727
Macrod1;	GO:0051725~protein de-ADP-ribosylation	1	4	25	0.177368	0.392727
Bok;	GO:0051902~negative regulation of mitochondrial depolarization	1	4	25	0.177368	0.392727
Abcg1;	GO:0055099~response to high density lipoprotein particle	1	4	25	0.177368	0.392727
Kcnma1;	GO:0060073~micturition	1	4	25	0.177368	0.392727
Kcnma1;	GO:0060083~smooth muscle contraction involved in micturition	1	4	25	0.177368	0.392727
Wnt4;	GO:0060129~thyroid-stimulating hormone-secreting cell differentiation	1	4	25	0.177368	0.392727
Camk1d;	GO:0060267~positive regulation of respiratory burst	1	4	25	0.177368	0.392727
Wnt4;	GO:0061205~paramesonephric duct development	1	4	25	0.177368	0.392727
Ctgf;	GO:0061448~connective tissue development	1	4	25	0.177368	0.392727
Irgm;	GO:0061739~protein lipidation involved in autophagosome assembly	1	4	25	0.177368	0.392727
Aldh1a3;	GO:0070384~Harderian gland development	1	4	25	0.177368	0.392727
Mettl15;	GO:0070475~rRNA base methylation	1	4	25	0.177368	0.392727
Stat5a;	GO:0070668~positive regulation of mast cell proliferation	1	4	25	0.177368	0.392727
Pomc;	GO:0070873~regulation of glycogen metabolic process	1	4	25	0.177368	0.392727
Cyp1a1;	GO:0070988~demethylation	1	4	25	0.177368	0.392727
Foxm1;	GO:0071156~regulation of cell cycle arrest	1	4	25	0.177368	0.392727
Col2a1;	GO:0071306~cellular response to vitamin E	1	4	25	0.177368	0.392727
Ccna2;	GO:0071314~cellular response to cocaine	1	4	25	0.177368	0.392727
Gsn;	GO:0071801~regulation of podosome assembly	1	4	25	0.177368	0.392727
Tnfrsf11a;	GO:0071847~TNFSF11-mediated signaling pathway	1	4	25	0.177368	0.392727
Lef1;	GO:0071866~negative regulation of apoptotic process in bone marrow	1	4	25	0.177368	0.392727
Ppargc1a;	GO:0071873~response to norepinephrine	1	4	25	0.177368	0.392727
Lef1;	GO:0071895~odontoblast differentiation	1	4	25	0.177368	0.392727
Wnt4;	GO:0072210~metanephric nephron development	1	4	25	0.177368	0.392727
Kif23;	GO:0072383~plus-end-directed vesicle transport along microtubule	1	4	25	0.177368	0.392727
Aspm;	GO:0090306~spindle assembly involved in meiosis	1	4	25	0.177368	0.392727
Plk1;	GO:0090435~protein localization to nuclear envelope	1	4	25	0.177368	0.392727
Nrxn2;	GO:0097118~neuroligin clustering involved in postsynaptic membrane assembly	1	4	25	0.177368	0.392727
Pdk1;	GO:0097411~hypoxia-inducible factor-1alpha signaling pathway	1	4	25	0.177368	0.392727
Rab3b;	GO:0097494~regulation of vesicle size	1	4	25	0.177368	0.392727
Kcnd3;	GO:0097623~potassium ion export across plasma membrane	1	4	25	0.177368	0.392727
Gja5;	GO:0098904~regulation of AV node cell action potential	1	4	25	0.177368	0.392727
Kcna5;	GO:0098914~membrane repolarization during atrial cardiac muscle cell action potential	1	4	25	0.177368	0.392727
Esrra;	GO:1900078~positive regulation of cellular response to insulin stimulus	1	4	25	0.177368	0.392727
Abca7;	GO:1900223~positive regulation of amyloid-beta clearance	1	4	25	0.177368	0.392727
Met;	GO:1900407~regulation of cellular response to oxidative stress	1	4	25	0.177368	0.392727
Sorcs3;	GO:1900452~regulation of long term synaptic depression	1	4	25	0.177368	0.392727
Gja5;	GO:1900825~regulation of membrane depolarization during cardiac muscle cell action potential	1	4	25	0.177368	0.392727
Vegfa;	GO:1901532~regulation of hematopoietic progenitor cell differentiation	1	4	25	0.177368	0.392727
Atp2b4;	GO:1901660~calcium ion export	1	4	25	0.177368	0.392727
Cacnb2;	GO:1901843~positive regulation of high voltage-gated calcium channel activity	1	4	25	0.177368	0.392727
Cav1;	GO:1901844~regulation of cell communication by electrical coupling involved in cardiac conduction	1	4	25	0.177368	0.392727
Hspa2;	GO:1901896~positive regulation of calcium-transporting ATPase activity	1	4	25	0.177368	0.392727
Bcl2l11;	GO:1902110~positive regulation of mitochondrial membrane permeability involved in apoptotic process	1	4	25	0.177368	0.392727
Bdkrb2;	GO:1902219~negative regulation of intrinsic apoptotic signaling pathway in response to osmotic stress	1	4	25	0.177368	0.392727
Mki67;	GO:1902275~regulation of chromatin organization	1	4	25	0.177368	0.392727
Gal;	GO:1902608~positive regulation of large conductance calcium-activated potassium channel activity	1	4	25	0.177368	0.392727
Cdc25c;	GO:1902751~positive regulation of cell cycle G2/M phase transition	1	4	25	0.177368	0.392727
LOC290595;	GO:1902807~negative regulation of cell cycle G1/S phase transition	1	4	25	0.177368	0.392727
Svip;	GO:1903061~positive regulation of protein lipidation	1	4	25	0.177368	0.392727
Nol3;	GO:1903215~negative regulation of protein targeting to mitochondrion	1	4	25	0.177368	0.392727
Slc25a2;	GO:1903352~L-ornithine transmembrane transport	1	4	25	0.177368	0.392727
Bok;	GO:1903899~positive regulation of PERK-mediated unfolded protein response	1	4	25	0.177368	0.392727
Cdc6;	GO:1904117~cellular response to vasopressin	1	4	25	0.177368	0.392727
Ndc80;	GO:1905342~positive regulation of protein localization to kinetochore	1	4	25	0.177368	0.392727
St8sia3;	GO:1990743~protein sialylation	1	4	25	0.177368	0.392727
Pla2g6;	GO:2000304~positive regulation of ceramide biosynthetic process	1	4	25	0.177368	0.392727
Cav1;	GO:2000535~regulation of entry of bacterium into host cell	1	4	25	0.177368	0.392727
Glrx;	GO:2000587~negative regulation of platelet-derived growth factor receptor-beta signaling pathway	1	4	25	0.177368	0.392727
Lgals9;	GO:2000670~positive regulation of dendritic cell apoptotic process	1	4	25	0.177368	0.392727
Lgr5;	GO:2001013~epithelial cell proliferation involved in renal tubule morphogenesis	1	4	25	0.177368	0.392727
Thbs1;	GO:2001027~negative regulation of endothelial cell chemotaxis	1	4	25	0.177368	0.392727
Cav1;	GO:2001258~negative regulation of cation channel activity	1	4	25	0.177368	0.392727
Mms22l; Rad54b; Rad51; Brca1; Poln;	GO:0000724~double-strand break repair via homologous recombination	5	73	6.84932	0.178873	0.39525
Stil; Map3k10; Fkbp8; Ptchd1; Gpc2;	GO:0007224~smoothened signaling pathway	5	73	6.84932	0.178873	0.39525
Ect2; Ngef; Fgd2; Arhgef10; Arhgef4;	GO:0035023~regulation of Rho protein signal transduction	5	73	6.84932	0.178873	0.39525
Tacc3; Kif5a; Aspm; Kif14; Bnip3; Dab1;	GO:0021987~cerebral cortex development	6	93	6.45161	0.179197	0.395695
Lamb1; Cst3; Il11ra1; Itgb3;	GO:0007566~embryo implantation	4	54	7.40741	0.181517	0.400546
Cnih3; Kcna5; Hcn2; Kcnma1; Kcnh5; Ntsr2;	GO:0042391~regulation of membrane potential	6	94	6.38298	0.184944	0.404061
Cst3; Bmp7; Bnip3; Ctgf; Itgb3; Pick1;	GO:0060548~negative regulation of cell death	6	94	6.38298	0.184944	0.404061
Ednra; Vegfa; Lef1;	GO:0001569~branching involved in blood vessel morphogenesis	3	36	8.33333	0.186849	0.404061
Gas1; Vegfa; Wnt2;	GO:0002053~positive regulation of mesenchymal cell proliferation	3	36	8.33333	0.186849	0.404061
Crygd; Jun; Ptprk;	GO:0034614~cellular response to reactive oxygen species	3	36	8.33333	0.186849	0.404061
Tgfb3; Lef1; Tgfb2;	GO:0060325~face morphogenesis	3	36	8.33333	0.186849	0.404061
Cav1; Col2a1; Met;	GO:0071375~cellular response to peptide hormone stimulus	3	36	8.33333	0.186849	0.404061
Dmtn; S100a10; Itgb3;	GO:1900026~positive regulation of substrate adhesion-dependent cell spreading	3	36	8.33333	0.186849	0.404061
Gas1; Col2a1; Nrg1;	GO:2001240~negative regulation of extrinsic apoptotic signaling pathway in absence of ligand	3	36	8.33333	0.186849	0.404061
Plxna2; Rom1; Adgre1; Tspan18; Erbb2; Gipr; Npr1; LOC100911730; Pdk1;	GO:0007166~cell surface receptor signaling pathway	9	157	5.73248	0.18726	0.404061
Erbb2; Kcnh5; Erbb3; Tgfb2;	GO:0023014~signal transduction by protein phosphorylation	4	55	7.27273	0.189268	0.404061
Fras1; Itgb4; Sts; Lef1;	GO:0043588~skin development	4	55	7.27273	0.189268	0.404061
Anp32a; Asf1b; Hist3h2ba; Cenpa; H1fx; Hist1h1e;	GO:0006334~nucleosome assembly	6	95	6.31579	0.190762	0.404061
Cdk1; Cdk5rap3;	GO:0007095~mitotic G2 DNA damage checkpoint	2	19	10.5263	0.191218	0.404061
Ass1; Dab1;	GO:0007494~midgut development	2	19	10.5263	0.191218	0.404061
Gmnn; Tgfb3;	GO:0008156~negative regulation of DNA replication	2	19	10.5263	0.191218	0.404061
Aldh1l2; Aldh1l1;	GO:0009058~biosynthetic process	2	19	10.5263	0.191218	0.404061
Ltk; Bnip3;	GO:0010666~positive regulation of cardiac muscle cell apoptotic process	2	19	10.5263	0.191218	0.404061
Kif5a; Ptchd1;	GO:0021794~thalamus development	2	19	10.5263	0.191218	0.404061
Fkbp8; Gas1;	GO:0021904~dorsal/ventral neural tube patterning	2	19	10.5263	0.191218	0.404061
Gas6; Itgb3;	GO:0031589~cell-substrate adhesion	2	19	10.5263	0.191218	0.404061
Pdgfb; Vegfa;	GO:0031954~positive regulation of protein autophosphorylation	2	19	10.5263	0.191218	0.404061
Dmtn; Tenm2;	GO:0035584~calcium-mediated signaling using intracellular calcium source	2	19	10.5263	0.191218	0.404061
Aldoa; Pfkm;	GO:0046716~muscle cell cellular homeostasis	2	19	10.5263	0.191218	0.404061
Ednra; Tgfb3;	GO:0050678~regulation of epithelial cell proliferation	2	19	10.5263	0.191218	0.404061
Stil; Arhgef10;	GO:0051298~centrosome duplication	2	19	10.5263	0.191218	0.404061
Gsn; Vegfa;	GO:0051593~response to folic acid	2	19	10.5263	0.191218	0.404061
Tnfrsf11a; Vegfa;	GO:0060749~mammary gland alveolus development	2	19	10.5263	0.191218	0.404061
Igf1; Nol3;	GO:0090201~negative regulation of release of cytochrome c from mitochondria	2	19	10.5263	0.191218	0.404061
Gas2l1; Ppargc1a;	GO:0097067~cellular response to thyroid hormone stimulus	2	19	10.5263	0.191218	0.404061
Racgap1; Sbf1; Aspm; Brip1; Cip2a; Cdc25c; Fancf; Ccdc136; Diaph3; Mea1; Ccnb1; Cnr1; Sstr1; Fas; Hspa2; Bard1; Ccnd2; Atp2b4; Bcl2l11;	GO:0007283~spermatogenesis	19	380	5	0.194961	0.404061
Aqp1; Jun; Tgfb2;	GO:0010634~positive regulation of epithelial cell migration	3	37	8.10811	0.196665	0.404061
Abca7; Dvl1; Bmp7;	GO:0034504~protein localization to nucleus	3	37	8.10811	0.196665	0.404061
Pin1; Azin2; Nrg1;	GO:0042177~negative regulation of protein catabolic process	3	37	8.10811	0.196665	0.404061
Ngef; Epha10; Epha7;	GO:0048013~ephrin receptor signaling pathway	3	37	8.10811	0.196665	0.404061
Diras1; Erbb2; Pdgfb; Vegfa;	GO:0043406~positive regulation of MAP kinase activity	4	56	7.14286	0.197123	0.404061
Dmtn; Aqp1; Ass1; Tf; Hcn2;	GO:0071320~cellular response to cAMP	5	76	6.57895	0.198731	0.404061
Ddc; Acan;	GO:0010259~multicellular organism aging	2	20	10	0.205326	0.404061
Apoh; Thbs1;	GO:0010596~negative regulation of endothelial cell migration	2	20	10	0.205326	0.404061
Dtl; Cdk1;	GO:0010971~positive regulation of G2/M transition of mitotic cell cycle	2	20	10	0.205326	0.404061
Kif27; Cenpf;	GO:0021591~ventricular system development	2	20	10	0.205326	0.404061
Apoh; Cav1;	GO:0030193~regulation of blood coagulation	2	20	10	0.205326	0.404061
Jun; Myh4;	GO:0035994~response to muscle stretch	2	20	10	0.205326	0.404061
Arhgap18; Arhgap26;	GO:0051056~regulation of small GTPase mediated signal transduction	2	20	10	0.205326	0.404061
Stil; Cep131;	GO:0071539~protein localization to centrosome	2	20	10	0.205326	0.404061
Brip1; Kif18a;	GO:0072520~seminiferous tubule development	2	20	10	0.205326	0.404061
Sez6; Bmp7;	GO:1900006~positive regulation of dendrite development	2	20	10	0.205326	0.404061
Pycr1; Etv5; Cst3; Ppargc1a; Lonp1;	GO:0034599~cellular response to oxidative stress	5	77	6.49351	0.205512	0.404061
Gas1; Erbb2; Igf1; Vegfa; Ccnd2;	GO:0050679~positive regulation of epithelial cell proliferation	5	77	6.49351	0.205512	0.404061
Gsn; Kif14; Stat5a;	GO:0030155~regulation of cell adhesion	3	38	7.89474	0.206603	0.404061
Tgfb3; Bmp7; Wnt4;	GO:0030501~positive regulation of bone mineralization	3	38	7.89474	0.206603	0.404061
Sybu; Vsnl1; Pla2g6;	GO:0035774~positive regulation of insulin secretion involved in cellular response to glucose stimulus	3	38	7.89474	0.206603	0.404061
Col2a1; Bmp7; Kcnd3;	GO:0071773~cellular response to BMP stimulus	3	38	7.89474	0.206603	0.404061
Stil; Kif20b; Tgif1; Adm; Lrp2; Tgfb2;	GO:0001843~neural tube closure	6	98	6.12245	0.208624	0.404061
Cdc45;	GO:0000727~double-strand break repair via break-induced replication	1	5	20	0.208877	0.404061
Eomes;	GO:0001714~endodermal cell fate specification	1	5	20	0.208877	0.404061
Sncg;	GO:0002118~aggressive behavior	1	5	20	0.208877	0.404061
Epb41l3;	GO:0002175~protein localization to paranode region of axon	1	5	20	0.208877	0.404061
Chrm3;	GO:0003056~regulation of vascular smooth muscle contraction	1	5	20	0.208877	0.404061
Gja5;	GO:0003105~negative regulation of glomerular filtration	1	5	20	0.208877	0.404061
Tgfb2;	GO:0003289~atrial septum primum morphogenesis	1	5	20	0.208877	0.404061
Dnah11;	GO:0003356~regulation of cilium beat frequency	1	5	20	0.208877	0.404061
Top2a;	GO:0006266~DNA ligation	1	5	20	0.208877	0.404061
Ass1;	GO:0006526~arginine biosynthetic process	1	5	20	0.208877	0.404061
Stat5a;	GO:0006573~valine metabolic process	1	5	20	0.208877	0.404061
Pex5;	GO:0007006~mitochondrial membrane organization	1	5	20	0.208877	0.404061
Itgb3;	GO:0007044~cell-substrate junction assembly	1	5	20	0.208877	0.404061
Kif11;	GO:0007100~mitotic centrosome separation	1	5	20	0.208877	0.404061
Chrm3;	GO:0007197~adenylate cyclase-inhibiting G-protein coupled acetylcholine receptor signaling pathway	1	5	20	0.208877	0.404061
Chrm3;	GO:0007207~phospholipase C-activating G-protein coupled acetylcholine receptor signaling pathway	1	5	20	0.208877	0.404061
Cst3;	GO:0007431~salivary gland development	1	5	20	0.208877	0.404061
Zfp385a;	GO:0007599~hemostasis	1	5	20	0.208877	0.404061
Ptx3;	GO:0008228~opsonization	1	5	20	0.208877	0.404061
Bckdha;	GO:0009083~branched-chain amino acid catabolic process	1	5	20	0.208877	0.404061
Aox1;	GO:0009115~xanthine catabolic process	1	5	20	0.208877	0.404061
Cyp1a1;	GO:0009812~flavonoid metabolic process	1	5	20	0.208877	0.404061
Igf1;	GO:0010560~positive regulation of glycoprotein biosynthetic process	1	5	20	0.208877	0.404061
Gja5;	GO:0010644~cell communication by electrical coupling	1	5	20	0.208877	0.404061
Ube2c;	GO:0010994~free ubiquitin chain polymerization	1	5	20	0.208877	0.404061
Igf1;	GO:0014834~skeletal muscle satellite cell maintenance involved in skeletal muscle regeneration	1	5	20	0.208877	0.404061
Ppargc1a;	GO:0014878~response to electrical stimulus involved in regulation of muscle adaptation	1	5	20	0.208877	0.404061
Aqp1;	GO:0015793~glycerol transport	1	5	20	0.208877	0.404061
Cubn;	GO:0015889~cobalamin transport	1	5	20	0.208877	0.404061
Abca7;	GO:0015917~aminophospholipid transport	1	5	20	0.208877	0.404061
Adarb1;	GO:0016556~mRNA modification	1	5	20	0.208877	0.404061
Pex5;	GO:0016560~protein import into peroxisome matrix, docking	1	5	20	0.208877	0.404061
Stat5a;	GO:0019218~regulation of steroid metabolic process	1	5	20	0.208877	0.404061
Ache;	GO:0019695~choline metabolic process	1	5	20	0.208877	0.404061
Atf5;	GO:0021891~olfactory bulb interneuron development	1	5	20	0.208877	0.404061
Igf1;	GO:0021940~positive regulation of cerebellar granule cell precursor proliferation	1	5	20	0.208877	0.404061
Lef1;	GO:0021943~formation of radial glial scaffolds	1	5	20	0.208877	0.404061
Top2a;	GO:0030263~apoptotic chromosome condensation	1	5	20	0.208877	0.404061
Aqp1;	GO:0030950~establishment or maintenance of actin cytoskeleton polarity	1	5	20	0.208877	0.404061
Vegfa;	GO:0031077~post-embryonic camera-type eye development	1	5	20	0.208877	0.404061
Cpt1a;	GO:0031998~regulation of fatty acid beta-oxidation	1	5	20	0.208877	0.404061
Cnr1;	GO:0031999~negative regulation of fatty acid beta-oxidation	1	5	20	0.208877	0.404061
Itgb3;	GO:0032369~negative regulation of lipid transport	1	5	20	0.208877	0.404061
Cav1;	GO:0032507~maintenance of protein location in cell	1	5	20	0.208877	0.404061
Lef1;	GO:0032713~negative regulation of interleukin-4 production	1	5	20	0.208877	0.404061
Lef1;	GO:0032714~negative regulation of interleukin-5 production	1	5	20	0.208877	0.404061
Nectin2;	GO:0033005~positive regulation of mast cell activation	1	5	20	0.208877	0.404061
Erbb2;	GO:0033088~negative regulation of immature T cell proliferation in thymus	1	5	20	0.208877	0.404061
Lef1;	GO:0033153~T cell receptor V(D)J recombination	1	5	20	0.208877	0.404061
Rftn2;	GO:0033227~dsRNA transport	1	5	20	0.208877	0.404061
Wnt2;	GO:0033278~cell proliferation in midbrain	1	5	20	0.208877	0.404061
Aqp1;	GO:0033326~cerebrospinal fluid secretion	1	5	20	0.208877	0.404061
Fignl1;	GO:0033687~osteoblast proliferation	1	5	20	0.208877	0.404061
Apoh;	GO:0034014~response to triglyceride	1	5	20	0.208877	0.404061
Cst3;	GO:0034103~regulation of tissue remodeling	1	5	20	0.208877	0.404061
Aacs;	GO:0034201~response to oleic acid	1	5	20	0.208877	0.404061
Pick1;	GO:0034316~negative regulation of Arp2/3 complex-mediated actin nucleation	1	5	20	0.208877	0.404061
Pde8b;	GO:0035106~operant conditioning	1	5	20	0.208877	0.404061
Igf1;	GO:0035630~bone mineralization involved in bone maturation	1	5	20	0.208877	0.404061
Bdkrb2;	GO:0035633~maintenance of permeability of blood-brain barrier	1	5	20	0.208877	0.404061
Pdgfb;	GO:0035655~interleukin-18-mediated signaling pathway	1	5	20	0.208877	0.404061
Gas6;	GO:0035754~B cell chemotaxis	1	5	20	0.208877	0.404061
Anxa2;	GO:0036035~osteoclast development	1	5	20	0.208877	0.404061
Oprl1;	GO:0038003~opioid receptor signaling pathway	1	5	20	0.208877	0.404061
Shtn1;	GO:0038007~netrin-activated signaling pathway	1	5	20	0.208877	0.404061
Vegfa;	GO:0038033~positive regulation of endothelial cell chemotaxis by VEGF-activated vascular endothelial growth factor receptor signaling pathway	1	5	20	0.208877	0.404061
Sstr1;	GO:0038170~somatostatin signaling pathway	1	5	20	0.208877	0.404061
Nectin2;	GO:0042271~susceptibility to natural killer cell mediated cytotoxicity	1	5	20	0.208877	0.404061
Ednra;	GO:0042482~positive regulation of odontogenesis	1	5	20	0.208877	0.404061
Ppargc1a;	GO:0043201~response to leucine	1	5	20	0.208877	0.404061
Ddit4;	GO:0043241~protein complex disassembly	1	5	20	0.208877	0.404061
Upp1;	GO:0044206~UMP salvage	1	5	20	0.208877	0.404061
Lef1;	GO:0045063~T-helper 1 cell differentiation	1	5	20	0.208877	0.404061
Lgals9;	GO:0045185~maintenance of protein location	1	5	20	0.208877	0.404061
Igf1;	GO:0045428~regulation of nitric oxide biosynthetic process	1	5	20	0.208877	0.404061
Stat5a;	GO:0045621~positive regulation of lymphocyte differentiation	1	5	20	0.208877	0.404061
Adamts9;	GO:0045636~positive regulation of melanocyte differentiation	1	5	20	0.208877	0.404061
Fas;	GO:0045637~regulation of myeloid cell differentiation	1	5	20	0.208877	0.404061
Cnr1;	GO:0045759~negative regulation of action potential	1	5	20	0.208877	0.404061
Wnt4;	GO:0045836~positive regulation of meiotic nuclear division	1	5	20	0.208877	0.404061
Cenpe;	GO:0045842~positive regulation of mitotic metaphase/anaphase transition	1	5	20	0.208877	0.404061
Foxm1;	GO:0046578~regulation of Ras protein signal transduction	1	5	20	0.208877	0.404061
Atf5;	GO:0046605~regulation of centrosome cycle	1	5	20	0.208877	0.404061
Aldh1l1;	GO:0046654~tetrahydrofolate biosynthetic process	1	5	20	0.208877	0.404061
Gas6;	GO:0046813~receptor-mediated virion attachment to host cell	1	5	20	0.208877	0.404061
Aqp1;	GO:0046878~positive regulation of saliva secretion	1	5	20	0.208877	0.404061
Fas;	GO:0046898~response to cycloheximide	1	5	20	0.208877	0.404061
Pou2f2;	GO:0048305~immunoglobulin secretion	1	5	20	0.208877	0.404061
Msto1;	GO:0048311~mitochondrion distribution	1	5	20	0.208877	0.404061
Cav1;	GO:0048550~negative regulation of pinocytosis	1	5	20	0.208877	0.404061
Gas1;	GO:0048592~eye morphogenesis	1	5	20	0.208877	0.404061
Stat5a;	GO:0048609~multicellular organismal reproductive process	1	5	20	0.208877	0.404061
Hdac9;	GO:0048742~regulation of skeletal muscle fiber development	1	5	20	0.208877	0.404061
Epha7;	GO:0048755~branching morphogenesis of a nerve	1	5	20	0.208877	0.404061
Rftn2;	GO:0050851~antigen receptor-mediated signaling pathway	1	5	20	0.208877	0.404061
Angptl4;	GO:0051005~negative regulation of lipoprotein lipase activity	1	5	20	0.208877	0.404061
Plk1;	GO:0051081~nuclear envelope disassembly	1	5	20	0.208877	0.404061
Jun;	GO:0051365~cellular response to potassium ion starvation	1	5	20	0.208877	0.404061
Brca1;	GO:0051572~negative regulation of histone H3-K4 methylation	1	5	20	0.208877	0.404061
Aspm;	GO:0051653~spindle localization	1	5	20	0.208877	0.404061
Tgfb2;	GO:0051891~positive regulation of cardioblast differentiation	1	5	20	0.208877	0.404061
Dvl1;	GO:0060029~convergent extension involved in organogenesis	1	5	20	0.208877	0.404061
Parp14;	GO:0060336~negative regulation of interferon-gamma-mediated signaling pathway	1	5	20	0.208877	0.404061
Bmp7;	GO:0060485~mesenchyme development	1	5	20	0.208877	0.404061
Nol3;	GO:0060547~negative regulation of necrotic cell death	1	5	20	0.208877	0.404061
Met;	GO:0060665~regulation of branching involved in salivary gland morphogenesis by mesenchymal-epithelial signaling	1	5	20	0.208877	0.404061
Nrg1;	GO:0060956~endocardial cell differentiation	1	5	20	0.208877	0.404061
Megf8;	GO:0060971~embryonic heart tube left/right pattern formation	1	5	20	0.208877	0.404061
Vegfa;	GO:0060978~angiogenesis involved in coronary vascular morphogenesis	1	5	20	0.208877	0.404061
Vegfa;	GO:0061419~positive regulation of transcription from RNA polymerase II promoter in response to hypoxia	1	5	20	0.208877	0.404061
Ano3;	GO:0061590~calcium activated phosphatidylcholine scrambling	1	5	20	0.208877	0.404061
Ano3;	GO:0061591~calcium activated galactosylceramide scrambling	1	5	20	0.208877	0.404061
Cntf;	GO:0070120~ciliary neurotrophic factor-mediated signaling pathway	1	5	20	0.208877	0.404061
Tsfm;	GO:0070125~mitochondrial translational elongation	1	5	20	0.208877	0.404061
Phgdh;	GO:0070314~G1 to G0 transition	1	5	20	0.208877	0.404061
Cav1;	GO:0070836~caveola assembly	1	5	20	0.208877	0.404061
Atp2b4;	GO:0070885~negative regulation of calcineurin-NFAT signaling cascade	1	5	20	0.208877	0.404061
Ccnb1;	GO:0071283~cellular response to iron(III) ion	1	5	20	0.208877	0.404061
Aqp1;	GO:0071288~cellular response to mercury ion	1	5	20	0.208877	0.404061
Ppargc1a;	GO:0071332~cellular response to fructose stimulus	1	5	20	0.208877	0.404061
Ass1;	GO:0071418~cellular response to amine stimulus	1	5	20	0.208877	0.404061
Cdk5rap3;	GO:0071569~protein ufmylation	1	5	20	0.208877	0.404061
Brca1;	GO:0071681~cellular response to indole-3-methanol	1	5	20	0.208877	0.404061
Epha7;	GO:0072178~nephric duct morphogenesis	1	5	20	0.208877	0.404061
Cav1;	GO:0072584~caveolin-mediated endocytosis	1	5	20	0.208877	0.404061
Cd109;	GO:0072675~osteoclast fusion	1	5	20	0.208877	0.404061
Rad51;	GO:0072719~cellular response to cisplatin	1	5	20	0.208877	0.404061
Irgm;	GO:0075044~autophagy of host cells involved in interaction with symbiont	1	5	20	0.208877	0.404061
Cacnb2;	GO:0086045~membrane depolarization during AV node cell action potential	1	5	20	0.208877	0.404061
Ednra;	GO:0090184~positive regulation of kidney development	1	5	20	0.208877	0.404061
Pla2g6;	GO:0090238~positive regulation of arachidonic acid secretion	1	5	20	0.208877	0.404061
Ccnb1;	GO:0090266~regulation of mitotic cell cycle spindle assembly checkpoint	1	5	20	0.208877	0.404061
Lgals9;	GO:0097029~mature conventional dendritic cell differentiation	1	5	20	0.208877	0.404061
Lrrtm4;	GO:0097113~AMPA glutamate receptor clustering	1	5	20	0.208877	0.404061
Gripap1;	GO:0098887~neurotransmitter receptor transport, endosome to postsynaptic membrane	1	5	20	0.208877	0.404061
Pdgfb;	GO:1900127~positive regulation of hyaluronan biosynthetic process	1	5	20	0.208877	0.404061
Pla2g6;	GO:1901339~regulation of store-operated calcium channel activity	1	5	20	0.208877	0.404061
Lgals9;	GO:1902714~negative regulation of interferon-gamma secretion	1	5	20	0.208877	0.404061
Trappc6a;	GO:1903232~melanosome assembly	1	5	20	0.208877	0.404061
Bnip3;	GO:1903599~positive regulation of autophagy of mitochondrion	1	5	20	0.208877	0.404061
Oprl1;	GO:1904058~positive regulation of sensory perception of pain	1	5	20	0.208877	0.404061
Tgfb2;	GO:1905007~positive regulation of epithelial to mesenchymal transition involved in endocardial cushion formation	1	5	20	0.208877	0.404061
Ddrgk1;	GO:1905050~positive regulation of metallopeptidase activity	1	5	20	0.208877	0.404061
Slc8a2;	GO:1990034~calcium ion export across plasma membrane	1	5	20	0.208877	0.404061
Jun;	GO:1990441~negative regulation of transcription from RNA polymerase II promoter in response to endoplasmic reticulum stress	1	5	20	0.208877	0.404061
Ddrgk1;	GO:1990592~protein K69-linked ufmylation	1	5	20	0.208877	0.404061
Atp2b4;	GO:2000481~positive regulation of cAMP-dependent protein kinase activity	1	5	20	0.208877	0.404061
Lgals9;	GO:2000563~positive regulation of CD4-positive, alpha-beta T cell proliferation	1	5	20	0.208877	0.404061
Lgals9;	GO:2000667~positive regulation of interleukin-13 secretion	1	5	20	0.208877	0.404061
Crlf1;	GO:2000672~negative regulation of motor neuron apoptotic process	1	5	20	0.208877	0.404061
Aim2;	GO:2001056~positive regulation of cysteine-type endopeptidase activity	1	5	20	0.208877	0.404061
Lgals9;	GO:2001181~positive regulation of interleukin-10 secretion	1	5	20	0.208877	0.404061
Lgals9;	GO:2001184~positive regulation of interleukin-12 secretion	1	5	20	0.208877	0.404061
Kif5a; Crocc; Sgo2; Arrdc1; Cav1;	GO:0008104~protein localization	5	78	6.41026	0.212369	0.410327
Tacc3; Ddias; Vpreb1; Pdgfb; Tgfb2;	GO:0030097~hemopoiesis	5	78	6.41026	0.212369	0.410327
Shtn1; Jun; Ccna2; Shc3;	GO:0007265~Ras protein signal transduction	4	58	6.89655	0.213118	0.411529
Cst3; Gsta1; Igf1; Stat5a; Fas; Ppargc1a; Tph2;	GO:0031667~response to nutrient levels	7	120	5.83333	0.214441	0.413186
Gpr84; Pomc; Sstr1; Gal; Oprl1; Ntsr2;	GO:0007218~neuropeptide signaling pathway	6	99	6.06061	0.214705	0.413186
Steap2; Aqp1; Hcn2; Crym; Lonp1; Timp4;	GO:0009725~response to hormone	6	99	6.06061	0.214705	0.413186
Fa2h; Brca1; Fasn;	GO:0006633~fatty acid biosynthetic process	3	39	7.69231	0.216651	0.413186
Pot1b; Cdk1; Met;	GO:0007569~cell aging	3	39	7.69231	0.216651	0.413186
Pnpla3; Cpt1a;	GO:0001676~long-chain fatty acid metabolic process	2	21	9.52381	0.219541	0.413186
Eomes; Hopx;	GO:0001829~trophectodermal cell differentiation	2	21	9.52381	0.219541	0.413186
Col2a1; Ctgf;	GO:0001894~tissue homeostasis	2	21	9.52381	0.219541	0.413186
Thbs1; Tnfrsf11b;	GO:0032026~response to magnesium ion	2	21	9.52381	0.219541	0.413186
Cyp1a1; Tnfrsf11b;	GO:0046685~response to arsenic-containing substance	2	21	9.52381	0.219541	0.413186
Vegfa; Sulf1;	GO:0048010~vascular endothelial growth factor receptor signaling pathway	2	21	9.52381	0.219541	0.413186
Ldlrap1; Tf;	GO:0048260~positive regulation of receptor-mediated endocytosis	2	21	9.52381	0.219541	0.413186
Vwa1; Thbs1;	GO:0048266~behavioral response to pain	2	21	9.52381	0.219541	0.413186
Adarb1; Sulf1;	GO:0060384~innervation	2	21	9.52381	0.219541	0.413186
Anxa3; Fas;	GO:0070848~response to growth factor	2	21	9.52381	0.219541	0.413186
Bnip3; Nol3;	GO:0097193~intrinsic apoptotic signaling pathway	2	21	9.52381	0.219541	0.413186
Met; Vegfa;	GO:1900745~positive regulation of p38MAPK cascade	2	21	9.52381	0.219541	0.413186
[truncated: 1,559 more rows]

## Sheet: f
Gene_Symbol	CTRL8352.ImmOD	CTRL8352.OD	CTRL8352.OPC	CTRL8353.ImmOD	CTRL8353.OD	CTRL8353.OPC	Flat1	Flat2	Flat3	MP1	MP2	MP3
[truncated: 9,758 more rows]
