# Supplementary material for: Tunable hydrogel-based micropillar arrays for myelination studies
Source: Nat Methods. 2026 Mar 30;23(4):854–64. doi: 10.1038/s41592-026-03048-3 (PMC13076230; doi:10.1038/s41592-026-03048-3)
Supplement: Supplementary file 13 — Statistical source data. [file 41592_2026_3048_MOESM13_ESM.xlsx]

## Sheet: a,b
		3 µm pillars						5 µm pillars					10 µm pillars
	Interpillar distance	Score 0	Score 1	Score 2			Interpillar distance	Score 0	Score 1	Score 2		Interpillar distance	Score 0	Score 1	Score 2
	5	58.2583	7.05706	7.13213			5	21.6312	8.98345	9.10165		5	16.263	6.22837	8.3045
	5	42.4886	9.02883	12.519			5	35.9096	6.89655	7.96671		5	31.1419	6.57439	11.0727
	5	61.0665	9.34989	8.83857			5	58.7563	5.96447	10.2792		5	10.7266	7.26644	12.8028
	5	22.8529	12.5467	18.596			5	33.7992	9.78399	17.662		5	24.2188	6.25	7.8125
	5	39.0855	13.6431	17.8466			5	17.9528	13.8583	14.0157		5	9.375	6.64062	7.8125
	5	36.1635	19.2872	17.8197			5	34.3164	15.2815	15.2815		5	21.1073	7.61246	9.34256
	5	61.9749	7.07443	4.20044			5	7.84314	12.4183	12.854		5	4.15225	3.80623	6.92042
	5	56.1715	6.87361	6.72579			5	20.3036	10.6262	10.4364		5	2.42215	2.07612	3.11419
	10	13.6364	6.06061	14.7186			10	33.7079	8.14607	7.86517		10	7.10059	1.77515	7.10059
	10	26.3485	9.12863	5.39419			10	24.5033	7.61589	9.27152		10	17.1598	6.50888	14.2012
	10	17.5	7.5	19.1667			10	12.0141	7.42049	14.1343		10	17.7515	6.50888	5.32544
	10	35.7895	12.6316	17.8947			10	11.6129	5.80645	9.35484		10	8.28402	4.73373	7.69231
	10	31.25	12.7315	15.7407			10	2.5	6.42857	11.4286		10	9.46746	5.32544	6.50888
	10	28.3058	15.0826	11.3636			10	4.39883	7.62463	10.5572		10	16.568	6.50888	14.7929
	10	29.2135	8.31461	9.66292			10	16.1812	6.79612	7.44337		10	2.5641	2.5641	4.48718
	10	41.3361	8.5595	9.60334			10	8.90208	7.71513	12.1662		10	7.69231	3.5503	6.50888
	15	24.4444	5.33333	13.3333			15	17.9191	9.82659	14.4509		15	4	2	5
	15	35.5469	5.46875	12.8906			15	12.1951	4.26829	9.14634		15	16	6	14
	15	24.4444	15.5556	21.7778			15	11.6022	12.1547	17.1271		15	17	3	3
	15	3.55556	7.11111	12			15	21.0843	6.0241	8.43373		15	3	6	6
	15	20.3125	10.5469	6.64062			15	12.5683	6.01093	10.3825		15	11	1	4
	15	18.6667	8.44444	4.88889			15	35.7143	10.7143	12.7551		15	2	3	5
	15	30.2326	9.30233	16.7442			15	4.51128	9.77444	9.77444		15	1	5	9
	15	12.2727	6.36364	8.18182			15	4.12371	5.15464	9.27835		15	3	4	7
	one-way ANOVA with Tukey’s test
	Format: diameter, distance (a)
	Score0	Adjusted P Value	Sµmmary		Score1	Adjusted P Value	Sµmmary		Score2	Adjusted P Value	Sµmmary
	3_5 vs. 3_10	0.007	**		3_5 vs. 3_10	0.941	ns		3_5 vs. 3_10	0.8905	ns
	3_5 vs.3_15	0.0004	***		3_5 vs. 3_15	0.4969	ns		3_5 vs. 3_15	0.9908	ns
	3_10 vs. 3_15	0.4719	ns		3_10 vs. 3_15	0.6984	ns		3_10 vs. 3_15	0.9417	ns
	5_5 vs. 5_10	0.0675	ns		5_5 vs. 5_10	0.0473	*		5_5 vs. 5_10	0.4017	ns
	5_5 vs. 5_15	0.0854	ns		5_5 vs. 5_15	0.1553	ns		5_5 vs. 5_15	0.855	ns
	5_10 vs. 5_15	0.9921	ns		5_10 vs. 5_15	0.8117	ns		5_10 vs. 5_15	0.7181	ns
	10_5 vs. 10_10	0.5414	ns		10_5 vs. 10_10	0.4645	ns		10_5 vs. 10_10	0.9991	ns
	10_5 vs. 10_15	0.1277	ns		10_5 vs. 10_15	0.0936	ns		10_5 vs. 10_15	0.5715	ns
	10_10 vs. 10_15	0.6055	ns		10_10 vs. 10_15	0.584	ns		10_10 vs. 10_15	0.5963	ns
	Format: distance, diameter (b)
	Score0	Adjusted P Value	Sµmmary		Score1	Adjusted P Value	Sµmmary		Score2	Adjusted P Value	Sµmmary
	5_3 vs. 5_5	0.03167	*		5_3 vs. 5_5	0.9966	ns		5_3 vs. 5_5	0.9704	ns
	5_3 vs. 5_10	0.0002724	***		5_3 vs. 5_10	0.02248	*		5_3 vs. 5_10	0.276	ns
	5_5 vs. 5_10	0.1223	ns		5_5 vs. 5_10	0.02669	*		5_5 vs. 5_10	0.1895	ns
	10_3 vs. 10_5	0.01192	*		10_3 vs. 10_5	0.04087	*		10_3 vs. 10_5	0.3535	ns
	10_3 vs. 10_10	0.001912	**		10_3 vs. 10_10	0.000188	***		10_3 vs. 10_10	0.05851	ns
	10_5 vs. 10_10	0.7123	ns		10_5 vs. 10_10	0.07185	ns		10_5 vs. 10_10	0.5652	ns
	15_3 vs. 15_5	0.3746	ns		15_3 vs. 15_5	0.9258	ns		15_3 vs. 15_5	0.9499	ns
	15_3 vs. 15_10	0.01455	*		15_3 vs. 15_10	0.007251	**		15_3 vs. 15_10	0.04234	*
	15_5 vs. 15_10	0.2193	ns		15_5 vs. 15_10	0.01689	*		15_5 vs. 15_10	0.07857	ns

## Sheet: c
		3 μm diamater	5 μm diameter	10 μm diameter
	Interpillar distance (μm)	Ratio	Ratio	Ratio
	5	28.3404	7.55357	3.24719
	5	17.8108	9.44944	3.17582
	5	33.3902	14.5926	2.36885
	5	17.6184	7.79208	3.65714
	5	17.6104	10.4098	2.48544
	5	11.6341	10.507	3.1413
	5	24.6727	5.66667	3.90541
	5	19.8971	7.63768	2.70093
	10	3.91525	3.86957	1.8172
	10	6.51351	4.13699	2.41429
	10	4.84848	2.48246	1.79787
	10	7.19697	2.98077	1.50893
	10	6.44776	2.8866	1.72449
	10	5.56322	4.31646	2.13924
	10	5.77922	3.02941	1.35652
	10	5.15054	3.78652	1.98824
	15	2.71084	2.27632	1.0989
	15	4.57143	1.57692	1.44928
	15	2.7439	1.90526	1.03093
	15	1.89076	2.51515	0.970874
	15	3.93846	2.12791	1.33333
	15	2.22772	4.35556	1.2987
	15	4.88636	1.25472	1.26582
	15	2.82051	1.76364	1.26582
