# Supplementary material for: Tunable hydrogel-based micropillar arrays for myelination studies
Source: Nat Methods. 2026 Mar 30;23(4):854–64. doi: 10.1038/s41592-026-03048-3 (PMC13076230; doi:10.1038/s41592-026-03048-3)
Supplement: Supplementary file 14 — Statistical source data. [file 41592_2026_3048_MOESM14_ESM.xlsx]

## Sheet: a
	5 µm pillars											Statistics	Tukey's multiple comparisons test	Adjusted P Value	Summary
	Score 0	Ultrasoft1	Ultrasoft2	Ultrasoft3	Soft1	Soft2	Soft3	Stiff1	Stiff2	Stiff3			Ultrasoft vs. Soft	0.0001271	***
		32.4444	20.8889	34.2222	17.3333	15.1111	12.8889	18.2222	6.66667	10.2222			Ultrasoft vs. Stiff	0.000117	***
		23.1111	23.5556	22.2222	12.4444	8	16.8889	14.6667	15.1111	11.5556			Soft vs. Stiff	0.9879	ns
		22.6667	32	29.3333	8.44444	11.5556	15.5556	10.6667	15.5556	13.7778
	Average	26.0741	25.4815	28.5926	12.7407	11.5556	15.1111	14.5185	12.4444	11.8519
	10 µm pillars											Statistics	Tukey's multiple comparisons test	Adjusted P Value	Summary
	Score 0	Ultrasoft1	Ultrasoft2	Ultrasoft3	Soft1	Soft2	Soft3	Stiff1	Stiff2	Stiff3			Ultrasoft vs. Soft	0.0001631	***
		36.6864	50.2959	61.5385	21.3018	21.1013	25.7669	14.811	10.133	6.12998			Ultrasoft vs. Stiff	1.33e-05	****
		55.6213	68.6391	60.8434	17.2619	23.0159	29.5858	8.05917	13.199	7.14431			Soft vs. Stiff	0.004702	**
		59.7633	48.2143	51.7857	29.9401	32.1012	23.8095	19.1419	10.9875	2.11026
					24.6988	29.5223	30.9524
	Average	50.6903	55.7164	58.0558	23.3006	26.4352	27.5286	14.004	11.4398	5.12818
	5 µm pillars											Statistics	Tukey's multiple comparisons test	Adjusted P Value	Summary
	Score 1	Ultrasoft1	Ultrasoft2	Ultrasoft3	Soft1	Soft2	Soft3	Stiff1	Stiff2	Stiff3			Ultrasoft vs. Soft	0.0002175	***
		13.3333	17.3333	11.1111	6.66667	6.22222	9.77778	7.55556	5.33333	7.55556			Ultrasoft vs. Stiff	0.0007104	***
		11.1111	8	10.2222	5.77778	4.44444	6.22222	10.6667	8.44444	8.44444			Soft vs. Stiff	0.2532	ns
		17.7778	12.4444	13.3333	7.11111	8.88889	4	7.11111	8	6.66667
	Average	14.0741	12.5926	11.5556	6.51852	6.51852	6.66667	8.44444	7.25926	7.55556
												Statistics	Tukey's multiple comparisons test	Adjusted P Value	Summary
	10 µm pillars												Ultrasoft vs. Soft	0.2028	ns
	Score 1	Ultrasoft1	Ultrasoft2	Ultrasoft3	Soft1	Soft2	Soft3	Stiff1	Stiff2	Stiff3			Ultrasoft vs. Stiff	0.4785	ns
		5.91716	4.73373	6.50888	9.46746	4.79373	11.6564	7.08876	4.72138	4.10256			Soft vs. Stiff	0.04289	*
		3.5503	4.14201	6.62651	8.33333	9.66766	10.6509	2.48399	3.96218	2.11052
		7.69231	7.7381	8.92857	7.78443	4.14201	13.6905	5.21888	7.88447	2.95812
					6.0241	9.96696	10.7143
	Average	5.71992	5.53794	7.35465	7.90233	7.14259	11.678	4.93054	5.52268	3.05707
	5 µm pillars											Statistics	Tukey's multiple comparisons test	Adjusted P Value	Summary
	Score 2	Ultrasoft1	Ultrasoft2	Ultrasoft3	Soft1	Soft2	Soft3	Stiff1	Stiff2	Stiff3			Ultrasoft vs. Soft	0.018	*
		11.1111	16	8.88889	10.2222	4.88889	12.4444	14.6667	10.6667	12			Ultrasoft vs. Stiff	0.4089	ns
		21.3333	12.8889	10.6667	8	10.2222	11.5556	13.7778	14.2222	10.2222			Soft vs. Stiff	0.09485	ns
		14.6667	8.44444	16.8889	8.44444	12.8889	6.66667	8.44444	12	12.4444
	Average	15.7037	12.4444	12.1481	8.88889	9.33333	10.2222	12.2963	12.2963	11.5556
	10 µm pillars											Statistics	Tukey's multiple comparisons test	Adjusted P Value	Summary
	Score 2	Ultrasoft1	Ultrasoft2	Ultrasoft3	Soft1	Soft2	Soft3	Stiff1	Stiff2	Stiff3			Ultrasoft vs. Soft	0.003232	**
		14.7929	19.5266	9.46746	19.5266	27.3878	22.6994	5.77544	6.87231	4.89513			Ultrasoft vs. Stiff	0.01742	*
		15.9763	11.8343	12.0482	26.1905	18.3432	21.8935	8.98592	7.33469	6.26877			Soft vs. Stiff	0.0001801	***
		8.87574	14.881	15.4762	23.9521	20.1183	19.0476	11.8658	14.787	5.32998
					22.8916	18.9349	19.0476
	Average	13.215	15.414	12.3306	23.1402	21.1961	20.672	8.87571	9.66466	5.49796

## Sheet: b
	Score 0	PDL1	PDL2	PDL3	PDL-Laminin1	PDL-Laminin2	PDL-Laminin3	Fibronectin1	Fibronectin2	Fibronectin3
		28	17.3333	17.3333	9.77778	18.2222	16	24.4444	17.3333	26.6667
		29.7778	27.1111	20	13.7778	20.8889	19.5556	18.6667	24.8889	18.2222
		12	17.7778	20.8889	17.3333	15.5556	16	18.2222	18.2222	25.3333		Statistic	Tukey's multiple comparisons test	Mean Diff.	95.00% CI of diff.	Below threshold?	Summary	Adjusted P Value
	Average	23.2593	20.7407	19.4074	13.6296	18.2222	17.1852	20.4444	20.1481	23.4074			PDL vs. PDL-Laminin	4.79	-0.4000 to 9.980	No	ns	0.0671
													PDL vs. Fibronectin	-0.1975	-5.388 to 4.993	No	ns	0.9925
													PDL-Laminin vs. Fibronectin	-4.988	-10.18 to 0.2025	No	ns	0.058
	Score 1	PDL1	PDL2	PDL3	PDL-Laminin1	PDL-Laminin2	PDL-Laminin3	Fibronectin1	Fibronectin2	Fibronectin3
		7.11111	9.77778	8.88889	7.55556	4	7.11111	7.11111	6.22222	7.55556		Statistic	Tukey's multiple comparisons test	Mean Diff.	95.00% CI of diff.	Below threshold?	Summary	Adjusted P Value
		6.66667	6.66667	6.66667	4.44444	3.55556	10.2222	7.55556	4	6.22222			PDL vs. PDL-Laminin	1.333	-2.670 to 5.336	No	ns	0.5912
		4.88889	7.55556	8.44444	6.66667	3.11111	8	5.77778	5.77778	5.77778			PDL vs. Fibronectin	1.185	-2.818 to 5.188	No	ns	0.6552
	Average	6.22222	8	8	6.22222	3.55556	8.44444	6.81481	5.33333	6.51852			PDL-Laminin vs. Fibronectin	-0.1481	-4.151 to 3.855	No	ns	0.9929
												Statistic	Tukey's multiple comparisons test	Mean Diff.	95.00% CI of diff.	Below threshold?	Summary	Adjusted P Value
	Score 2	PDL1	PDL2	PDL3	PDL-Laminin1	PDL-Laminin2	PDL-Laminin3	Fibronectin1	Fibronectin2	Fibronectin3			PDL vs. PDL-Laminin	2.864	-0.4531 to 6.182	No	ns	0.0845
		5.77778	9.33333	10.2222	8	4	6.22222	5.77778	6.66667	6.22222			PDL vs. Fibronectin	1.975	-1.342 to 5.293	No	ns	0.2396
		11.5556	8	12.8889	8	4.44444	11.1111	7.55556	6.22222	7.55556			PDL-Laminin vs. Fibronectin	-0.8889	-4.206 to 2.428	No	ns	0.7042
		5.77778	12.4444	9.33333	6.22222	5.77778	5.77778	8.88889	10.2222	8.44444
	Average	7.7037	9.92593	10.8148	7.40741	4.74074	7.7037	7.40741	7.7037	7.40741

## Sheet: c
Score 0	Ultrasoft-PDL1	Ultrasoft-PDL2	Ultrasoft-PDL3	Ultrasoft-PDL+Laminin1	Ultrasoft-PDL+Laminin2	Ultrasoft-PDL+Laminin3	Stiff-PDL1	Stiff-PDL2	Stiff-PDL3	Stiff-PDL+laminin1	Stiff-PDL+laminin2	Stiff-PDL+laminin3	Statistic	Tukey's multiple comparisons test	Mean Diff.	95.00% CI of diff.	Below threshold?	Summary	Adjusted P Value
	23.0769	58.9041	67.1958	19.5312	29.1339	43.4483	57.7778	40	41.7778	34.2222	26.3441	27.2727		Ultrasoft-PDL vs. Ultrasoft-PDL+Lam	20.4	-0.5225 to 41.33	No	ns	0.056
	49.7717	60.8295	76.8116	14.7541	45	72.093	54.2222	47.5556	43.5556	26.2222	30.9783	26.4151		Ultrasoft-PDL vs. Stiff-PDL	21.6	0.6774 to 42.53	Yes	*	0.0432
	58.156	59.2784	86.5854	42.029	17.9487	44.5161	34.6667	44.4444	28.8889	42.6667	8.37989	6.93069		Ultrasoft-PDL vs. Stiff-PDL+Lam	40.46	19.54 to 61.38	Yes	**	0.0012
	45.4545	69.7436	65.5	64.3192	38.2812	44.2105	22.2222	39.5556	32.4444	18.6275	22.5434	10.6977		Ultrasoft-PDL+Lam vs. Stiff-PDL	1.2	-19.72 to 22.12	No	ns	0.9976
				48.5876	43.0769	52.0661		24.4444		17	24.5192	9.35961		Ultrasoft-PDL+Lam vs. Stiff-PDL+Lam	20.06	-0.8668 to 40.98	No	ns	0.0603
				54.3956		48.7179				24.8889				Stiff-PDL vs. Stiff-PDL+Lam	18.86	-2.067 to 39.78	No	ns	0.0781
Average	44.1148	62.1889	74.0232	40.6028	34.6881	50.842	42.2222	39.2	36.6667	27.2712	22.553	16.1352
													Statistic	Tukey's multiple comparisons test	Mean Diff.	95.00% CI of diff.	Below threshold?	Summary	Adjusted P Value
Score 1	Ultrasoft-PDL1	Ultrasoft-PDL2	Ultrasoft-PDL3	Ultrasoft-PDL+Laminin1	Ultrasoft-PDL+Laminin2	Ultrasoft-PDL+Laminin3	Stiff-PDL1	Stiff-PDL2	Stiff-PDL3	Stiff-PDL+laminin1	Stiff-PDL+laminin2	Stiff-PDL+laminin3		Ultrasoft-PDL vs. Ultrasoft-PDL+Lam	-2.484	-9.531 to 4.563	No	ns	0.6834
	21.3018	7.30594	3.1746	10.1562	11.0236	13.7931	1.33333	4	8	4.44444	3.22581	9.56938		Ultrasoft-PDL vs. Stiff-PDL	-0.5872	-7.634 to 6.460	No	ns	0.9928
	13.6986	6.45161	4.83092	12.2951	7.22222	0	1.33333	7.11111	6.66667	7.11111	5.97826	11.7925		Ultrasoft-PDL vs. Stiff-PDL+Lam	-0.8445	-7.891 to 6.202	No	ns	0.9795
	4.96454	5.6701	0	10.1449	24.359	7.74194	7.55556	5.77778	6.66667	1.33333	6.70391	9.90099		Ultrasoft-PDL+Lam vs. Stiff-PDL	1.897	-5.150 to 8.944	No	ns	0.8239
	7.57576	7.17949	7	5.16432	7.03125	13.1579	21.7778	4.88889	7.55556	4.41176	8.09249	10.6977		Ultrasoft-PDL+Lam vs. Stiff-PDL+Lam	1.64	-5.407 to 8.686	No	ns	0.8763
				1.12994	11.5385	4.13223		6.66667		4.5	9.13462	13.3005		Stiff-PDL vs. Stiff-PDL+Lam	-0.2573	-7.304 to 6.789	No	ns	0.9994
				1.64835		6.83761				2.22222
Average	11.8852	6.65178	3.75138	6.75648	12.2349	7.61046	8	5.68889	7.22222	4.00381	6.62702	11.0522	Statistic	Tukey's multiple comparisons test	Mean Diff.	95.00% CI of diff.	Below threshold?	Summary	Adjusted P Value
														Ultrasoft-PDL vs. Ultrasoft-PDL+Lam	-1.853	-9.561 to 5.856	No	ns	0.8659
Score 2	Ultrasoft-PDL1	Ultrasoft-PDL2	Ultrasoft-PDL3	Ultrasoft-PDL+Laminin1	Ultrasoft-PDL+Laminin2	Ultrasoft-PDL+Laminin3	Stiff-PDL1	Stiff-PDL2	Stiff-PDL3	Stiff-PDL+laminin1	Stiff-PDL+laminin2	Stiff-PDL+laminin3		Ultrasoft-PDL vs. Stiff-PDL	2.995	-4.713 to 10.70	No	ns	0.6188
	27.2189	12.7854	10.0529	14.8438	19.685	9.65517	4.44444	30.6667	5.77778	4.88889	15.0538	8.13397		Ultrasoft-PDL vs. Stiff-PDL+Lam	0.3354	-7.373 to 8.044	No	ns	0.999
	20.0913	7.8341	8.69565	20.4918	16.6667	6.97674	14.4444	16	6.66667	8	5.97826	8.49057		Ultrasoft-PDL+Lam vs. Stiff-PDL	4.848	-2.860 to 12.56	No	ns	0.2593
	12.766	11.8557	9.14634	13.0435	15.3846	14.1935	5.77778	4.88889	8	3.55556	14.5251	16.3366		Ultrasoft-PDL+Lam vs. Stiff-PDL+Lam	2.188	-5.520 to 9.896	No	ns	0.8009
	15.1515	11.2821	18.5	10.7981	15.625	17.3684	11.6406	8.44444	5.33333	12.7451	19.0751	18.6047		Stiff-PDL vs. Stiff-PDL+Lam	-2.66	-10.37 to 5.048	No	ns	0.6967
				17.5141	18.4615	9.91736		4.44444		11.5	14.9038	21.1823
				14.8352		11.9658				13.7778
Average	18.8069	10.9393	11.5987	15.2544	17.1646	11.6795	9.07682	12.8889	6.44444	9.07789	13.9072	14.5496
