# Supplementary material for: Tunable hydrogel-based micropillar arrays for myelination studies
Source: Nat Methods. 2026 Mar 30;23(4):854–64. doi: 10.1038/s41592-026-03048-3 (PMC13076230; doi:10.1038/s41592-026-03048-3)
Supplement: Supplementary file 15 — Statistical source data. [file 41592_2026_3048_MOESM15_ESM.xlsx]

## Sheet: a
Score 0	DMSO						Benztropine						Clemastine						Statistic	Tukey's multiple comparisons test	Mean diff.	95.00% CI of diff.	Below threshold?	Summary	Adjusted P Value
	Soft1	Soft2	Soft3	Intermediate1	Intermediate2	Intermediate3	Soft1	Soft2	Soft3	Intermediate1	Intermediate2	Intermediate3	Soft1	Soft2	Soft3	Intermediate1	Intermediate2	Intermediate3		DMSO-Soft vs. DMSO-Intermediate	34.41	24.02 to 44.79	Yes	****	1.319e-06
	82.9866	82.381	84.1366	56.4444	54.5185	45.3333	56.2807	49.7778	48.5437	16.2222	13.9997	12.4444	23.1029	16.119	12.7126	7.88193	9.00287	10.2478		DMSO-Soft vs. Benztropine-Soft	29.71	19.33 to 40.09	Yes	****	6.425e-06
	82.9124	81.1023	86.2222	53.7778	47.5556	51.1852	61.0329	32.7354	54.7368	16.2222	12.9871	11.1111	21.1081	22.0793	17.3666	7.16627	9.71361	5.84641		DMSO-Soft vs. Benztropine-Intermediate	68.67	58.29 to 79.05	Yes	****	5.12e-10
	79.0131	92.468	88.5926	53.3333	51.4667	36.5399	66.0005	56.3636	50	18.4444	16.645	27.3333	10.9964	13.3029	15.3901	7.22266	9.99386	6.7189		DMSO-Soft vs. Clemastine-Soft	66.86	56.48 to 77.24	Yes	****	7.363e-10
								54.9296	59.3458	11.1111	12.4637	23.5556	22.1737	16.5254	19.899					DMSO-Soft vs. Clemastine-Intermediate	76.22	65.84 to 86.60	Yes	****	1.065e-10
								47.2727	46.7391	10.2222	10.612	12.2222								DMSO-Intermediate vs. Benztropine-Soft	-4.697	-15.08 to 5.684	No	ns	0.6595
									69.5876	20.2222	12.3457	25.3333								DMSO-Intermediate vs. Benztropine-Intermediate	34.27	23.88 to 44.65	Yes	****	1.379e-06
Average	81.6374	85.3171	86.3171	54.5185	51.1802	44.3528	61.1047	48.2158	54.8255	15.4074	13.1755	18.6667	19.3453	17.0067	16.3421	7.42362	9.57011	7.60437		DMSO-Intermediate vs. Clemastine-Soft	32.45	22.07 to 42.83	Yes	****	2.492e-06
																				DMSO-Intermediate vs. Clemastine-Intermediate	41.82	31.43 to 52.20	Yes	****	1.487e-07
																				Benztropine-Soft vs. Benztropine-Intermediate	38.96	28.58 to 49.34	Yes	****	3.318e-07
																				Benztropine-Soft vs. Clemastine-Soft	37.15	26.77 to 47.53	Yes	****	5.657e-07
																				Benztropine-Soft vs. Clemastine-Intermediate	46.51	36.13 to 56.89	Yes	****	4.394e-08
																				Benztropine-Intermediate vs. Clemastine-Soft	-1.814	-12.20 to 8.567	No	ns	0.99
																				Benztropine-Intermediate vs. Clemastine-Intermediate	7.55	-2.831 to 17.93	No	ns	0.216
																				Clemastine-Soft vs. Clemastine-Intermediate	9.365	-1.017 to 19.75	No	ns	0.0862
Score 1	DMSO						Benztropine						Clemastine						Statistic	Tukey's multiple comparisons test	Mean diff.	95.00% CI of diff.	Below threshold?	Summary	Adjusted P Value
	Soft1	Soft2	Soft3	Intermediate1	Intermediate2	Intermediate3	Soft1	Soft2	Soft3	Intermediate1	Intermediate2	Intermediate3	Soft1	Soft2	Soft3	Intermediate1	Intermediate2	Intermediate3		DMSO-Soft vs. DMSO-Intermediate	-7.708	-21.31 to 5.891	No	ns	0.4443
	3.58966	2.00257	1.12076	9.77778	7.07657	6.22222	7.20721	16.4444	16.5049	4.22222	0.777778	6.87666	5.28263	32.4588	25.6921	12.3808	13.2084	12.1377		DMSO-Soft vs. Benztropine-Soft	-7.783	-21.38 to 5.815	No	ns	0.4346
	3.18966	2.22222	0.777778	12.8889	9.77778	9.77778	4.69484	24.2152	7.36842	2.22222	3.55556	6.22222	7.78626	27.968	19.9259	13.7995	11.2228	11.119		DMSO-Soft vs. Benztropine-Intermediate	-4.387	-17.99 to 9.212	No	ns	0.8788
	2.59008	1.8029	0.998763	9.33333	12.4444	10.2222	4.14287	4.09091	7.94393	11.6667	7.44444	8.88889	12.8962	18.9957	26.9633	7.17837	20.2932	16.6021		DMSO-Soft vs. Clemastine-Soft	-18.59	-32.19 to -4.990	Yes	**	0.0063
								11.7371	9.81308	7.66667	2.44444	9.33333	7.62756	39.0303	22.783					DMSO-Soft vs. Clemastine-Intermediate	-11.08	-24.68 to 2.515	No	ns	0.1378
								12.7273	15.2174	8.33333	5.34066	8								DMSO-Intermediate vs. Benztropine-Soft	-0.07555	-13.67 to 13.52	No	ns	>0.9999
									4.63918	5.88889	7.11111	9.55556								DMSO-Intermediate vs. Benztropine-Intermediate	3.321	-10.28 to 16.92	No	ns	0.958
Average	3.12313	2.00923	0.965768	10.6667	9.76627	8.74074	5.3483	13.843	10.2478	6.66667	4.44567	8.14611	8.39817	29.6132	23.8411	11.1195	14.9081	13.2863		DMSO-Intermediate vs. Clemastine-Soft	-10.88	-24.48 to 2.718	No	ns	0.149
																				DMSO-Intermediate vs. Clemastine-Intermediate	-3.376	-16.97 to 10.22	No	ns	0.9551
																				Benztropine-Soft vs. Benztropine-Intermediate	3.397	-10.20 to 17.00	No	ns	0.954
																				Benztropine-Soft vs. Clemastine-Soft	-10.81	-24.40 to 2.793	No	ns	0.1534
																				Benztropine-Soft vs. Clemastine-Intermediate	-3.3	-16.90 to 10.30	No	ns	0.9591
																				Benztropine-Intermediate vs. Clemastine-Soft	-14.2	-27.80 to -0.6034	Yes	*	0.0389
																				Benztropine-Intermediate vs. Clemastine-Intermediate	-6.697	-20.30 to 6.902	No	ns	0.5823
																				Clemastine-Soft vs. Clemastine-Intermediate	7.505	-6.094 to 21.10	No	ns	0.4708
Score 2	DMSO						Benztropine						Clemastine						Statistic	Tukey's multiple comparisons test	Mean diff.	95.00% CI of diff.	Below threshold?	Summary	Adjusted P Value
	Soft1	Soft2	Soft3	Intermediate1	Intermediate2	Intermediate3	Soft1	Soft2	Soft3	Intermediate1	Intermediate2	Intermediate3	Soft1	Soft2	Soft3	Intermediate1	Intermediate2	Intermediate3		DMSO-Soft vs. DMSO-Intermediate	-4.63	-14.62 to 5.364	No	ns	0.6386
	4.75862	6.85714	3.33333	9.33333	9.55852	8.76395	12.1622	10.2222	9.2233	11.8889	5.25253	8.22222	58.1623	17.0459	29.2187	14.593	14.0641	16.9396		DMSO-Soft vs. Benztropine-Soft	-6.428	-16.42 to 3.566	No	ns	0.3216
	2.75862	5.66667	5.77778	14.2222	10.688	7.34097	7.07225	14.3498	12.6316	9.33333	8.27653	8.22222	22.0193	30.0476	39.8685	19.5912	14.7883	24.9524		DMSO-Soft vs. Benztropine-Intermediate	-3.581	-13.58 to 6.413	No	ns	0.8272
	4.52672	3.40876	3.55556	8	5.98274	8.44444	7.69916	14.0909	14.9533	6.44444	8.44444	5.29765	36.1428	23.9041	35.1456	20.3923	23.8922	12.9989		DMSO-Soft vs. Clemastine-Soft	-28.76	-38.75 to -18.77	Yes	****	6.054e-06
								9.85915	8.8785	6.88889	6.36364	11.1111	50.75	27.3648	29.6503					DMSO-Soft vs. Clemastine-Intermediate	-13.51	-23.50 to -3.515	Yes	**	0.0069
								12.7273	14.6739	4.44444	6.87912	10.2222								DMSO-Intermediate vs. Benztropine-Soft	-1.797	-11.79 to 8.197	No	ns	0.9887
									9.27835	12.5556	7.44444	8.44444								DMSO-Intermediate vs. Benztropine-Intermediate	1.049	-8.945 to 11.04	No	ns	0.9991
Average	4.01465	5.31086	4.22222	10.5185	8.74308	8.18312	8.97786	12.2499	11.6065	8.59259	7.11012	8.58665	41.7686	24.5906	33.4708	18.1922	17.5815	18.2969		DMSO-Intermediate vs. Clemastine-Soft	-24.13	-34.12 to -14.14	Yes	****	3.765e-05
																				DMSO-Intermediate vs. Clemastine-Intermediate	-8.879	-18.87 to 1.116	No	ns	0.0929
																				Benztropine-Soft vs. Benztropine-Intermediate	2.847	-7.147 to 12.84	No	ns	0.9231
																				Benztropine-Soft vs. Clemastine-Soft	-22.33	-32.33 to -12.34	Yes	****	8.184e-05
																				Benztropine-Soft vs. Clemastine-Intermediate	-7.081	-17.08 to 2.913	No	ns	0.2368
																				Benztropine-Intermediate vs. Clemastine-Soft	-25.18	-35.17 to -15.19	Yes	****	2.436e-05
																				Benztropine-Intermediate vs. Clemastine-Intermediate	-9.928	-19.92 to 0.06612	No	ns	0.0519
																				Clemastine-Soft vs. Clemastine-Intermediate	15.25	5.258 to 25.25	Yes	**	0.0026

## Sheet: b
Score 0	DMSO1	DMSO2	DMSO3	GSK1	GSK2	GSK3	Simvastatin1	Simvastatin2	Simvastatin3	Statistic	Tukey's multiple comparisons test	Mean diff.	95.00% CI of diff.	Below threshold?	Summary	Adjusted P Value
	82.9866	82.381	84.1366	11.1046	5.89415	11.5277	11.1529	9.48975	11.9288		DMSO vs. GSK	75.93	68.20 to 83.67	Yes	****	3.667e-07
	82.9124	81.1023	86.2222	6.04094	5.14266		5.27361	17.57	8.36022		DMSO vs. Sim	74.23	66.50 to 81.97	Yes	****	4.119e-07
	79.0131	92.468	88.5926	11.8445	5.98076	14.2008	7.83048	16.2199	6.77423		GSK vs. Sim	-1.701	-9.433 to 6.032	No	ns	0.786
				4.03509	6.70741	7.24067	4.22314
				7.03489	5.78765	13.2359
Average	81.6374	85.3171	86.3171	8.01201	5.90253	11.5513	7.12002	14.4265	9.02109
Score 1	DMSO1	DMSO2	DMSO3	GSK1	GSK2	GSK3	Simvastatin1	Simvastatin2	Simvastatin3	Statistic	Tukey's multiple comparisons test	Mean diff.	95.00% CI of diff.	Below threshold?	Summary	Adjusted P Value
	3.58966	2.00257	1.12076	28.3478	16.3522	15.5753	23.6395	16.3427	35.4127		DMSO vs. GSK	-17.51	-24.06 to -10.95	Yes	***	0.0004
	3.18966	2.22222	0.777778	19.5767	26.8455		22.5378	22.2661	14.0194		DMSO vs. Sim	-21.42	-27.97 to -14.86	Yes	***	0.0001
	2.59008	1.8029	0.998763	16.2162	19.4405	16.2873	23.7474	27.7865	25.3163		GSK vs. Sim	-3.914	-10.47 to 2.642	No	ns	0.2382
				16.8431	23.5675	15.0542
				17.7886	31.7958	14.1226
Average	3.12313	2.00923	0.965768	19.7545	23.6003	15.2599	23.3082	22.1318	24.9161
Score 2	DMSO1	DMSO2	DMSO3	GSK1	GSK2	GSK3	Simvastatin1	Simvastatin2	Simvastatin3	Statistic	Tukey's multiple comparisons test	Mean diff.	95.00% CI of diff.	Below threshold?	Summary	Adjusted P Value
	4.75862	6.85714	3.33333	28.2935	54.8794	37.5394	31.4149	28.0635	28.5106		DMSO vs. GSK	-31.36	-39.94 to -22.79	Yes	****	7.371e-05
	2.75862	5.66667	5.77778	16.0596	34.8123		20.6331	16.4052	34.1636		DMSO vs. Sim	-22.11	-30.68 to -13.54	Yes	***	0.0005
	4.52672	3.40876	3.55556	52.8668	36.5866	32.5842	28.1802	19.5869	32.682		GSK vs. Sim	9.254	0.6809 to 17.83	Yes	*	0.0372
				50.0662	28.7986	26.8829
				30.0865	38.8581	36.5246
Average	4.01465	5.31086	4.22222	35.4745	38.787	33.3828	26.7427	21.3519	31.7854

## Sheet: c
Score 0	DMSO1	DMSO2	DMSO3	Wiskostatin-10 µM1	Wiskostatin-10 µM2	Wiskostatin-10 µM3	Wiskostatin-50 µM1	Wiskostatin-50 µM2	Wiskostatin-50 µM3	Statistic	Tukey's multiple comparisons test	Mean diff.	95.00% CI of diff.	Below threshold?	Summary	Adjusted P Value
	61.2245	40.9639	30.4933	69.863	63.5762	76.3393	97.2603	97.3214	97.588		DMSO vs. Wiskostatin-10 µM	-14.62	-36.26 to 7.027	No	ns	0.1761
	59.6591	16.0622	35.7143	60.396	38.5093	82.9596	98	95.4444	96.894		DMSO vs. Wiskostatin-50 µM	-48.87	-70.51 to -27.22	Yes	**	0.001093
	56.5934	69.9482	94.8187	70.1357	28.4314	86.6667	100.631	97.883	99.8401		Wiskostatin-10 µM vs. Wiskostatin-50 µM	-34.25	-55.89 to -12.60	Yes	**	0.006786
	51.0989	48.75	57.4879	47.4227	67.8899	71.3004
	49.5098	60.9756	42.7807
	18.5185	77.1845	29.902
	41.5459	15.9204	53.8462
	55.8036	57.0776	50.2646
Average	49.2442	48.3603	49.4134	61.9544	49.6017	79.3165	98.6303	96.883	98.1074
Score 1	DMSO1	DMSO2	DMSO3	Wiskostatin-10 µM1	Wiskostatin-10 µM2	Wiskostatin-10 µM3	Wiskostatin-50 µM1	Wiskostatin-50 µM2	Wiskostatin-50 µM3	Statistic	Tukey's multiple comparisons test	Mean diff.	95.00% CI of diff.	Below threshold?	Summary	Adjusted P Value
	9.69388	7.22892	11.6592	16.4384	16.5563	10.2679	0.818972	0.346429	1.42754		DMSO vs. Wiskostatin-10 µM	-1.121	-9.437 to 7.195	No	ns	0.9114
	15.9091	8.80829	12.381	13.8614	20.4969	8.07175	0	1.77778	0		DMSO vs. Wiskostatin-50 µM	11.39	3.074 to 19.71	Yes	*	0.0134
	11.5385	10.8808	2.07254	12.2172	19.1176	6.22222	0.551114	1.21216	0.747353		Wiskostatin-10 µM vs. Wiskostatin-50 µM	12.51	4.195 to 20.83	Yes	**	0.008649
	16.4835	26.25	9.66184	20.1031	11.4679	4.4843
	19.1176	9.7561	10.1604
	17.1296	12.1359	7.84314
	12.0773	20.8955	4.97738
	9.82143	7.76256	17.4603
Average	13.9714	12.9648	9.52697	15.655	16.9097	7.26153	0.456695	1.11212	0.724963
Score 2	DMSO1	DMSO2	DMSO3	Wiskostatin-10 µM1	Wiskostatin-10 µM2	Wiskostatin-10 µM3	Wiskostatin-50 µM1	Wiskostatin-50 µM2	Wiskostatin-50 µM3	Statistic	Tukey's multiple comparisons test	Mean diff.	95.00% CI of diff.	Below threshold?	Summary	Adjusted P Value
	9.69388	25.9036	22.87	5.93607	11.2583	6.69643	0.484981	1.68999	0.498992		DMSO vs. Wiskostatin-10 µM	4.486	-3.090 to 12.06	No	ns	0.2427
	7.95455	26.4249	26.6667	10.8911	16.7702	2.69058	0	1.33333	0.56621		DMSO vs. Wiskostatin-50 µM	13.81	6.234 to 21.39	Yes	**	0.003355
	6.04396	4.14508	1.5544	7.69231	14.2157	1.33333	0.199926	1.6546	0.344526		Wiskostatin-10 µM vs. Wiskostatin-50 µM	9.324	1.748 to 16.90	Yes	*	0.02155
	8.79121	15	11.5942	14.9485	10.5505	17.9372
	10.2941	14.6341	16.0428
	14.8148	3.39806	27.9412
	10.628	19.9005	18.552
	10.7143	16.895	19.0476
Average	9.86685	15.7877	18.0336	9.86698	13.1987	7.16439	0.228302	1.55931	0.469909
